# Supplementary material for: Deletion of the hfsB gene increases ethanol production in Thermoanaerobacterium saccharolyticum and several other thermophilic anaerobic bacteria
Source: Biotechnol Biofuels. 2017 Nov 30;10:282. doi: 10.1186/s13068-017-0968-9 (PMC5707799; doi:10.1186/s13068-017-0968-9)
Supplement: Supplementary file 1 — Additional file 1: Table S1. Fermentation data. [file 13068_2017_968_MOESM1_ESM.xlsx]

## Sheet: Fermentation data
				mmol	mmol	mmol	mmol	mmol	mmol	mmol	mmol	mmol	mmol	mmol	mmol	mmol	mmol	mmol	%	mol/mol	mol/mol	mol/mol	mol/mol	mol/mol	mol/mol
Bottle ID	Media	Blank ID	Strain ID	hydrogen	co2	pelC	pelN	cellobiose	glucose	formate	lacticAcid	aceticAcid	ethanol	succinate	pyruvate	MOPS	malate	initial substrate (cellobiose)	carbon balance	YpelC	Yform	Ylac	Yac	Yet	Yh2
37	MTC	35	LL345	1.70279	0.781909	1.05135	0.296964	0	0.0230304	0.0983279	0.0155207	0.804163	0.86706	0.0542671	0.00286242			0.704922	0.871902	1.49144	0.139488	0.0220176	1.14078	1.23001	2.41558
97	MTC	95	LL345	1.66216	1.16549	1.1	0.25	0	0.01	0.09	0.02	0.79	1.04	0	0	2.02	0.02	0.67	1.03604	1.64179	0.134328	0.0298507	1.1791	1.55224	2.48084
108	MTC	107	LL1025	2.23956	2.05504	0.26	0.05	0	0	0.01	0.12	0.99	1.46	0	0	1.99	0.02	0.72	0.979742	0.361111	0.0138889	0.166667	1.375	2.02778	3.1105
109	MTC	107	LL1040		1.97786	0.04	-0.01	0	0	0.01	0	0.02	2.57	0	0	1.99	0.05	0.72	0.955001	0.0555556	0.0138889	0	0.0277778	3.56944	0
112	MTC	110	LL345	1.65014	1.36854	1.12	0.25	0	0	0.154272	0.0157962	0.855252	0.928978	0.00269222	0	1.99923	0.0275094	0.654763	1.05347	1.71054	0.235615	0.0241251	1.3062	1.4188	2.52021
148	MTC	144	LL345	1.65415	1.25021	1.00347	0.222185	0	0.0107972	0.0869524	0.0145821	0.787014	0.984476	0	0	1.99017	0.0201212	0.731845	0.958461	1.37115	0.118813	0.0199251	1.07538	1.3452	2.26025
156	MTC	155	LL1025	1.78214	1.7485	0.215641	0.0409285	0.0337298	0	0.0154075	0.102205	0.883221	1.34162	0	0	1.94086	0.0188387	0.721117	0.947974	0.31371	0.0224146	0.148686	1.2849	1.95176	2.59263
157	MTC	155	LL1040	0.121697	2.01064			0	0	0.00534489	0	0.0159845	2.65865	0.000353597	0	1.9273	0.0441483	0.721117	0.993823	0	0.00741195	0	0.0221663	3.68684	0.168761
163	MTC	162	LL1025	2.0428	1.71623	0.742715	0.176112	0	0	0.0229457	0.234967	0.824162	1.2568	0.00620113	0	2.01136	0.0149178	0.736714	0.956621	1.00815	0.031146	0.318939	1.1187	1.70596	2.77285
164	MTC	162	LL1040	0.22982	1.85897	0.0551577	-0.00468695	0	0.00123591	0.0151555	0	0.0411751	2.64676	0	0	1.96654	0.0497806	0.736714	0.994461	0.0748698	0.0205717	0	0.0558902	3.59265	0.311952
167	MTC	165	LL345	1.8493	1.15372	1.17701	0.379692	0	0.0134762	0.103485	0.0129692	0.773663	1.04767	0	0.00401129	1.97545	0.0186778	0.649355	1.11367	1.81258	0.159366	0.0199725	1.19143	1.61341	2.8479
172	MTC	171	LL1025	2.22592	1.87653	0.817581	0.28502	0	0	0.0157862	0.195142	0.83158	1.37582	0.00203567	0	1.95047	0.0103834	0.723068	1.01048	1.13071	0.0218322	0.26988	1.15007	1.90276	3.07844
173	MTC	171	LL1040	0.288262	1.97177	0.181102	0.0350503	0	0.00160413	0.0157214	0	0.0207488	2.48243	0	0	1.92638	0.0157384	0.723068	0.945963	0.250463	0.0217426	0	0.0286956	3.4332	0.398665
174	MTC	171	LL1049	0.159994	1.83558	0.777719	0.276275	0	0	0.0957794	0.00262149	0.0516529	2.50684	0.00575555	0	1.92693	0.00825854	0.723068	1.10568	1.07558	0.132463	0.00362551	0.0714358	3.46696	0.221272
182	MTC	181	LL345	1.54185	1.35064	1.04498	0.343458	0	0.0113025	0.0951443	0.0208697	0.750204	1.10338	0	0	1.97558	0.0296869	0.657863	0.991697	1.58844	0.144626	0.0317234	1.14036	1.67722	2.34373
189	MTC	186	LL345	1.8281	1.46368	1.07779	0.319102	0	0.0112486	0.0934452	0.0175821	0.787438	1.07144	0	0	2.01922	0.0248517	0.693892	0.973071	1.55325	0.134668	0.0253383	1.13481	1.5441	2.63456
201	CTFUD	199	LL345	2.55461	1.43081	1.97856	0.58185	0.375072	0.387006	0.0966538	0.265407	0.991976	0.887323	0.0148289	0.0110198	2.46026	0.00949166	1.61198	1.41953	1.59961	0.0781416	0.214574	0.801981	0.717373	2.06532
209	MTC	207	LL345	1.65635	1.26588	1.20153	0.329019	0	0.0123215	0.148951	0.0150251	0.857602	0.719337	0	0.0130529	2.00851	0.0217509	0.666181	0.972222	1.80361	0.223589	0.0225541	1.28734	1.07979	2.48634
281	MTC	280	LL1025	1.98468	1.93118	0.457608	0.18606	0	0	0.00751	0.136634	0.912771	1.42422	0.00256292	0	1.88575	0	0.687511	0.958749	0.665602	0.0109235	0.198737	1.32765	2.07155	2.88677
287	MTC	290	LL1143	1.46275	1.11637	0.601345	0.177307	0.0813776	0	0.0531158	0.0094112	0.0647234	1.52105	0.0141008	0	0	0.0325958	0.706202	0.771095	0.962422	0.0850091	0.0150621	0.103586	2.43436	2.34106
294	MTC	292	LL1025	1.99111	1.59977	1.11846	0.360106	0	0	0	0.167979	0.73819	1.28214	0.0272352	0	1.9032	0.0492184	0.700255	1.00597	1.59722	0	0.239883	1.05417	1.83096	2.84341
295	MTC	292	LL1049	0.0138395	1.49828	0.408435	0.134584	0	0.00162964	0	0	0.1248	2.30081	0.026823	0.0327938	1.91135	0.0697908	0.700255	1.02931	0.583266	0	0	0.178221	3.28568	0.0197635
296	MTC	293	LL1143	1.0976	1.2602	0.38171	0.124081	0	0	0.0540731	0.0234908	0.131494	1.23932	0.0302084	0.237925	1.8181	0.0518504	0.676051	0.771624	0.564617	0.0799838	0.0347471	0.194503	1.83317	1.62355
338	MTC	337	LL1025	1.75	1.53	0.31	0.14	0	0	0.018299	0.250878	0.991709	1.43305	0	0.000691515	2.14118	0	0.771353	0.902634	0.401891	0.0237232	0.325244	1.28567	1.85784	2.26874
368	MTC	366	LL1173	0.106321	0.806981	0.234749	0.0627077	0.00297581	0	0.0555053	0	0.0133376	1.21341	0	0	0.976898	0.0622323	0.356848	0.969025	0.663371	0.156851	0	0.0376904	3.42896	0.300451
370	MTC	366	LL1049	0.0610534	0.821535	0.243757	0.0688151	0.00456017	0	0.143304	0	0.038156	1.14878	0	0	0.966802	0.0331074	0.356848	0.927379	0.691925	0.406782	0	0.108309	3.26091	0.173305
372	MTC	371	LL1025	1.68471	1.85796	0.804258	0.240843	0	0	0.0114901	0.377313	0.711881	1.17556	0.00605653	0	1.84836	0.000275275	0.704738	0.905665	1.14122	0.016304	0.535394	1.01014	1.66808	2.39055
373	MTC	371	LL1049	0.217852	2.00346	0.716139	0.20161	0	0	0.224247	0.00480988	0.0414007	2.09877	0.00354098	0	1.84735	0.0359806	0.704738	0.863993	1.01618	0.318199	0.00682507	0.0587463	2.97809	0.309126
383	MTC	382	LL1025	1.65121	1.62394	0.734767	0.216316	0	0	0.164013	0.460005	0.692008	1.08806	0.00598566	0	1.80384	0.000994777	0.689215	0.90851	1.06609	0.237971	0.667433	1.00405	1.5787	2.39578
384	MTC	382	LL1049	0.287123	1.96304	0.692166	0.199153	0	0	0.34457	0.00478578	0.0413554	2.09316	0.00376435	0	1.80521	0.0468831	0.689215	0.88238	1.00428	0.499946	0.00694382	0.0600037	3.03703	0.416594
397	MTC	393	LL1025	1.39948	1.16068	0.914893	0.249817	0	0	0.0329975	0.13734	0.877907	1.31854	0.00244738	0	1.98116	0.00250803	0.733842	0.906009	1.24672	0.0449654	0.187151	1.19632	1.79677	1.90705
398	MTC	393	LL1040	0.237062	1.54196	0.137258	0.0307966	0	0	0.0152567	0.00386963	0.0284847	2.43264	0.00114197	0	1.9837	0.0448649	0.733842	0.871822	0.187041	0.0207902	0.00527311	0.0388158	3.31494	0.323043
399	MTC	393	LL1049	0.1637	1.44779	0.813491	0.225674	0	0	0.201681	0	0.108894	2.32519	0.00283951	0	1.9917	0.00324278	0.733842	0.928449	1.10854	0.27483	0	0.148389	3.16851	0.223073
401	MTC	400	LL1025	1.74215	2.63163	0.497625	0.148761	0.00354885	0	0.170625	0.135229	1.11726	1.35046	0.00451957	0	1.98978	0.0315317	0.729598	0.968903	0.685388	0.235004	0.186253	1.53882	1.86001	2.3995
402	MTC	400	LL1049	0.152202	2.51022	0.542914	0.16203	0.014009	0	0.409063	0.00159777	0.246438	2.30335	0.00314678	0	1.98766	0.0566191	0.729598	0.97914	0.758695	0.571645	0.0022328	0.344385	3.21882	0.212695
405	MTC	404	LL1025	1.74279	2.91021	0.732418	0.20512	0	0	0.0385373	0.111323	0.845201	1.34934	0.00164551	0	1.96121	0.0331624	0.722892	0.898275	1.01318	0.0533099	0.153997	1.16919	1.86658	2.41086
408	MTC	404	LL1186	1.65095	2.73139	0.748622	0.202106	0	0	0	0.277902	0.762427	1.29703	0.00438153	0	1.95402	0.00428498	0.722892	0.902093	1.03559	0	0.384431	1.05469	1.79422	2.28381
409	MTC	404	LL1187	0.370177	0.479528	0.145442	0.0370926	0.432712	0	0.0987628	0.250865	0.153143	0.266731	0	0	1.95551	0	0.722892	0.848182	0.501213	0.340351	0.864517	0.527753	0.919192	1.27568
410	MTC	404	LL1191	0.308682	0.775845	0.325291	0.0846187	0.189429	0	0.134243	1.019	0.198066	0.522718	0.00320885	0	1.94557	0.0217342	0.722892	0.911782	0.609773	0.251644	1.91017	0.371284	0.979857	0.578638
411	MTC	404	LL1188	0.533371	0.716994	0.44087	0.12426	0.219817	0	0.0699562	0.68068	0.194922	0.392346	0.00039318	0	1.94511	0.00165955	0.722892	0.796738	0.876351	0.139057	1.35304	0.387461	0.779897	1.06022
412	MTC	404	LL1190	0.253399	0.158952	0.118253	0.0384172	0.598032	0	0.0792377	0	0.124389	0.12054	0	0	1.95176	0	0.722892	0.926318	0.947089	0.634614	0	0.996231	0.965401	2.02947
415	MTC	404	LL1189	0.836621	1.99066	0.728211	0.205968	0	0	0.165664	0.747748	0.458188	1.20636	0.00347658	0	1.94446	0.0034276	0.722892	0.924926	1.00736	0.229169	1.03439	0.633827	1.6688	1.15733
416	MTC	404	LL1195	1.01692	1.8302	0.589386	0.157383	0	0	0.112825	0.95854	0.517252	0.992143	0.00525709	0	1.95346	0.00461055	0.722892	0.92836	0.815317	0.156074	1.32598	0.715531	1.37246	1.40673
417	MTC	404	LL1025	1.68275	2.7766	0.743324	0.212325	0	0	0.027414	0.0529318	0.803415	1.39471	0.00135407	0	1.93609	0.0343997	0.722892	0.880973	1.02827	0.0379227	0.0732223	1.11139	1.92935	2.3278
418	MTC	404	LL1040	0.18923	2.89312	0.343754	0.093702	0.00790706	0	0.0289022	0	0.0252713	2.4165	0.00113124	0	1.95518	0.048031	0.722892	0.914059	0.480786	0.0404235	0	0.0353453	3.37979	0.264663
419	MTC	404	LL1049	0.15467	2.91791	0.649995	0.183498	0.00517934	0	0.22369	0	0.103567	2.28676	0.00287905	0	1.9596	0.01384	0.722892	0.918403	0.905649	0.311671	0	0.144302	3.18618	0.215504
423	MTC	420	LL345	1.34749	1.03121	1.13669	0.276132	0	0	0.343835	0.0188574	0.790113	0.964495	0.00109261	0	1.98822	0.0226004	0.653285	0.840228	1.73995	0.526316	0.0288656	1.20945	1.47638	2.06263
434	MTC	432	LL1187	0.698155	0.69933	0.317637	0.0859516	0.160964	0.00417168	0.0963111	1.1947	0.343652	0.359084	0.00530102	0.00740956	1.98964	0.00616858	0.73248	0.914655	0.555779	0.168519	2.09041	0.601299	0.6283	1.22159
435	MTC	432	LL1190	1.16922	1.17723	0.348866	0.093092	0.130939	0.120193	0.377624	0.0102244	0.433053	1.13487	0.00264486	0.262524	1.98711	0.010591	0.73248	0.935299	0.579953	0.627761	0.0169971	0.719906	1.88661	1.9437
452	MTC	451	LL1025	1.72415	2.13286	0.610844	0.180411	0	0	0.0141443	0.214132	0.845888	1.19042	0.00419044	0	1.98441	0.00731431	0.719768	0.860027	0.848667	0.0196512	0.297501	1.17522	1.65389	2.39542
465	MTC	458	LL1025	1.8667	1.43821	0.829302	0.215785	0	0	0	0.279785	0.817884	1.28362	0	0	2.00902	0.0357482	0.738451	0.916701	1.12303	0	0.378881	1.10757	1.73826	2.52786
498	MTC	497	LL1025	1.99231	2.75888	0.906934	0.252627	0	0	0.0158699	0.128497	0.866727	1.35328	0.000338988	0	1.9909	0	0.736191	0.9056	1.23193	0.0215568	0.174544	1.17731	1.83822	2.70624
519	MTC	514	LL1025	1.72426	1.90673	0.823819	0.236431	0	0	0.0144373	0.284707	0.799552	1.24044	0.000744037	0	1.96023	0	0.727041	0.89893	1.13311	0.0198576	0.391597	1.09973	1.70614	2.37161
520	MTC	514	LL1049	0.162114	2.07699	0.694641	0.211799	0.00523074	0	0.206129	0	0.0414597	2.27098	0.000839135	0	1.96384	0.0159217	0.727041	0.891845	0.962359	0.285573	0	0.0574385	3.14622	0.224593
569	MTC	577	LL1025	1.88119	2.28001	0.622415	0.17339	0.00657259	0	0.0318516	0.189758	0.842228	1.48025	0.00403774	0	2.11823	0.0202957	0.735	0.945937	0.854465	0.0437265	0.260503	1.15623	2.03212	2.58254
570	MTC	577	LL1190	1.32995	1.54443	0.332811	0.0910774	0.168622	0	0.32899	0.0161231	0.441603	1.06828	0.00410259	0.289509	2.11832	0.0269572	0.735	0.897187	0.587613	0.580866	0.028467	0.779696	1.88616	2.34817
571	MTC	577	LL1025	1.79506	2.32858	0.696965	0.198014	0.00551813	0	0.0364007	0.205809	0.805424	1.51441	0.00397643	0	2.12706	0.0231911	0.735	0.958914	0.955424	0.0498994	0.282131	1.1041	2.07601	2.46073
572	MTC	577	LL1195	0.664014	0.74857	0.259984	0.0678809	0	0	0.121833	0.846641	0.645908	1.15867	0.00618228	0.0013235	2.12867	0.0220758	0.735	0.942835	0.353719	0.165759	1.15189	0.878787	1.57642	0.903421
573	MTC	577	LL1049	0.0985887	1.33784	0.141289	0.034073	0.00241799	0	0.197226	0	0.0566506	2.38459	0.00531554	0.0111095	2.10864	0	0.735	0.856077	0.192864	0.269221	0	0.0773301	3.25505	0.134577
574	MTC	577	LL1189	0.358047	0.409811	0.263936	0.0738749	0.227075	0	0.137439	0.668313	0.224782	0.892932	0	0.000292371	2.17907	0	0.735	0.948009	0.519636	0.270589	1.31577	0.442549	1.758	0.704921
575	MTC	577	LL1049	0.17689	1.01171	0.297647	0.0883972	0.000383547	0	0.203784	0	0.0515417	2.2352	0.00548587	0.0122794	2.10944	0	0.735	0.819858	0.405174	0.277402	0	0.0701613	3.04267	0.240792
576	MTC	577	LL1187	0.70016	0.308597	0.244131	0.0639189	0.170029	0	0.128816	1.07357	0.416509	0.411394	0.00338111	0.00587162	2.09962	0	0.735	0.910346	0.432112	0.228004	1.90021	0.737221	0.728167	1.23928
579	MTC	578	LL1049	0.171101	2.22308	0.125231	0.0416553	0.0111022	0	0.0699964	0	0.0881308	2.19053	0	0	1.88346	0.0134486	0.676577	0.87958	0.188183	0.105183	0	0.132433	3.29167	0.257111
580	MTC	578	LL1187	1.01891	0.695293	0.232772	0.068377	0.120158	0	0.05021	1.03516	0.370694	0.344631	0.0047521	0.00307486	1.87377	0.00405292	0.676577	0.858954	0.418338	0.0902377	1.86039	0.666213	0.619372	1.8312
581	MTC	578	LL1189	0.449217	1.66955	0.457887	0.126514	0	0	0.0693264	0.7784	0.195622	1.32751	0.00391372	0	1.88746	0.00135935	0.676577	0.911692	0.67677	0.102466	1.1505	0.289135	1.9621	0.663956
582	MTC	578	LL1025	1.90603	2.22442	0.491142	0.136678	0.00376223	0	0.0435919	0.199762	0.710033	1.27498	0.00257048	0	1.87226	8.04189e-05	0.676577	0.877449	0.729981	0.0647904	0.296905	1.05532	1.89499	2.83292
583	MTC	578	LL1195	1.06461	1.24165	0.293506	0.0820601	0.0115691	0	0.0741091	0.954393	0.436095	0.835961	0.00457969	0.000301736	1.87576	0.00358334	0.676577	0.880934	0.441357	0.111441	1.43516	0.655773	1.25707	1.6009
584	MTC	578	LL1190	0.835637	0.923841	0.198087	0.113753	0.118245	0	0.27481	0.0199479	0.419282	0.986699	0.00330583	0.249293	1.87758	0.00988852	0.676577	0.824309	0.354783	0.492197	0.0357276	0.750954	1.76722	1.49666
586	MTC	578	LL1191	0.7	0.68	0.0937	0.0155442	0.333118	0	0.127805	0.343417	0.0950177	0.38577	0	0.00445166	1.87972	0	0.676577	0.81069	0.272813	0.372112	0.999878	0.276649	1.12319	2.03809
587	MTC	578	LL1188	0.12	0.17	0.196991	0.0418295	0.163177	0	0.0635088	1.02206	0.353174	0.403863	0.00255238	0.00735486	1.88036	0.000471617	0.676577	0.927922	0.383699	0.123702	1.99077	0.687912	0.786642	0.233736
588	MTC	578	LL1191	0.26	2.39	0.14554	0.0208325	0.276927	0	0.117747	0.934988	0.149178	0.474602	0.00356975	0.00344058	1.98551	0.0143079	0.676577	1.01201	0.364169	0.294626	2.33952	0.37327	1.18754	0.650569
589	CTFUD	585	LL1025	2.08	2.94	0.882739	0.23719	9.88235e-05	0	0	0.196344	0.881932	1.87882	0.0100245	0	2.48394	0.0105871	0.743857	1.1049	1.18686	0	0.263989	1.18578	2.52612	2.79661
590	CTFUD	585	LL1190	1.46	1.35	0.435294	0.116488	0.202659	0	0.380168	0.0156476	0.680121	1.26353	0.0128969	0.23949	2.53835	0.00621276	0.743857	1.06913	0.804316	0.702456	0.0289129	1.2567	2.33469	2.69772
591	CTFUD	585	LL1195	1.07	1.71	0.744269	0.196441	0.000752692	0	0.115688	1.21683	0.497977	1.29763	0.0151153	0.00457069	2.4857	0.0018452	0.743857	1.10838	1.00157	0.155682	1.6375	0.670131	1.74624	1.43991
592	CTFUD	585	LL1188	0.9	0.42	0.636936	0.180644	0.204804	0	0.209962	1.15742	0.460415	0.530176	0.0100455	0.0321356	2.48075	0.0106909	0.743857	1.09006	1.18158	0.389502	2.14714	0.854118	0.983533	1.66959
593	CTFUD	585	LL1187	1.06	0.66	0.645169	0.184934	0.167358	0	0.208375	1.15215	0.550837	0.641342	0.0108423	0.00344133	2.48827	0.0076984	0.743857	1.09628	1.11912	0.361449	1.99853	0.955488	1.11248	1.83869
594	CTFUD	585	LL1191	0.69	0.82	0.368035	0.095957	0.133005	0	0.0250959	1.41858	0.319876	0.695131	0.0213112	0.00332815	2.48645	0.0095099	0.743857	1.05154	0.602495	0.0410835	2.3223	0.523655	1.13797	1.12957
595	CTFUD	585	LL1189	0.49	1.97	0.824207	0.231436	0	0	0.0633064	0.841696	0.228424	1.8427	0.0197858	0	2.48183	0.00551448	0.743857	1.08457	1.10802	0.0851057	1.13153	0.30708	2.47722	0.658729
596	CTFUD	585	LL1049	0.13	3.01	0.54607	0.148883	0.000646303	0	0.081818	0.00772575	0.0623271	2.89711	0.0112458	0	2.47494	0.010747	0.743857	1.06982	0.734745	0.110087	0.0103951	0.0838619	3.8981	0.174917
614	MTC	609	LL1049	0.247167	1.0449	1.04909	0.308405	0	0	0.0935207	0	0.182921	2.0549	0	0	2.03225	0	0.718756	0.906285	1.4596	0.130115	0	0.254497	2.85897	0.343882
634	MTC	633	LL345	1.61805	1.49291	0.977457	0.241275	0.0145828	0	0.186412	0.0269456	0.778586	0.920253	0	0.0063887	2.0329	0.0293167	0.695394	0.777429	1.43572	0.273809	0.0395786	1.14362	1.3517	2.37664
663	MTC	661	LL1191	0.24	0.25	0.151624	0.0452798	0.019315		0.138814	0.555309	0.151709	0.318956		0		0.0163315	0.332216	0.882497	0.484574	0.443635	1.77471	0.484846	1.01935	0.767016
664	MTC	661	LL1188	0.77	0.23	0.0690172	0.022114	0.0035865		0.0851439	0.548871	0.307485	0.20165		0.00105291		0.00923266	0.332216	0.832916	0.210015	0.259088	1.67018	0.935657	0.61361	2.34306
665	MTC	661	LL1025	1.14	0.38	0.342324	0.0977605	0		0.0349172	0.0569058	0.430356	0.551067		0		0	0.332216	0.871672	1.03043	0.105104	0.171292	1.29541	1.65876	3.4315
666	MTC	662	LL1189	0.44	0.09	0.348255	0.101869	0		0.0717419	0.327688	0.198178	0.591393		0		0	0.359347	0.862218	0.969132	0.199645	0.911898	0.551494	1.64574	1.22444
667	MTC	662	LL1049	0.06	0.06	0.190084	0.0600552	0		0.0648963	0	0.0288849	1.00941		0		0.0153199	0.359347	0.779367	0.52897	0.180595	0	0.0803816	2.80902	0.16697
668	MTC	662	LL1173	1.18	0.13	0.205834	0.063324	0		0.0383997	0	0.0222931	0.813199		0.0106031		0.0111265	0.359347	0.646574	0.5728	0.10686	0	0.0620377	2.26299	3.28373
669	MTC	662	LL1143	0.97	0.09			0.024265		0.0378612	0	0.00898296	0.694278		0.0264584		0.00313537	0.359347	0.577377	0	0.112991	0	0.0268083	2.07197	2.89481
670	MTC	662	LL1025	0.55	0.11	0.251728	0.0724918	0		0.00724157	0.0733454	0.424022	0.660301		0		0.00109975	0.359347	0.867556	0.700516	0.020152	0.204107	1.17998	1.8375	1.53055
671	MTC	662	LL1267	0.19	0.06	0.122133	0.0369379	0		0.013742	0.00617982	0.120686	1.13335		0		0.00343262	0.359347	0.908913	0.339875	0.0382417	0.0171974	0.335848	3.15391	0.528737
672	MTC	662	LL1268	0.07	0.05	0.0337919	0.012044	0		0	0.00790538	0.0246116	1.12215		0		0.0156347	0.359347	0.822425	0.094037	0	0.0219993	0.0684897	3.12274	0.194798
673	MTC	662	LL1269	0.56	0.03	0.187061	0.0491732	0		0.0889104	0.203118	0.553991	0.500758		0		0	0.359347	0.920728	0.520559	0.247422	0.565241	1.54166	1.39352	1.55838
674	MTC	662	LL1270	1.06	0.11	0.0943906	0.0265695	0.00524508		0.102356	0.112247	0.445874	0.623497		0.00441991		0	0.359347	0.862752	0.266563	0.289057	0.316992	1.25917	1.76078	2.99349
676	MTC	675	LL1267	0.290731	0.112054	0.265997	0.0647519	0.245184		0.0237909	0.0191782	0.137413	1.60801		0		0	0.744543	0.953131	0.532677	0.0476429	0.0384056	0.275179	3.22015	0.582209
677	MTC	675	LL1268	0.0979196	1.40108	0.618366	0.158361	0.00175006		0.0287829	0.0609376	0.0222066	2.47255		0		0.00787251	0.744543	0.935922	0.832488	0.0387496	0.0820385	0.029896	3.32871	0.131826
678	MTC	675	LL1269	0.961965	0.796308	0.297626	0.0749938	0.246539		0.115426	0.561419	0.542051	0.691077		0		0	0.744543	0.968728	0.597639	0.231778	1.12734	1.08845	1.38769	1.93164
679	MTC	675	LL1270	0.778738	0.579673	0.273913	0.0698309	0.327413		0.163075	0.284594	0.439495	0.661731		0.00761625		0	0.744543	0.939876	0.656661	0.390946	0.682268	1.05362	1.58639	1.8669
680	MTC	675	LL1049	0.121431	1.92151	0.686404	0.188689	0.00801951		0.156326	0	0.0674234	2.33481		0.00312203		0.0121759	0.744543	0.903318	0.931951	0.212248	0	0.0915428	3.17004	0.164871
681	MTC	675	LL1025	1.53848	1.86591	0.858324	0.224605	0		0.0152423	0.257776	0.802051	1.31909		0		0	0.744543	0.899817	1.15282	0.020472	0.34622	1.07724	1.77168	2.06634
682	MTC	675	LL1189	0.496221	1.49693	0.678937	0.175876	0		0.109367	0.840737	0.281219	1.39604		0		0	0.744543	0.925399	0.911884	0.146891	1.1292	0.377707	1.87502	0.666478
695	MTC	683	LL1049	0.1856	2.47475	1.04683	0.301211	0.0242048	0	0.0868372	0	0.1879	2.11684	0	0.0207191	2.07493	0.0074403	0.745382	0.938007	1.45156	0.12041	0	0.260547	2.93526	0.257357
697	MTC	696	LL345	1.51556	0.863813	1.14072	0.285343	0	0	0.196266	0.0123521	0.805677	1.08388	0	0	2.03169	0.0395006	0.667199	0.877289	1.70972	0.294165	0.0185133	1.20755	1.62453	2.27153
736	MTC	735	LL1025	1.6851	1.58991	0.571337	0.157316	0	0	0	0.337815	0.796058	1.19865	0.000967957	0	1.95998	0.00705868	0.721925	0.879883	0.791408	0	0.467936	1.10269	1.66035	2.33417
737	MTC	735	LL1025	1.6802	1.53071	0.592072	0.169084	0	0	0.00947738	0.293859	0.802331	1.21788	0	0	1.95795	0.00652095	0.721925	0.875486	0.820129	0.0131279	0.407049	1.11138	1.68698	2.32739
739	MTC	738	LL1025	2.08729	2.05841			0	0	0.00819981	0.215895	0.858327	1.41652	0.0121042	0		0.0100493	0.743555	0.844892	0	0.0110278	0.290355	1.15435	1.90506	2.80717
740	MTC	738	LL1349	0.276857	2.05205			0	0	0.0196737	0.0725688	0.095331	2.56119	0.0070427	0		0.0299558	0.743555	0.93002	0	0.0264589	0.0975971	0.12821	3.44452	0.372342
741	MTC	738	LL1350	1.16535	0.918378			0.154696	0	0.110187	0.91966	0.52706	0.608919	0.00731753	0		0.00536077	0.743555	0.903463	0	0.187119	1.56176	0.895051	1.03407	1.97899
828	MTC	827	LL1025	1.69116	2.92558	1.12494	0.272521	0	0	0.0130654	0.207942	0.839891	1.35381	0.00378564	0	1.94674	0.04137	0.72019	0.986254	1.56201	0.0181416	0.288732	1.16621	1.8798	2.34822
837	MTC	827	LL1049	0.0335437	2.93547	0.638642	0.166438	0	0	0.0162068	0	0.168541	2.27501	0.00509121	0	1.94554	0.0560132	0.72019	0.947158	0.886769	0.0225036	0	0.234023	3.1589	0.0465763
932	MTC	938	LL1258	1.25476	0.973202			0		0	1.61171	0.688665	0.256656	0	0		0.121543	0.609599	1.0985	0	0	2.64389	1.1297	0.421025	2.05834
933	MTC	938	LL1258	1.24387	0.954138			0		0	1.58642	0.701329	0.262166	0	0		0.123124	0.609599	1.09623	0	0	2.6024	1.15047	0.430063	2.04047
934	MTC	938	LL1258	1.23577	1.0385			0		0	1.51523	0.661376	0.245604	0	0		0.107071	0.609599	1.03727	0	0	2.48562	1.08494	0.402893	2.02718
935	MTC	938	LL1348	0.622297	0.850254			0		0	1.61448	0.386341	0.487053	0	0		0.0566558	0.609599	1.04353	0	0	2.64844	0.633761	0.798972	1.02083
936	MTC	938	LL1348	0.630026	0.85457			0		0	1.68451	0.397622	0.506697	0	0		0.0533932	0.609599	1.08359	0	0	2.7633	0.652267	0.831198	1.03351
937	MTC	938	LL1348	0.623765	0.934312			0		0	1.74644	0.410303	0.521595	0	0		0.055926	0.609599	1.12134	0	0	2.8649	0.673069	0.855636	1.02324
939	MTC	945	LL1025	2.33011	3.95983			1.54783		0	0.851847	1.26106	2.24138	0	0		0	2.54912	1.03424	0	0	0.850755	1.25944	2.23851	2.32712
940	MTC	945	LL1025	2.39588	4.16301			1.57449		0	0.870454	1.22608	2.26191	0	0		0	2.54912	1.04511	0	0	0.893114	1.258	2.3208	2.45825
941	MTC	945	LL1049	0.418763	11.5399			0		0.182271	0	0.16229	8.93803	0.081485	0		0.11429	2.54912	0.911698	0	0.0715037	0	0.0636654	3.50633	0.164278
942	MTC	945	LL1049	0.451977	11.4698			0		0.173357	0	0.170928	8.9498	0.0627641	0		0.0977163	2.54912	0.910238	0	0.0680069	0	0.0670539	3.51094	0.177307
947	MTC	946	LL1187					0.134818		0.137633	0.998668	0.464439	0.412064	0.00258581			0.0125359	0.7275	0.834902	0	0.23222	1.685	0.783622	0.695253	0
951	MTC	950	LL1267					0		0.0330042	0.0518109	0.111096	2.49238	0.00269526	0.00255348		0.00597197	0.733	0.90945	0	0.0450262	0.0706834	0.151564	3.40024	0
952	MTC	950	LL1268					0		0.0295472	0.101284	0.0275924	2.34355	0.00237958	0.00212159		0.0137243	0.733	0.849472	0	0.04031	0.138177	0.0376431	3.1972	0
955	MTC	950	LL1025					0		0	0.200501	0.857526	1.42001	0.00258902	0.00216132		0.00328239	0.733	0.847907	0	0	0.273535	1.16989	1.93725	0
956	MTC	950	LL1049					0		0.0686228	0	0.0810481	2.32457	0	0.00313846		0.0380793	0.733	0.834526	0	0.0936191	0	0.11057	3.1713	0
958	MTC	957	LL1025	3.02343	4.74664			0.0232474		0.0324586	0.812556	1.52867	2.63983	0	0		0	1.4355	0.883673	0	0.0229836	0.575362	1.08244	1.86923	2.14086
959	MTC	957	LL1025	2.91978	4.35988			0.0687171		0	0.825398	1.41495	2.40156	0	0		0	1.4355	0.856283	0	0	0.603899	1.03524	1.75709	2.13624
960	MTC	957	LL1025	2.9361	4.47203			0.0449322		0.0318112	0.820417	1.47107	2.49946	0	0		0	1.4355	0.86567	0	0.0228764	0.589987	1.05789	1.79744	2.11144
961	MTC	957	LL1049	0.261928	5.08751			0		0.156679	0.0217846	0.101659	4.55699	0	0		0	1.4355	0.815122	0	0.109146	0.0151756	0.0708175	3.17449	0.182465
962	MTC	957	LL1049	0.259394	4.90417			0		0.157595	0.0228739	0.10012	4.59369	0	0		0	1.4355	0.821436	0	0.109784	0.0159344	0.0697459	3.20006	0.180699
963	MTC	957	LL1049	0.258693	4.79869			0		0.157904	0.0222483	0.102002	4.51784	0	0		0	1.4355	0.808445	0	0.11	0.0154987	0.0710566	3.14722	0.180211
964	MTC	957	LL1268	0.204404	4.51355			0		0.0380456	0.742617	0.088386	4.04067	0	0		0	1.4355	0.848429	0	0.0265033	0.517323	0.0615716	2.81482	0.142392
965	MTC	957	LL1268	0.221643	4.51385			0		0.0438425	0.767351	0.100092	4.05809	0	0		0	1.4355	0.857808	0	0.0305416	0.534553	0.0697261	2.82695	0.154401
966	MTC	957	LL1268	0.221925	4.18703			0		0.0405038	0.774821	0.10443	4.00883	0	0		0	1.4355	0.851285	0	0.0282158	0.539757	0.0727484	2.79263	0.154597
968	MTC	967	LL1301	2.10653	2.37514			0		0.0335944	0.0681396	0.962429	1.2798	0	0		0	0.734	0.78691	0	0.045769	0.0928332	1.31121	1.7436	2.86993
969	MTC	967	LL1301	2.02122	2.0428			0		0.0359232	0.0571154	0.960415	1.30366	0	0		0	0.734	0.790595	0	0.0489417	0.0778138	1.30847	1.7761	2.75371
970	MTC	967	LL1301	1.89025	2.12123			0		0.0360489	0.0497384	0.953693	1.32863	0	0		0	0.734	0.7943	0	0.0491129	0.0677635	1.29931	1.81013	2.57527
971	MTC	967	LL1347	0.233537	2.06483			0		0	0.020994	0	2.43729	0	0		0	0.734	0.837292	0	0	0.0286021	0	3.32057	0.318171
972	MTC	967	LL1347	0.245871	2.2727			0		0	0.0203	0	2.45531	0	0		0	0.734	0.843191	0	0	0.0276567	0	3.34511	0.334974
973	MTC	967	LL1347	0.248148	2.25221			0		0	0.0167085	0	2.46231	0	0		0	0.734	0.844354	0	0	0.0227636	0	3.35465	0.338077
974	MTC	967	LL1349	0.391389	2.49758			0		0	0.0484089	0.141381	2.41934	0	0		0	0.734	0.88867	0	0	0.0659521	0.192617	3.29611	0.533227
975	MTC	967	LL1350	0.985809	1.08601			0.0612773		0.129253	1.13794	0.507026	0.707281	0	0		0	0.734	0.884659	0	0.192134	1.69155	0.753692	1.05137	1.4654
976	MTC	967	LL1267	0.168707	1.40085			0		0.0363983	0.0509523	0.105591	2.54734	0	0		0	0.734	0.920941	0	0.049589	0.0694173	0.143857	3.47049	0.229846
978	MTC	977	LL1244	1.56147	2.84698			0.028403		0.0389206	0.0169949	0.702792	1.54262	0	0		0.0291389	0.705	0.852894	0	0.057524	0.0251182	1.03872	2.27997	2.30783
979	MTC	977	LL1244	1.48161	2.47354			0.0304994		0.0389821	0.0161963	0.720726	1.49417	0	0		0.0326583	0.705	0.846011	0	0.057794	0.0240123	1.06853	2.21523	2.1966
980	MTC	977	LL1346	0.385788	2.32424			0.0257955		0	0.0134028	0.143256	2.29337	0	0		0.027868	0.705	0.915276	0	0	0.0197331	0.210917	3.37655	0.568
981	MTC	977	LL1244	1.45422	2.48075			0.0307146		0.035761	0.0139882	0.694582	1.53968	0	0		0.0341629	0.705	0.852933	0	0.0530353	0.0207452	1.0301	2.28342	2.15668
982	MTC	977	LL1346	0.376129	2.16833			0.0248586		0	0	0.141326	2.32022	0	0		0	0.705	0.908148	0	0	0	0.207789	3.41137	0.553016
983	MTC	977	LL1346	0.385892	2.2563			0.0248201		0	0	0.139877	2.29276	0	0		0.024683	0.705	0.906596	0	0	0	0.205647	3.37081	0.567338
985	MTC	984	LL1268	0.189419	9.17899			0.735874		0	1.00903	0.129561	5.67535	0	0		0	3.0855	0.790588	0	0	0.429444	0.0551413	2.41543	0.0806168
986	MTC	984	LL1268	0.164688	7.59875			0.96523		0	1.04855	0.151453	6.88233	0	0		0	3.0855	0.967692	0	0	0.494536	0.071431	3.24597	0.077673
988	MTC	987	LL1244					0.0214302		0.0778271	0.0101983	0.800594	1.56219	0	0.0034489		0	0.713	0.863308	0	0.112537	0.0147466	1.15765	2.25891	0
989	MTC	987	LL1346					0.021368		0	0.0087111	0.106937	2.37415	0	0.00343753		0	0.713	0.904174	0	0	0.012595	0.154616	3.43267	0
990	MTC	987	LL1301					0		0.0691738	0.0423994	0.933831	1.36148	0	0.00263728		0	0.713	0.820598	0	0.097018	0.0594662	1.30972	1.90951	0
991	MTC	987	LL1347					0.0215836		0	0.0217508	0.0583805	2.4693	0	0.00420834		0	0.713	0.925658	0	0	0.0314583	0.0844361	3.57137	0
993	MTC	992	LL1267					2.216		0.0142617	0.0276671	0.0142366	3.11593	0.00732938	0.00224375		0.0061092	3.086	0.975172	0	0.0163929	0.0318014	0.016364	3.58154	0
994	MTC	992	LL1268					0.652463		0.00680139	0.932395	0.113978	7.79057	0.0204527	0.00809686		0.0328913	3.086	0.932294	0	0.00279486	0.383144	0.0468363	3.20133	0
995	MTC	992	LL1269					2.55505		0.0744636	1.01066	0.4769	0.722433	0.0064938	0.00601736		0.00412668	3.086	1.00833	0	0.140245	1.90348	0.898196	1.36063	0
996	MTC	992	LL1270					2.6016		0.0990598	0.543833	0.418226	0.905072	0.00401154	0.00503796		0.00507056	3.086	0.995435	0	0.2045	1.12269	0.86339	1.86844	0
997	MTC	992	LL1049					0.00578167		0.155534	0.00409529	0.138647	10.2036	0.0913436	0.0119721		0.0521536	3.086	0.852634	0	0.0504945	0.00132954	0.0450119	3.31262	0
998	MTC	992	LL1025					2.16145		0.0128415	0.443837	1.14017	1.93665	0.0050206	0.00310424		0.00505019	3.086	0.986683	0	0.0138894	0.480056	1.23321	2.09468	0
999	MTC	992	LL1189					2.27952		0.097648	1.03234	0.311522	1.75648	0.00781245	0.0108899		0.00448752	3.086	0.991704	0	0.121079	1.28005	0.386272	2.17795	0
1001	CTFUD	1000	LL1267					0		0	0.0593785	0.0468161	3.25107	0.0324991	0		0	0.7615	1.11286	0	0	0.0779757	0.0614788	4.2693	0
1002	CTFUD	1000	LL1268					0		0	0.543269	0.0550877	2.67609	0.0520834	0		0	0.7615	1.0921	0	0	0.71342	0.0723411	3.51423	0
1003	CTFUD	1000	LL1269					0.102947		0.139624	0.996383	0.234656	1.50843	0.0154334	0.142796		0.000319356	0.7615	1.08661	0	0.212016	1.51299	0.356321	2.29053	0
1004	CTFUD	1000	LL1270					0.284442		0.237508	0.771226	0.368164	0.95656	0.0137943	0.23009		0	0.7615	1.14169	0	0.49786	1.61663	0.771738	2.00512	0
1005	CTFUD	1000	LL1025					0		0.0298377	0.641929	0.829522	1.74209	0.0130982	0.0306362		0	0.7615	1.06936	0	0.0391828	0.84298	1.08933	2.28771	0
1007	MTC	1006	LL1268					0.00175006		0.0287829	0.0609376	0.0222066	2.47255	0	0		0.00787251	0.7445	0.863184	0	0.0387519	0.0820432	0.0298978	3.32891	0
1008	MTC	1006	LL1025					0		0.0152423	0.257776	0.802051	1.31909	0	0		0	0.7445	0.79883	0	0.0204732	0.34624	1.0773	1.77178	0
1014	MTC	1013	LL345					0		0.374443	0.0225439	0.594347	1.16914	0.00190392	0.0461141		0	0.7305	0.627669	0	0.512585	0.0308609	0.813617	1.60047	0
1016	MTC	1013	LL1048					0		0.575904	0.0517154	0.409101	1.03006	0.00390953	0.113182		0.467507	0.7305	0.710293	0	0.788369	0.0707945	0.560029	1.41008	0
1018	MTC	1017	LL1267					0		0.0330042	0.0518109	0.111096	2.49238	0.00269526	0.00255348		0.00597197	0.733	0.90945	0	0.0450262	0.0706834	0.151564	3.40024	0
1019	MTC	1017	LL1268					0		0.0295472	0.101284	0.0275924	2.34355	0.00237958	0.00212159		0.0137243	0.733	0.849472	0	0.04031	0.138177	0.0376431	3.1972	0
1022	MTC	1017	LL1025					0		0	0.200501	0.857526	1.42001	0.00258902	0.00216132		0.00328239	0.733	0.847907	0	0	0.273535	1.16989	1.93725	0
1023	MTC	1017	LL1049					0		0.0686228	0	0.0810481	2.32457	0	0.00313846		0.0380793	0.733	0.834526	0	0.0936191	0	0.11057	3.1713	0
1025	MTC	1024	LL345	1.49716	1.25434			0.00097043		0.184327	0	0.75055	0.947319	0	0		0.0213105	0.65733	0.655326	0	0.280832	0	1.1435	1.44329	2.281
1026	MTC	1024	LL345	1.50604	1.22682			0.00117538		0.195319	0	0.745533	0.975771	0	0.00180324		0.0201782	0.65733	0.664805	0	0.297672	0	1.13622	1.4871	2.29525
1027	MTC	1024	LL345	1.42859	1.18824			0		0.17062	0	0.73818	0.999991	0	0		0.022282	0.65733	0.669547	0	0.259565	0	1.123	1.52129	2.17332
1028	MTC	1024	LL1474	0.987026	1.15199			0		0.222226	0.0225317	0.455984	1.49221	0	0.00503426		0.0152333	0.65733	0.757227	0	0.338073	0.0342776	0.69369	2.27011	1.50157
1029	MTC	1024	LL1474	0.821188	1.13537			0.000162085		0.235546	0.0370072	0.52008	1.42991	0	0.0109757		0.0173805	0.65733	0.766737	0	0.358426	0.0563131	0.791395	2.17586	1.24959
1030	MTC	1024	LL1474	0.824328	1.12764			0.00136584		0.247515	0.0277156	0.460784	1.45018	0	0.00358027		0.0197169	0.65733	0.748268	0	0.37733	0.0422517	0.702453	2.21076	1.25667
1031	MTC	1024	LL1048	0.547258	0.653919			9.14816e-05		0.448112	0.0538256	0.444105	1.01832	0	0.0016391		0.0806988	0.65733	0.608125	0	0.68181	0.0818965	0.675714	1.54939	0.832663
1032	MTC	1024	LL1048	0.629808	0.742257			0.000149139		0.422349	0.0576311	0.436811	1.01418	0	0.000442543		0.0780574	0.65733	0.603849	0	0.642667	0.0876943	0.664674	1.54322	0.958348
1033	MTC	1024	LL1048	0.616524	0.781891			0.000269744		0.409599	0.0617963	0.442323	0.992685	0	0.00332791		0.0742836	0.65733	0.599202	0	0.62338	0.0940496	0.673184	1.5108	0.938307
1035	MTC	1034	LL1258					0.0104642		0	1.88363	0.777987	0.267326	0.0205827	0		0.0718636	0.8	0.957264	0	0	2.38574	0.985373	0.338586	0
1036	MTC	1034	LL1348					0.00298679		0	2.13985	0.509061	0.646935	0.0400386	0		0.060271	0.8	1.06503	0	0	2.68484	0.638711	0.811699	0
1038	MTC	1037	LL1258					0		0	1.39348	0.769087	0.337132	0.0153041	0		0.0645394	0.67516	0.955162	0	0	2.06393	1.13912	0.499337	0
1039	MTC	1037	LL1348					0		0	1.68586	0.409314	0.500624	0.0186916	0		0.0349716	0.67516	0.981048	0	0	2.49697	0.606248	0.741489	0
1041	MTC	1040	LL1025	1.64537	3.19359			0	0	0.01831	0.166308	0.834593	1.26687	0	0	2.01392	0.0208151	0.721255	0.793266	0	0.0253863	0.230581	1.15714	1.75648	2.28126
1042	MTC	1040	LL1143	0.575781	1.5241			0.00519646	0	0.0407416	0	0.0337775	0.89764	0	0.0883575	2.02276	0.00872426	0.721255	0.363701	0	0.056897	0	0.0471714	1.25358	0.804098
1043	MTC	1040	LL1143	0.594747	1.48289			0.0136637	0	0.0385325	0	0.0353356	0.885715	0	0.0854485	2.0223	0.00899145	0.721255	0.370932	0	0.0544559	0	0.0499379	1.25173	0.840523
1044	MTC	1040	LL1186	1.71514	3.291			0	0	0.00581161	0.116039	0.83857	1.29739	0	0	2.01294	0.0245275	0.721255	0.789086	0	0.00805764	0.160884	1.16265	1.7988	2.37799
1045	MTC	1040	LL1186	1.75273	3.26731			0	0	0	0.135475	0.825772	1.28668	0	0	2.01301	0.0255123	0.721255	0.788015	0	0	0.187832	1.14491	1.78395	2.43011
1046	MTC	1040	LL1269	0.38765	0.309829			0.601237	0	0.0808477	0.0427737	0.233896	0.141919	0	0	2.01847	0	0.721255	0.978689	0	0.673631	0.356394	1.94884	1.18248	3.22993
1047	MTC	1040	LL1269	0.306151	0.187959			0.638044	0	0.0421141	0.0249354	0.177525	0.0897259	0	0	2.01855	0	0.721255	0.985908	0	0.506113	0.299665	2.13344	1.07829	3.67922
1048	MTC	1040	LL1270	0.704901	1.09502			0.33347	0	0.175677	0.306111	0.381503	0.562814	0	0	2.0166	0	0.721255	0.895768	0	0.453026	0.789384	0.9838	1.45135	1.81776
1049	MTC	1040	LL1270	0.752154	1.20036			0.316471	0	0.178975	0.320022	0.391738	0.599799	0	0	2.00968	0	0.721255	0.893388	0	0.442148	0.790599	0.96777	1.48177	1.85816
1051	CTFUD	1050	LL1025	1.96996	3.68117			0	0	0	0.0476594	1.00871	1.83463	0.00139593	0	2.52784	0	0.715122	1.01115	0	0	0.0666451	1.41054	2.56548	2.75472
1052	CTFUD	1050	LL1186	1.98669	3.24165			0	0	0	0.227502	0.907875	1.613	0.0212624	0	2.52224	0	0.715122	0.968241	0	0	0.31813	1.26954	2.25556	2.77811
1053	CTFUD	1050	LL1187	0.842641	0.754044			0.155977	0	0.121294	1.16758	0.47481	0.405754	0	0	2.52101	0.000485507	0.715122	0.934296	0	0.216928	2.08816	0.849173	0.725669	1.50702
1054	CTFUD	1050	LL1188	0.776028	0.545468			0.228275	0	0.136468	1.04463	0.42065	0.297281	0	0.0171615	2.52011	0	0.715122	0.941386	0	0.280309	2.14571	0.864029	0.610625	1.59399
1055	CTFUD	1050	LL1190	1.16993	1.40478			0.215318	0	0.298061	0	0.527637	0.973447	0.00568133	0.275886	2.52506	0.00073178	0.715122	0.924546	0	0.596356	0	1.05569	1.94766	2.34077
1056	CTFUD	1050	LL1191	0.476976	0.870192			0.116658	0	0.139024	1.22914	0.302328	0.641072	0.000501727	0	2.52713	0	0.715122	0.922805	0	0.232302	2.05382	0.505173	1.0712	0.797001
1059	MTC	1040	LL1187	0.807747	1.24558			0.0900921	0	0.188256	1.05189	0.443761	0.48991	0	0	2.00956	0.0088448	0.721255	0.816206	0	0.298268	1.66659	0.703085	0.776201	1.27978
1060	MTC	1040	LL1188	0.739414	1.07705			0.132914	0	0.153934	0.951522	0.342001	0.45296	0	0.0418416	2.00788	0.00696285	0.721255	0.80656	0	0.261641	1.61729	0.581297	0.769893	1.25678
1061	MTC	1040	LL1190	1.04317	1.91509			0.0859965	0	0.351658	0.00332006	0.413584	1.07004	0.00118294	0.265466	2.00311	0.0149841	0.721255	0.732253	0	0.553567	0.00522631	0.651049	1.68442	1.64212
1062	MTC	1040	LL1191	0.247501	0.833717			0.193113	0	0.218735	0.933508	0.194625	0.534878	0	0	2.01274	0.0121479	0.721255	0.848387	0	0.41416	1.76753	0.368509	1.01276	0.468625
1064	MTC	1063	LL1187	0.816722	0.563826			0.157372	0	0.0939644	1.07267	0.400267	0.322989	0	0.00201571	1.91915	0	0.707192	0.858123	0	0.1709	1.95095	0.727997	0.587445	1.48544
1065	MTC	1063	LL1270	0.873151	0.999631			0.137852	0	0.135437	0.887844	0.423274	0.680282	0	0	1.93765	0	0.707192	0.89891	0	0.237884	1.55943	0.743447	1.19486	1.53362
1066	MTC	1063	LL1049	0.114936	2.41325			0.00982928	0	0.161482	0	0	2.107	0	0.000185135	1.81214	0.082535	0.707192	0.78799	0	0.231561	0	0	3.02139	0.164816
1067	MTC	1063	LL1189	0.450495	1.41886			0	0	0.096414	0.833211	0.267264	1.27885	0	0	1.95132	0	0.707192	0.841117	0	0.136334	1.1782	0.377922	1.80835	0.637019
1069	MTC	1063	LL1269	0.933654	0.793512			0.218931	0	0.167417	0.667958	0.482614	0.543226	0	0	1.93483	0	0.707192	0.908354	0	0.342885	1.36804	0.988435	1.11257	1.91221
1070	MTC	1063	LL1349	0.386001	2.3264			0.00678436	0	0	0.0407245	0.147086	2.45685	0	0	1.94808	0.0575796	0.707192	0.964864	0	0	0.058144	0.210001	3.50774	0.551109
1071	MTC	1063	LL1350	1.10406	1.30809			0	0	0.0909017	1.1361	0.508302	0.819091	0	0.000449979	1.88899	0	0.707192	0.87103	0	0.128539	1.60649	0.718761	1.15823	1.56119
1073	MTC	1072	LL1268	0.276513	1.90945			0	0	0	0.480299	0.0894522	1.76786	0	0	1.90797	0.0126386	0.703213	0.83554	0	0	0.683006	0.127205	2.51397	0.393213
