# Supplementary material for: Deletion of the hfsB gene increases ethanol production in Thermoanaerobacterium saccharolyticum and several other thermophilic anaerobic bacteria
Source: Biotechnol Biofuels. 2017 Nov 30;10:282. doi: 10.1186/s13068-017-0968-9 (PMC5707799; doi:10.1186/s13068-017-0968-9)
Supplement: Supplementary file 2 — Additional file 2: Table S4. T. saccharolyticum resequencing data. [file 13068_2017_968_MOESM2_ESM.xlsx]

## Sheet: Tsac mutation data
Chromosome	Start	End	Annotation name	Type	Description	Locus description	wt Tsac	ALK2	M1442	M0353	HKO2	HKO3	HKO5	M2204	HKO7	HKO6	M2205	LL1267	LL1268	LL1269	LL1270	LL1349	LL1350
T_sacch_genome_JW_SL-YS485, NC_017992	10457	10459	Tsac_0009	MNV	GTG --> AGT, His122Thr	ATP-binding region, ATPase-like	0	1	0	0	0	0	0	0	0	0	0	0	0	0	0	0	0
T_sacch_genome_JW_SL-YS485, NC_017992	30909	30910	Tsac_0032	Insertion	- --> A, Gly177fs	Phosphotransferase system, EIIC	0	0	0.98	0	0	0	0	0	0	0	0	0	0	0	0	0	0
T_sacch_genome_JW_SL-YS485, NC_017992	37485	37485	Tsac_0038	Deletion	T --> -, Asn201fs	UbiC transcription regulator-associated	0	0	0	0	0	0	0	0	0	0	0.46	0	0	0	0	0	0
T_sacch_genome_JW_SL-YS485, NC_017992	37878	37878	Tsac_0038	SNV	G --> C, Thr70Arg	UbiC transcription regulator-associated	0	0	0	0	0	0	0	0	0	0	0	0	1	0	0	0	0
T_sacch_genome_JW_SL-YS485, NC_017992	79429	79429	Tsac_0079	Deletion	A --> -, Asn86fs	Uncharacterised conserved protein UCP018688	0	0	0.99	0	0	0	0	0	0	0	0	0	0	0	0	0	0
T_sacch_genome_JW_SL-YS485, NC_017992	135325	136211	Tsac_0132	Insertion - tandem dup		Integrase, catalytic core, phage	0	0	0	0	0	0	0	0	0	0	0	0	0.31	0	0	0	0
T_sacch_genome_JW_SL-YS485, NC_017992	145051	145051	Tsac_0139	SNV	G --> A, Leu331Phe	Signal transduction histidine kinase, internal region	0	1	0	0	0	0	0	0	0	0	0	0	0	0	0	0	0
T_sacch_genome_JW_SL-YS485, NC_017992	150053	150053	26 bp upstream of Tsac_0144	SNV	C --> T	5-keto 4-deoxyuronate isomerase	0	0	0.98	0	0	0	0	0	0	0	0	0	0	0	0	0	0
T_sacch_genome_JW_SL-YS485, NC_017992	177035	177035	Tsac_0163	SNV	A --> C, Phe104Val	Mannitol dehydrogenase, C-terminal	0	0	1	0	0	0	0	0	0	0	0	0	0	0	0	0	0
T_sacch_genome_JW_SL-YS485, NC_017992	190603	191834	ldh	Targeted deletion	Δldh	Lactate/malate dehydrogenase	0	0	1	1	0	0	0	0	0	0	0	0	0	0	0	0	0
T_sacch_genome_JW_SL-YS485, NC_017992	191122	191178	ldh	Targeted replacement	Δldh::erm	Lactate/malate dehydrogenase	0	0.98	0	0	0	0	0	0	0.97	0	0	0	0	0	0	0	0
T_sacch_genome_JW_SL-YS485, NC_017992	191178	191178	ldh	SNV	G --> C, His157Asp	Lactate/malate dehydrogenase	0	1	0	0	0	0	0	0	1	0	0	0	0	0	0	0	0
T_sacch_genome_JW_SL-YS485, NC_017992	272063	272063	Tsac_0261	SNV	C --> A, Arg163Met	Transketolase-like, pyrimidine-binding domain	0	1	0	0	0	0	0	0	0	0	0	0	0	0	0	0	0
T_sacch_genome_JW_SL-YS485, NC_017992	288866	288867	Tsac_0276	Insertion	- --> CAC, Gly406_Ala407insGly	Carbohydrate kinase, FGGY, N-terminal	0	1	0	0	0	0	0	0	0	0	0	0	0	0	0	0	0
T_sacch_genome_JW_SL-YS485, NC_017992	289319	289319	Tsac_0276	SNV	G --> A, Ser256Phe	Carbohydrate kinase, FGGY, N-terminal	0	0.43	0	0	0	0	0	0	0	0	0	0	0	0	0	0	0
T_sacch_genome_JW_SL-YS485, NC_017992	322547	322548	102 bp upstream of Tsac_0303	Insertion	- --> AA	Fibronectin, type III	0	1	0	0	0	0	0	0	0	0	0	0	0	0	0	0	0
T_sacch_genome_JW_SL-YS485, NC_017992	390537	394556	Tsac_0361-Tsac_0365	Deletion		multiple loci	0	1	0	0	0	0	0	0	0	0	0	0	0	0	0	0	0
T_sacch_genome_JW_SL-YS485, NC_017992	424362	424493	no CDS match	Deletion			0	0	0.98	0	0	0	0	0	0	0	0	0	0	0	0	0	0
T_sacch_genome_JW_SL-YS485, NC_017992	424393	424493	no CDS match	Deletion			0	0	0.99	0	0	0	0	0	0	0	0	0	0	0	0	0	0
T_sacch_genome_JW_SL-YS485, NC_017992	447382	447382	adhE	SNV	T --> C, Val52Ala	Alcohol dehydrogenase, iron-type	0	0.55	0	0	0	0	0	0	0	0	0	0	0	0	0	0	0
T_sacch_genome_JW_SL-YS485, NC_017992	448580	448580	adhE	SNV	G --> T, Lys451Asn	Alcohol dehydrogenase, iron-type	0	1	0	0	0	0	0	0	0	0	0	0	0	0	0	0	0
T_sacch_genome_JW_SL-YS485, NC_017992	448858	448858	adhE	SNV	G --> A, Gly544Asp	Alcohol dehydrogenase, iron-type	0	0	1	0	0	0	0	0	0	0	0	0	0	0	0	0	0
T_sacch_genome_JW_SL-YS485, NC_017992	449032	449032	adhE	SNV	C --> T, Ser602Leu	Alcohol dehydrogenase, iron-type	0	0	0	0.99	0	0	0	0	0	0	0	0	0	0	0	0	0
T_sacch_genome_JW_SL-YS485, NC_017992	504337	504337	no CDS match	SNV	G --> A		0	1	0	0	0	0	0	0	0	0	0	0	0	0	0	0	0
T_sacch_genome_JW_SL-YS485, NC_017992	517443	517443	Tsac_0492	SNV	T --> C, Lys27Arg	FAD-dependent pyridine nucleotide-disulphide oxidoreductase	0	0	0	0	0	0	0	0	0	0	0	0	0	1	0	0	0
T_sacch_genome_JW_SL-YS485, NC_017992	559915	559915	Tsac_0535	SNV	C --> T, Gly257Asp	Mur ligase, central	0	0	0.98	0	0	0	0	0	0	0	0	0	0	0	0	0	0
T_sacch_genome_JW_SL-YS485, NC_017992	712764	718165	Tsac_0674-hypA	Targeted replacement	Δech::erm	ech hydrogenase	0	0	0	0	1	0	1	0	0	0	0	0	0	0	0	0	0
T_sacch_genome_JW_SL-YS485, NC_017992	718169	718169	hypA	SNV	C --> G, Ser52Arg	Hydrogenase nickel incorporation protein HypA/HybF	0	0	0	0	1	0	1	0	0	0	0	0	0	0	0	0	0
T_sacch_genome_JW_SL-YS485, NC_017992	820952	820952	Tsac_0781	SNV	C --> T, Gln223*	txy:Thexy_0183 hypothetical protein	0	1	0	0	0	0	0	0	0	0	0	0	0	0	0	0	0
T_sacch_genome_JW_SL-YS485, NC_017992	832220	835013	Tsac_0795	Targeted replacement	Δtsac_0795::urease operon Cth	SNF2-related	0	0	0.99	0	0	0	0	0	0	0	0	0	0	0	0	0	0
T_sacch_genome_JW_SL-YS485, NC_017992	868888	868888	Tsac_0825	SNV	A --> G, Trp90Arg	DHHA2	0	1	0	0	0	0	0	0	0	0	0	0	0	0	0	0	0
T_sacch_genome_JW_SL-YS485, NC_017992	875581	875752	392 bp upstream of Tsac_0832	Deletion		Copper amine oxidase-like, N-terminal	0	0	0.98	0.98	0	0	0	0	0	0	0	0	0	0	0	0	0
T_sacch_genome_JW_SL-YS485, NC_017992	875684	875752	495 bp upstream of Tsac_0832	Deletion		Copper amine oxidase-like, N-terminal	0	0	0	0	0	0	1	0	0	0	0	0	0	0	0	0	0
T_sacch_genome_JW_SL-YS485, NC_017992	875715	875833	no CDS match	Replacement			0	0	0	0	1	0	0	0	0	0	0	0	0	0	0	0	0
T_sacch_genome_JW_SL-YS485, NC_017992	884294	884294	Tsac_0838	Deletion	T --> -, Ser102fs	Protein of unknown function DUF324	0	0	1	0	0	0	0	0	0	0	0	0	0	0	0	0	0
T_sacch_genome_JW_SL-YS485, NC_017992	888951	889257	no CDS match	Deletion			0	0	0	0	0	0.92	0	0	0	1	0	0	0	0	0	0	0
T_sacch_genome_JW_SL-YS485, NC_017992	992952	992952	Tsac_0947	SNV	T --> C	Bordetella pertussis Bvg accessory factor	0	0	0	0	0	0	0	0	0	0	0	1	0	0	1	0	0
T_sacch_genome_JW_SL-YS485, NC_017992	993551	993551	Tsac_0948	SNV	A --> T, Phe361Tyr	Spore germination GerAB	0	0	0.99	1	0	0	0	0	0	0	0	0	0	0	0	0	0
T_sacch_genome_JW_SL-YS485, NC_017992	1014704	1014704	Tsac_0969	SNV	A --> G, Lys257Glu	PRD	0	1	0	0	0	0	0	0	0	0	0	0	0	0	0	0	0
T_sacch_genome_JW_SL-YS485, NC_017992	1054006	1054006	Tsac_1004	SNV	A --> G	RNA polymerase Rpb1, domain 1	0	0	0	0	0	0	1	0	0	0	0	0	0	0	0	0	0
T_sacch_genome_JW_SL-YS485, NC_017992	1082788	1082788	no CDS match	SNV	T --> C		0	0.55	0	0	0	0	0	0	0	0	0	0	0	0	0	0	0
T_sacch_genome_JW_SL-YS485, NC_017992	1089642	1089642	24 bp upstream of Tsac_1054	SNV	T --> C	FAD-dependent pyridine nucleotide-disulphide oxidoreductase	0	0	1	0	0	0	0	0	0	0	0	0	0	0	0	0	0
T_sacch_genome_JW_SL-YS485, NC_017992	1096163	1096163	Tsac_1059	Deletion	A --> -, Asn574fs	Transglutaminase-like	0	1	0	0	0	0	0	0	0	0	0	0	0	0	0	0	0
T_sacch_genome_JW_SL-YS485, NC_017992	1120456	1120457	Tsac_1088	Insertion	- --> TGC, Asn98_Phe99insAla	Methyltransferase type 11	0	0	0	0	0	0	0	0.38	0	0	0	0	0	0	0	0	0
T_sacch_genome_JW_SL-YS485, NC_017992	1172933	1172934	Tsac_1147	Insertion	- --> A, Ile259fs	Protein of unknown function DUF2179	0	1	0	0	0	0	0	0	0	0	0	0	0	0	0	0	0
T_sacch_genome_JW_SL-YS485, NC_017992	1182764	1182764	no CDS match	SNV	A --> G		0	1	1	1	1	1	1	1	1	1	1	1	1	1	1	1	0
T_sacch_genome_JW_SL-YS485, NC_017992	1183309	1183309	no CDS match	Replacement	G --> AA		0	0.93	1	0	1	0	1	0.94	1	0	0	0	0	1	0	0	0
T_sacch_genome_JW_SL-YS485, NC_017992	1183311	1183311	no CDS match	SNV	T --> A		0	0.94	1	1	1	0	1	0.93	1	0	0	0	0	1	1	0	0
T_sacch_genome_JW_SL-YS485, NC_017992	1183318	1183319	no CDS match	Insertion	- --> G		0	0.94	1	1	1	0	1	0.94	1	0	0	0	0	1	0.92	0	0
T_sacch_genome_JW_SL-YS485, NC_017992	1183320	1183320	no CDS match	SNV	T --> A		0	0.94	1	1	1	0	1	0.94	1	0	0	0	0	1	1	1	0
T_sacch_genome_JW_SL-YS485, NC_017992	1183518	1183518	no CDS match	SNV	T --> C		0	1	0	0	0	0	1	1	0	0	0	0	0	0	0	1	0
T_sacch_genome_JW_SL-YS485, NC_017992	1219174	1219174	Tsac_1176	SNV	C --> T, Pro369Ser	Histidinol dehydrogenase, prokaryotic-type	0	0	0	0	0	0	0	0	0	0	1	1	0	0	1	0	0
T_sacch_genome_JW_SL-YS485, NC_017992	1295580	1295580	Tsac_1248	SNV	C --> T, His473Tyr	Excinuclease ABC, C subunit, C-terminal	0	0	0	0	0	0	0	0	0	0	1	0	0	0	0	0	0
T_sacch_genome_JW_SL-YS485, NC_017992	1356848	1356848	Tsac_1296	SNV	A --> G, Glu105Gly	NAD-dependent epimerase/dehydratase	0	0	1	0	0	0	0	0	0	0	0	0	0	0	0	0	0
T_sacch_genome_JW_SL-YS485, NC_017992	1419844	1419844	Tsac_1354	Deletion	T --> -, Phe124fs	Glycosyl hydrolase, family 13, catalytic region	0	0	0	0	0	1	0	0	1	1	0	0	0	0	0	0	0
T_sacch_genome_JW_SL-YS485, NC_017992	1449182	1449182	Tsac_1378	SNV	C --> A	ATP-binding region, ATPase-like	0	1	0	0	0	0	0	0	0	0	0	0	0	0	0	0	0
T_sacch_genome_JW_SL-YS485, NC_017992	1491395	1491395	Tsac_1419	SNV	C --> A, Ala187Asp	ATPase, F0 complex, subunit A	0	0	0.99	0	0	0	0	0	0	0	0	0	0	0	0	0	0
T_sacch_genome_JW_SL-YS485, NC_017992	1553611	1557984	Tsac_1472-Tsac_1477	Targeted deletion	Δeps operon	putative exopolysaccharide production operon	0	0	1	0	0	0	0	0	0	0	0	0	0	0	0	0	0
T_sacch_genome_JW_SL-YS485, NC_017992	1627037	1631491	hfsA-hfsD	Targeted replacement	ΔhfsABCD::kan	hfs hydrogenase	0	0	0	0	0	1	1	0	1	1	0	0	0	0	0	0	0
T_sacch_genome_JW_SL-YS485, NC_017992	1627129	1627379	hfsA-hfsB	Targeted replacement	ΔhfsA::kan	hfs hydrogenase	0	0	0	0	0	0	0	0	0	0	0	1	0	0	0	0	0
T_sacch_genome_JW_SL-YS485, NC_017992	1627129	1629094	hfsA-hfsC	Targeted replacement	ΔhfsAB::kan	hfs hydrogenase	0	0	0	0	0	0	0	0	0	0	0	0	0	0	0	1	0
T_sacch_genome_JW_SL-YS485, NC_017992	1627384	1629094	hfsB-hfsC	Targeted replacement	ΔhfsB::kan	hfs hydrogenase	0	0	0	0	0	0	0	0	0	0	0	0	1	0	0	0	0
T_sacch_genome_JW_SL-YS485, NC_017992	1627737	1627746	hfsB	Deletion	TATGAAAGGT --> -, Tyr120fs	4Fe-4S ferredoxin, iron-sulphur binding, subgroup	0	0.98	0	0	0	0	0	0	0	0	0	0	0	0	0	0	0
T_sacch_genome_JW_SL-YS485, NC_017992	1627813	1627813	hfsB	Deletion	A --> -, Lys146fs	4Fe-4S ferredoxin, iron-sulphur binding, subgroup	0	0	1	0	0	0	0	1	0	0	0	0	0	0	0	0	0
T_sacch_genome_JW_SL-YS485, NC_017992	1629099	1630256	hfsC	Targeted replacement	ΔhfsC::kan	Sporulation stage II, protein E C-terminal	0	0	0	0	0	0	0	0	0	0	0	0	0	1	0	0	0
T_sacch_genome_JW_SL-YS485, NC_017992	1629099	1631785	hfsC-hfsD	Targeted replacement	ΔhfsCD::kan	hfs hydrogenase	0	0	0	0	0	0	0	0	0	0	0	0	0	0	0	0	1
T_sacch_genome_JW_SL-YS485, NC_017992	1630300	1631785	hfsD	Targeted replacement	ΔhfsD::kan	Iron hydrogenase, large subunit, C-terminal	0	0	0	0	0	0	0	0	0	0	0	0	0	0	1	0	0
T_sacch_genome_JW_SL-YS485, NC_017992	1630591	1630591	hfsD	SNV	A --> T, Arg107Ser	Iron hydrogenase, large subunit, C-terminal	0	0	1	0	0	0	0	1	0	0	1	0	0	0	0	0	0
T_sacch_genome_JW_SL-YS485, NC_017992	1631786	1631796	101 bp upstream of Tsac_1554	Targeted replacement	kan inserted downstream of hfsD	Aminotransferase, class V/Cysteine desulfurase	0	0	0	0	0	0	0	1	0	0	1	0	0	0	0	0	0
T_sacch_genome_JW_SL-YS485, NC_017992	1631809	1631809	88 bp upstream of Tsac_1554	Deletion	T --> -	Aminotransferase, class V/Cysteine desulfurase	0	0	0	0	0	0	0	1	0	0	1	0	0	0	0	0	0
T_sacch_genome_JW_SL-YS485, NC_017992	1637225	1637225	Tsac_1558	SNV	T --> C	Peptidase M16, C-terminal	0	1	0	0	0	0	0	0	0	0	0	0	0	0	0	0	0
T_sacch_genome_JW_SL-YS485, NC_017992	1774295	1775148	pyrF	Deletion	ΔpyrF	Orotidine 5'-phosphate decarboxylase, core	0	0	0	1	0	0	0	0	0	0	0	0	0	0	0	0	0
T_sacch_genome_JW_SL-YS485, NC_017992	1787698	1787698	Tsac_1712	SNV	C --> A, Pro161Thr	Diaminopimelate epimerase	0	0	1	0	0	0	0	0	0	0	0	0	0	0	0	0	0
T_sacch_genome_JW_SL-YS485, NC_017992	1800969	1800970	Tsac_1726	Insertion	- --> A, Tyr454fs	Serine/threonine-protein kinase-like domain	0	0	1	0	0	0	0	0	0	0	0	0	0	0	0	0	0
T_sacch_genome_JW_SL-YS485, NC_017992	1814404	1816530	pta-ack	Targeted deletion	Δpta-ack	phosphotransacetylase and acetate kinase	0	0	0.98	1	0	0	0	0	0	0	0	0	0	0	0	0	0
T_sacch_genome_JW_SL-YS485, NC_017992	1815303	1815752	pta-ack	Targeted replacement	Δpta-ack::kan	phosphotransacetylase and acetate kinase	0	1	0	0	0	0	0	0	0	0	0	0	0	0	0	0	0
T_sacch_genome_JW_SL-YS485, NC_017992	1816708	1816708	Tsac_1746	SNV	A --> G, His11Arg	Protein of unknown function DUF177	0	0	0	0	0	0	0	0	0	0	0	0.38	0.4	0.46	0.41	0.4	0.42
T_sacch_genome_JW_SL-YS485, NC_017992	1816740	1816740	Tsac_1746	SNV	G --> A, Glu22Lys	Protein of unknown function DUF177	0	0	0	0	0	0	0	0	0	0	0	0	0	0.4	0	0	0.37
T_sacch_genome_JW_SL-YS485, NC_017992	1848944	1848944	Tsac_1782	Deletion	G --> -, Glu180fs	Flagellar motor switch protein FliG	0	0	0.99	1	0	0	0	0	0	0	0	0	0	0	0	0	0
T_sacch_genome_JW_SL-YS485, NC_017992	1858278	1858278	Tsac_1793	Deletion	G --> -, Ala344fs	Surface presentation of antigen (SpoA)	0	0	0	0	0	0	0	0	0	0	0	0	0	0	0	1	0
T_sacch_genome_JW_SL-YS485, NC_017992	1870761	1870761	Tsac_1808	SNV	C --> T, Arg226*	RNA polymerase sigma-70 region 4	0	1	0	0	0	0	0	0	0	0	0	0	0	0	0	0	0
T_sacch_genome_JW_SL-YS485, NC_017992	1892702	1892702	Tsac_1830	SNV	A --> T, Thr305Ser	FAD synthetase	0	0	0	0	0.45	0	0.44	0	0	0	0	0	0	0	0	0	0
T_sacch_genome_JW_SL-YS485, NC_017992	1894439	1894439	128 bp upstream of Tsac_1833	SNV	A --> G	Ribosomal protein S15	0	0	0	0	0.52	0	0.41	0	0	0	0	0	0	0	0	0	0
T_sacch_genome_JW_SL-YS485, NC_017992	1924531	1924531	Tsac_1860	SNV	T --> C	ATPase, AAA-type, core	0	1	0	0	0	0	0	0	0	0	0	0	0	0	0	0	0
T_sacch_genome_JW_SL-YS485, NC_017992	1981778	1981778	Tsac_1924	Deletion	A --> -, Phe45fs	txy:Thexy_1189 hypothetical protein	0	0.48	0	0	0	0	0	0	0	0	0	0	0	0	0	0	0
T_sacch_genome_JW_SL-YS485, NC_017992	2054419	2054419	46 bp upstream of Tsac_2008	SNV	C --> T	Alkyl hydroperoxide reductase/ Thiol specific antioxidant/ Mal allergen	0	0	0	0	0	0	0	0	0	0	0	1	0	0	1	0	0
T_sacch_genome_JW_SL-YS485, NC_017992	2105798	2105800	Tsac_2060	MNV	TCA --> ATC, Ile95_Asp96delinsMetIle	Negative regulator of class I heat shock protein	0	1	0	0	0	0	0	0	0	0	0	0	0	0	0	0	0
T_sacch_genome_JW_SL-YS485, NC_017992	2160615	2160615	Tsac_2119	SNV	C --> T, Gly488Glu	Penicillin-binding protein, transpeptidase	0	0	1	0	0	0	0	0	0	0	0	0	0	0	0	0	0
T_sacch_genome_JW_SL-YS485, NC_017992	2166379	2167359	hydA	Targeted replacement	ΔhydA::erm	Iron hydrogenase, large subunit, C-terminal	0	0	0	0	0	0	0	0	0	1	0	0	0	0	0	0	0
T_sacch_genome_JW_SL-YS485, NC_017992	2168600	2168600	hydB	SNV	G --> T, Pro398Thr	NADH:ubiquinone oxidoreductase, 51kDa subunit	0	0	0	0	0	0	0	0	0	1	0	0	0	0	0	0	0
T_sacch_genome_JW_SL-YS485, NC_017992	2178994	2178996	32 bp upstream of Tsac_2140	Deletion	ATA --> -	Auxin efflux carrier	0	0	0	0	0	0	0	0	0	0	0	0	0	1	0	0	0
T_sacch_genome_JW_SL-YS485, NC_017992	2179097	2179097	Tsac_2140	Deletion	A --> -, Met26fs	Auxin efflux carrier	0	0	0	0	0	0	0	0	0	0	0	0	0	0	0	1	1
T_sacch_genome_JW_SL-YS485, NC_017992	2179432	2179432	Tsac_2140	SNV	C --> T, Ser135Leu	Auxin efflux carrier	0	0	0	0	0	0	0	0	0	0	0	1	0	0	1	0	0
T_sacch_genome_JW_SL-YS485, NC_017992	2179642	2179642	Tsac_2140	SNV	C --> T, Ala205Val	Auxin efflux carrier	0	0	0	0	0	0	0	0	0	0	0	0	1	0	0	0	0
T_sacch_genome_JW_SL-YS485, NC_017992	2239931	2239931	Tsac_2196	SNV	G --> A	Phenylalanyl-tRNA synthetase alpha chain	0	0	1	0	0	0	0	0	0	0	0	0	0	0	0	0	0
T_sacch_genome_JW_SL-YS485, NC_017992	2273080	2273080	Tsac_2229	SNV	A --> G, Ser283Pro	Bacterial inner-membrane translocator	0	0	1	0	0	0	0	0	0	0	0	0	0	0	0	0	0
T_sacch_genome_JW_SL-YS485, NC_017992	2301861	2366686	Tsac_2256-Tsac_2304	Deletion		multiple loci	0	1	0	0	0	0	0	0	0	0	0	0	0	0	0	0	0
T_sacch_genome_JW_SL-YS485, NC_017992	2392026	2392026	Tsac_2330	SNV	G --> A, Ala242Val	Periplasmic binding protein/LacI transcriptional regulator	0	0	0	0	0	0	0	0	1	0	0	0	0	0	0	0	0
T_sacch_genome_JW_SL-YS485, NC_017992	2433564	2433564	Tsac_2370	SNV	C --> T	Protein of unknown function DUF214, permase predicted	0	1	0	0	0	0	0	0	0	0	0	0	0	0	0	0	0
T_sacch_genome_JW_SL-YS485, NC_017992	2460517	2460517	Tsac_2390	SNV	C --> T, Leu311Phe	rci:RCIX210 hypothetical protein	0	0	1	0	0	0	0	0	0	0	0	0	0	0	0	0	0
T_sacch_genome_JW_SL-YS485, NC_017992	2468370	2468370	Tsac_2395	SNV	A --> G	Thiamine biosynthesis Thi4 protein	0	1	0	0	0	0	0	0	0	0	0	0	0	0	0	0	0
T_sacch_genome_JW_SL-YS485, NC_017992	2526425	2526425	Tsac_2476	SNV	A --> G	RNA polymerase sigma-70 region 3	0	0	1	0	0	0	0	0	0	0	0	0	0	0	0	0	0
T_sacch_genome_JW_SL-YS485, NC_017992	2538897	2538897	Tsac_2488	SNV	C --> A, Glu395*	RNA polymerase sigma factor 54, DNA-binding	0	0	0	0	0	0	0	0	0	0	0	1	0	0	1	0	0
T_sacch_genome_JW_SL-YS485, NC_017992	2539210	2539210	Tsac_2488	Deletion	T --> -, Lys290fs	RNA polymerase sigma factor 54, DNA-binding	0	0	0	0	0	0	0	0	0	0	0	0	0	1	0	1	1
T_sacch_genome_JW_SL-YS485, NC_017992	2555785	2555785	Tsac_2507	SNV	G --> A, Gln840*	RNA polymerase sigma factor 54, interaction	0	0	0.99	0	0	0	0	0	0	0	0	0	0	0	0	0	0
T_sacch_genome_JW_SL-YS485, NC_017992	2566371	2564704	Tsac_2516	Insertion	T_thermosacch_M0795_contig_1		0.55	0	0.56	0.51	0.52	0.55	0.55	0.49	0	0.54	0.57	0.57	0.56	0.53	0.54	0	0
T_sacch_genome_JW_SL-YS485, NC_017992	2618525	2618525	Tsac_2564	SNV	C --> T, Ala80Thr	Phosphotransferase system, lactose/cellobiose-specific IIA subunit	0	0	0	0	0	0	0	0	0	0	0	1	0	0	1	0	0
T_sacch_genome_JW_SL-YS485, NC_017992	2618772	2618772	10 bp upstream of Tsac_2564	SNV	C --> T	Phosphotransferase system, lactose/cellobiose-specific IIA subunit	0	1	0	0	0	0	0	0	0	0	0	0	0	0	0	0	0
T_sacch_genome_JW_SL-YS485, NC_017992	2618788	2618788	26 bp upstream of Tsac_2564	SNV	T --> G	Phosphotransferase system, lactose/cellobiose-specific IIA subunit	0	0	0.52	0	0	0	0	0	0	0	0	0	0	0	0	0	0
T_sacch_genome_JW_SL-YS485, NC_017992	2619126	2619126	Tsac_2565	SNV	C --> T, Gly343Ser	Phosphotransferase system, EIIC	0	0.39	0	0	0	0	0	0	0	0	0	0	0	0	0	0	0
T_sacch_megaplasmid, CP003185	1	23598	Tsac_2828-Tsac_2713	Deletion		multiple loci	0	1	0	0	0	0	0	0	0	0	0	0	0	0	0	0	0
T_sacch_megaplasmid, CP003185	21	22	Tsac_2828	MNV	GA --> AG, Lys104Glu		0.99	0	1	1	1	0.99	1	1	0.99	1	1	1	1	1	1	1	1
T_sacch_megaplasmid, CP003185	23789	23789	Tsac_2828-Tsac_2713	SNV	T --> C	multiple loci	0	0	0	0	0	0	0	0	0	1	0	0	0	1	0	0	0
T_sacch_megaplasmid, CP003185	23792	23792	Tsac_2828-Tsac_2713	SNV	G --> A	multiple loci	0	0	1	1	0	0	0	0	0	1	0	0	0	1	1	0	0
T_sacch_megaplasmid, CP003185	24205	48251	Tsac_2828-Tsac_2744	Deletion		multiple loci	0	1	0	0	0	0	0	0	0	0	0	0	0	0	0	0	0
T_sacch_megaplasmid, CP003185	48252	50229	Tsac_2828-Tsac_2745	Insertion - tandem dup		multiple loci	0	0	0	0	0	0	0	0	0	0	0	0	0.23	0	0	0	0
T_sacch_megaplasmid, CP003185	48254	48254	Tsac_2828	SNV	T --> C		0	1	0	0	0	0	0	0	0	0	0	0	0	0	0	0	0
T_sacch_megaplasmid, CP003185	49361	49361	Tsac_2828-Tsac_2745	SNV	A --> G	multiple loci	0	1	0	0	0	0	0	0	0	0	0	0	0	0	0	0	0
T_sacch_megaplasmid, CP003185	50229	110881	Tsac_2828-Tsac_2827	Deletion		multiple loci	0	1	0	0	0	0	0	0	0	0	0	0	0	0	0	0	0
T_sacch_megaplasmid, CP003185	105757	105762	Tsac_2828-Tsac_2825	Deletion	TTTTTT --> -, Asn8_Leu10delinsLys	multiple loci	0	0	0	0	0	0	0	0.36	0	0	0	0	0	0	0	0	0
T_sacch_phage_THSA-485A, CP003186	1	41938	Tsac_2829-Tsac_2885	Deletion		complete phage deletion	0	1	0	0	0	0	0	0	0	1	0	0	0	0	0	0	0
T_sacch_phage_THSA-485A, CP003186	888	888	26 bp upstream of Tsac_2830	SNV	C --> G		0	0	0	0.48	0	0	0	0	0	0	0	0	0	0	0	0	0
T_sacch_phage_THSA-485A, CP003186	25920	41938	Tsac_2861-Tsac_2885	Deletion		multiple loci	0	0	0	0	0	0	0	0	0	0	0	0	1	0	0	0	0
