# Supplementary material for: Deletion of the hfsB gene increases ethanol production in Thermoanaerobacterium saccharolyticum and several other thermophilic anaerobic bacteria
Source: Biotechnol Biofuels. 2017 Nov 30;10:282. doi: 10.1186/s13068-017-0968-9 (PMC5707799; doi:10.1186/s13068-017-0968-9)
Supplement: Supplementary file 4 — Additional file 4: Table S2. Enzyme assay data. [file 13068_2017_968_MOESM4_ESM.xlsx]

## Sheet: Raw enz assay data
									Calculated values
					µl	mAbs/min		µl	mM-1 cm-1		mM/min	mg	umol/min/mg
ID	Experimenter	Medium	Strain	Assay	CFE	blank slope	assay slope	assay volume	ext. coeff	product/substrate coefficient	activity	protein	sp. Act
2	DO	MTC	LL1049	ADH-NADH	20	2.8	1.2	1000	6.3	-1	0.000253968	0.093	0.00273084
3	DO	MTC	LL1268	ADH-NADH	20	-0.4	-4108	1000	6.3	-1	0.652	0.0342	19.0643
4	DO	MTC	LL1025	ADH-NADPH	20	-0.4	-40	1000	6.3	-1	0.00628571	0.06232	0.100862
5	DO	MTC	LL1049	ADH-NADPH	20	-3.1	-230	1000	6.3	-1	0.0360159	0.093	0.387267
6	DO	MTC	LL1268	ADH-NADPH	20	5.1	-43	1000	6.3	-1	0.00763492	0.0342	0.223243
7	DO	MTC	LL1025	ALDH-NADH	20	-5	-189	1000	6.3	-1	0.0292063	0.06232	0.468651
8	DO	MTC	LL1049	ALDH-NADH	20	-15	-429	1000	6.3	-1	0.0657143	0.093	0.706605
9	DO	MTC	LL1268	ALDH-NADH	20	-1	-438	1000	6.3	-1	0.0693651	0.0342	2.02822
10	DO	MTC	LL1025	ALDH-NADPH	20	1.5	-0.4	1000	6.3	-1	0.000301587	0.06232	0.00483933
11	DO	MTC	LL1049	ALDH-NADPH	20	7	-1	1000	6.3	-1	0.00126984	0.093	0.0136542
12	DO	MTC	LL1268	ALDH-NADPH	20	-2	-2.3	1000	6.3	-1	4.7619e-05	0.0342	0.00139237
13	DO	MTC	LL1025	NADH:BV	5	2.4	154	1000	7.8	1	0.0194359	0.01558	1.24749
14	DO	MTC	LL1049	NADH:BV	5	2.8	340	1000	7.8	1	0.0432308	0.02325	1.85939
15	DO	MTC	LL1268	NADH:BV	5	1.7	224	1000	7.8	1	0.0285	0.00855	3.33333
16	DO	MTC	LL1025	NADPH:BV	5	2.9	114	1000	7.8	1	0.0142436	0.01558	0.914223
17	DO	MTC	LL1049	NADPH:BV	5	3.2	397	1000	7.8	1	0.0504872	0.02325	2.17149
18	DO	MTC	LL1268	NADPH:BV	5	3.4	197	1000	7.8	1	0.0248205	0.00855	2.90298
19	AE	MTC	LL1025	ADH-NADH	20	-0.2	-681.3	1238	6.3	-1	0.108111	0.0192063	6.96861
20	AE	MTC	LL1025	ADH-NADH	10	-7.12	-306	1238	6.3	-1	0.0474413	0.00960317	6.11593
22	AE	MTC	LL1268	ADH-NADH	10	-6.008	-1856.5	1253	6.3	-1	0.293729	0.0281129	13.0916
23	AE	MTC	LL1268	ADH-NADH	1	-0.2952	-176.8	1253	6.3	-1	0.0280166	0.00281129	12.4871
24	AE	MTC	LL1025	ALDH-NADH	10	-7.72447	-20.949	1253	6.3	-1	0.00209913	0.00960317	0.27389
25	AE	MTC	LL1025	ALDH-NADH	34	-7.72447	-73.02	1253	6.3	-1	0.0103644	0.0326508	0.397741
26	AE	MTC	LL1025	ALDH-NADH	34	-12.424	-69.17	1253	6.3	-1	0.0090073	0.0326508	0.345662
27	AE	MTC	LL1268	ALDH-NADH	10	-10.2	-84.443	1253	6.3	-1	0.0117846	0.0281129	0.525243
28	AE	MTC	LL1268	ALDH-NADH	20	-9.7484	-123.94	1253	6.3	-1	0.0181257	0.0562258	0.403932
29	AE	MTC	LL1025	NADH:BV	20	9.2979	266	1228	7.8	1	0.0329105	0.0192063	2.10421
30	AE	MTC	LL1025	NADH:BV	40	-6.75	443	1228	7.8	1	0.0576603	0.0384127	1.84332
31	AE	MTC	LL1025	NADH:BV	40	21.5	411	1228	7.8	1	0.0499359	0.0384127	1.59638
32	AE	MTC	LL1268	NADH:BV	20	22.129	852	1228	7.8	1	0.106394	0.0562258	2.32369
33	AE	MTC	LL1268	NADH:BV	20	12.931	606.7	1228	7.8	1	0.0761242	0.0562258	1.66259
34	AE	MTC	LL1025	ADH-NADPH	20	-19.142	-64.5	1228	6.3	-1	0.00719968	0.0192063	0.460328
35	AE	MTC	LL1025	ADH-NADPH	30	-27.05	-82.175	1228	6.3	-1	0.00875	0.0288095	0.372967
36	AE	MTC	LL1268	ADH-NADPH	20	-22	-106.92	1228	6.3	-1	0.0134794	0.0562258	0.294396
37	AE	MTC	LL1268	ADH-NADPH	40	-27.4	-188.97	1228	6.3	-1	0.025646	0.112452	0.280061
38	AE	MTC	LL1025	ALDH-NADPH	60	-91.9	-48.86	1228	6.3	-1	-0.00683175	0.057619	-0.145601
39	AE	MTC	LL1025	ALDH-NADPH	80	-40	-78.95	1228	6.3	-1	0.00618254	0.0768254	0.0988236
40	AE	MTC	LL1268	ALDH-NADPH	40	-42.436	26.9	1228	6.3	-1	-0.0110057	0.112452	-0.120185
41	AE	MTC	LL1268	ALDH-NADPH	80	-53.84	-43.533	1228	6.3	-1	-0.00163603	0.224903	-0.00893293
42	AE	MTC	LL1267	ADH-NADH	10	-6	-276.4	1200	6.3	-1	0.0429206	0.0129441	3.97903
43	AE	MTC	LL1267	ADH-NADH	10	-7.44	-272.8	1200	6.3	-1	0.0421206	0.0129441	3.90486
44	AE	MTC	LL1269	ADH-NADH	10	-5.79	-65.76	1200	6.3	-1	0.00951905	0.0119784	0.953623
45	AE	MTC	LL1270	ADH-NADH	10	-3.6	-88.25	1200	6.3	-1	0.0134365	0.0150336	1.07252
46	AE	MTC	LL1267	ADH-NADH	5	-2.64	-100	1200	6.3	-1	0.015454	0.00647203	2.86537
47	AE	MTC	LL1269	ADH-NADH	20	-6.73	-65.9	1200	6.3	-1	0.00939206	0.0239568	0.470451
48	AE	MTC	LL1270	ADH-NADH	20	-6.11	-99.5	1200	6.3	-1	0.0148238	0.0300671	0.591629
49	AE	MTC	LL1267	ADH-NADPH	10	-5.74	5.75	1200	6.3	-1	-0.00182381	0.0129441	-0.169079
50	AE	MTC	LL1269	ADH-NADPH	10	-4.505	-7.42	1200	6.3	-1	0.000462698	0.0119784	0.0463534
51	AE	MTC	LL1270	ADH-NADPH	10	-6.36	-9.5	1200	6.3	-1	0.000498413	0.0150336	0.039784
52	AE	MTC	LL1267	ADH-NADPH	20	-26.616	-64.39	1200	6.3	-1	0.00599587	0.0258881	0.277929
53	AE	MTC	LL1267	ADH-NADPH	40	-22.971	-77.245	1200	6.3	-1	0.00861492	0.0517762	0.199665
54	AE	MTC	LL1270	ADH-NADPH	20	-21.32	-44.12	1200	6.3	-1	0.00361905	0.0300671	0.144439
55	AE	MTC	LL1270	ADH-NADPH	40	-24.37	-83.5	1200	6.3	-1	0.00938571	0.0601342	0.187295
56	AE	MTC	LL1269	ADH-NADPH	20	-12.07	-44.83	1200	6.3	-1	0.0052	0.0239568	0.260469
57	AE	MTC	LL1269	ADH-NADPH	40	-24.73	-126	1200	6.3	-1	0.0160746	0.0479135	0.40259
58	AE	MTC	LL1269	NADH:BV	20	-19.578	110.59	1200	7.8	1	0.0166882	0.0239568	0.835916
59	AE	MTC	LL1269	NADH:BV	10	3.41	61.14	1200	7.8	1	0.00740128	0.0119784	0.741464
60	AE	MTC	LL1267	NADH:BV	10	-9.63	41.8	1200	7.8	1	0.00659359	0.0129441	0.61127
61	AE	MTC	LL1267	NADH:BV	20	-4.43	114	1200	7.8	1	0.0151833	0.0258881	0.703798
62	AE	MTC	LL1270	NADH:BV	10	1.63	60.7	1200	7.8	1	0.00757308	0.0150336	0.604494
63	AE	MTC	LL1270	NADH:BV	20	0.8	120.65	1200	7.8	1	0.0153654	0.0300671	0.613243
64	AE	MTC	LL1025	ADH-NADPH	20	-0.4	-40	1000	6.3	-1	0.00628571	0.06	0.104762
65	AE	MTC	LL1025	ALDH-NADH	20	-5	-189	1000	6.3	-1	0.0292063	0.06	0.486772
66	AE	MTC	LL1025	ALDH-NADPH	20	1.5	-0.4	1000	6.3	-1	0.000301587	0.06	0.00502646
67	AE	MTC	LL1025	NADH:BV	5	2.4	154	1000	7.8	1	0.0194359	0.02	0.971795
68	AE	MTC	LL1025	NADPH:BV	5	2.9	114	1000	7.8	1	0.0142436	0.02	0.712179
69	AE	MTC	LL1049	ADH-NADH	20	2.8	1.2	1000	6.3	-1	0.000253968	0.09	0.00282187
70	AE	MTC	LL1049	ADH-NADPH	20	-3.1	-230	1000	6.3	-1	0.0360159	0.09	0.400176
71	AE	MTC	LL1049	ALDH-NADH	20	-15	-429	1000	6.3	-1	0.0657143	0.09	0.730159
72	AE	MTC	LL1049	ALDH-NADPH	20	7	-1	1000	6.3	-1	0.00126984	0.09	0.0141093
73	AE	MTC	LL1049	NADH:BV	5	2.8	154	1000	7.8	1	0.0193846	0.09	0.215385
74	AE	MTC	LL1049	NADPH:BV	5	3.2	197	1000	7.8	1	0.0248462	0.09	0.276068
75	AE	MTC	LL1268	ADH-NADH	20	-0.4	-4108	1000	6.3	-1	0.652	0.03	21.7333
76	AE	MTC	LL1268	ADH-NADPH	20	5.1	-43	1000	6.3	-1	0.00763492	0.03	0.254497
77	AE	MTC	LL1268	ALDH-NADH	20	-1	-438	1000	6.3	-1	0.0693651	0.03	2.31217
78	AE	MTC	LL1268	ALDH-NADPH	20	-2	-2.3	1000	6.3	-1	4.7619e-05	0.03	0.0015873
79	AE	MTC	LL1268	NADH:BV	5	1.7	224	1000	7.8	1	0.0285	0.03	0.95
80	AE	MTC	LL1268	NADPH:BV	5	3.4	197	1000	7.8	1	0.0248205	0.03	0.82735
81	AE	MTC	LL1025	ADH-NADH	20	-10.8	-124.45	1274.6	6.3	-1	0.0180397	0.0174754	1.31576
84	AE	MTC	LL1268	ADH-NADH	20	-16.8	-344.9	1274.6	6.3	-1	0.0520794	0.0256369	2.58925
85	AE	MTC	LL1269	ADH-NADH	20	-4.19	-128.45	1274.6	6.3	-1	0.0197238	0.0278788	0.901758
88	AE	MTC	LL1049	ADH-NADH	20	-7.75	-13.51	1274.6	6.3	-1	0.000914286	0.0412289	0.0282653
89	AE	MTC	LL1267	ADH-NADH	10	-9.59	-114.24	1274.6	6.3	-1	0.0166111	0.0158237	1.33803
90	AE	MTC	LL1268	ADH-NADH	20	-9.31	-41.263	1274.6	6.3	-1	0.0050719	0.0256369	0.252162
91	AE	MTC	LL1269	ADH-NADH	10	-1.74	-47.87	1274.6	6.3	-1	0.00732222	0.0139394	0.669533
92	AE	MTC	LL1270	ADH-NADH	10	-3.65	-72.372	1274.6	6.3	-1	0.0109083	0.0155394	0.894735
94	AE	MTC	LL1049	ADH-NADH	40	-10	-14.3	1274.6	6.3	-1	0.00068254	0.0384127	0.0226479
95	AE	MTC	LL1267	ADH-NADH	40	-10	-474.36	1274.6	6.3	-1	0.0737079	0.0562258	1.67091
96	AE	MTC	LL1268	ADH-NADH	40	-10	-96.64	1274.6	6.3	-1	0.0137524	0.0512739	0.341866
97	AE	MTC	LL1269	ADH-NADH	20	-10	-140.08	1274.6	6.3	-1	0.0206476	0.0278788	0.943994
98	AE	MTC	LL1270	ADH-NADH	20	-10	-172.93	1274.6	6.3	-1	0.0258619	0.0310788	1.06064
100	AE	MTC	LL1025	ALDH-NADH	20	-6.705	-13.398	1200	6.3	-1	0.00106238	0.0174754	0.0729516
101	AE	MTC	LL1025	ALDH-NADH	40	-11.27	-32.273	1200	6.3	-1	0.00333381	0.0349508	0.114463
102	AE	MTC	LL1049	ALDH-NADH	10	-0.6316	-41.267	1200	6.3	-1	0.00645006	0.0206144	0.375469
103	AE	MTC	LL1049	ALDH-NADH	20	-7.8425	-73.809	1200	6.3	-1	0.0104709	0.0412289	0.304763
104	AE	MTC	LL1049	ALDH-NADH	40	-2.8169	-131.35	1200	6.3	-1	0.0204021	0.0824578	0.29691
105	AE	MTC	LL1268	ALDH-NADH	10	-1.0576	-12.716	1200	6.3	-1	0.00185054	0.0128185	0.173238
106	AE	MTC	LL1268	ALDH-NADH	20	-1.9948	-23.15	1200	6.3	-1	0.00335797	0.0256369	0.157178
107	AE	MTC	LL1268	ALDH-NADH	40	-2.6688	-36.83	1200	6.3	-1	0.00542241	0.0512739	0.126905
108	AE	MTC	LL1267	ALDH-NADH	10	-8.818	-57.091	1200	6.3	-1	0.00766238	0.0158237	0.581082
109	AE	MTC	LL1267	ALDH-NADH	5	-2.64	-100	1200	6.3	-1	0.015454	0.0316473	0.585982
110	AE	MTC	LL1267	ALDH-NADH	20	-15.681	-100.3	1200	6.3	-1	0.0134316	0.0316	0.51006
111	AE	MTC	LL1267	ALDH-NADH	40	-21.509	-199.47	1200	6.3	-1	0.0282478	0.0633	0.535503
114	AE	MTC	LL1269	ALDH-NADH	40	-10.72	-20.69	1200	6.3	-1	0.00158254	0.0557577	0.0340589
115	AE	MTC	LL1270	ALDH-NADH	20	-1.74	-25.076	1200	6.3	-1	0.00370413	0.0310788	0.143022
116	AE	MTC	LL1270	ALDH-NADH	40	-6.11	-40.572	1200	6.3	-1	0.00547016	0.0621577	0.105605
117	AE	MTC	LL1025	ADH-NADH	20	-10.8	-124.45	1274.6	6.3	-1	0.0180397	0.0119314	1.92713
118	AE	MTC	LL1049	ADH-NADH	20	2.02	-8.98	1274.6	6.3	-1	0.00174603	0.0610609	0.0364471
119	AE	MTC	LL1267	ADH-NADH	20	-2.12	-8.37	1274.6	6.3	-1	0.000992063	0.0264671	0.0477758
120	AE	MTC	LL1268	ADH-NADH	20	-16.8	-344.9	1274.6	6.3	-1	0.0520794	0.0251518	2.63919
121	AE	MTC	LL1269	ADH-NADH	20	-4.19	-128.45	1274.6	6.3	-1	0.0197238	0.0279307	0.900083
122	AE	MTC	LL1270	ADH-NADH	20	-2.24	2.49	1274.6	6.3	-1	-0.000750794	0.0341836	-0.0279948
123	AE	MTC	LL1025	ADH-NADH	20	-4.74	-12.871	1274.6	6.3	-1	0.00129063	0.0119314	0.137875
124	AE	MTC	LL1049	ADH-NADH	20	-7.75	-13.51	1274.6	6.3	-1	0.000914286	0.0610609	0.019085
125	AE	MTC	LL1267	ADH-NADH	10	-9.59	-114.24	1274.6	6.3	-1	0.0166111	0.0132335	1.59991
126	AE	MTC	LL1268	ADH-NADH	20	-9.31	-41.263	1274.6	6.3	-1	0.0050719	0.0251518	0.257025
127	AE	MTC	LL1269	ADH-NADH	10	-1.74	-47.87	1274.6	6.3	-1	0.00732222	0.0139654	0.66829
128	AE	MTC	LL1270	ADH-NADH	10	-3.65	-72.372	1274.6	6.3	-1	0.0109083	0.0170918	0.81347
129	AE	MTC	LL1025	ADH-NADH	40	-10	-7.74	1274.6	6.3	-1	-0.00035873	0.0238628	-0.0191611
130	AE	MTC	LL1049	ADH-NADH	40	-10	-14.3	1274.6	6.3	-1	0.00068254	0.122122	0.00712374
131	AE	MTC	LL1267	ADH-NADH	40	-10	-474.36	1274.6	6.3	-1	0.0737079	0.0529341	1.77481
132	AE	MTC	LL1268	ADH-NADH	40	-10	-96.64	1274.6	6.3	-1	0.0137524	0.0503036	0.34846
133	AE	MTC	LL1269	ADH-NADH	20	-10	-140.08	1274.6	6.3	-1	0.0206476	0.0279307	0.94224
134	AE	MTC	LL1270	ADH-NADH	20	-10	-172.93	1274.6	6.3	-1	0.0258619	0.0341836	0.96431
135	AE	MTC	LL1270	ADH-NADPH	5	-7.3497	-11.308	1220	6.3	-1	0.000628302	0.00898026	0.085357
136	AE	MTC	LL1270	ADH-NADPH	10	-8.81	-22.059	1210	6.3	-1	0.00210302	0.0179605	0.14168
137	AE	MTC	LL1270	ADH-NADPH	20	-14.49	-27.703	1214	6.3	-1	0.0020973	0.035921	0.0708811
138	AE	MTC	LL1270	ADH-NADPH	15	-13.078	-19.827	1214	6.3	-1	0.00107127	0.0269408	0.0482733
139	AE	MTC	LL1270	ADH-NADH	10	-3.071	-130.86	1196	6.3	-1	0.020284	0.0179605	1.35072
140	AE	MTC	LL1270	ADH-NADH	20	6.915	-241.13	1206	6.3	-1	0.0393722	0.035921	1.32187
141	AE	MTC	LL1270	ADH-NADH	5	-4.394	-45.632	1200	6.3	-1	0.00654571	0.00898026	0.87468
142	AE	MTC	LL1270	ADH-NADH	10	0.21649	-83.632	1195	6.3	-1	0.0133093	0.0179605	0.885531
143	AE	MTC	LL1270	ALDH-NADH	10	-4	-24.805	1204	6.3	-1	0.00330238	0.0179605	0.221378
144	AE	MTC	LL1270	ALDH-NADH	20	-4	-41.717	1204	6.3	-1	0.00598683	0.035921	0.200666
145	AE	MTC	LL1270	ALDH-NADH	30	-4.58	-71.927	1210	6.3	-1	0.01069	0.0538816	0.240062
146	AE	MTC	LL1270	ALDH-NADH	20	-4.626	-35.933	1210	6.3	-1	0.00496937	0.0179605	0.334786
147	AE	MTC	LL1270	ALDH-NADPH	10	-11.196	-7.4936	1210	6.3	-1	-0.000587683	0.035921	-0.0197961
148	AE	MTC	LL1270	ALDH-NADPH	20	-11.046	-10.1	1210	6.3	-1	-0.000150159	0.0179605	-0.0101162
149	AE	MTC	LL1270	ALDH-NADPH	30	-15.939	-13.776	1210	6.3	-1	-0.000343333	0.035921	-0.0115652
150	AE	MTC	LL1270	ALDH-NADPH	40	-14.78	-18.265	1210	6.3	-1	0.000553175	0.0538816	0.0124225
151	AE	CTFUD	LL1268	ADH-NADH	1	-6.391	-590	1200	6.3	-1	0.0926363	0.00480207	23.1491
152	AE	CTFUD	LL1268	ADH-NADH	2	-7.8748	-1047	1229	6.3	-1	0.164941	0.00960414	21.1067
153	AE	CTFUD	LL1268	ADH-NADH	0.5	-3.6374	-241.23	1200	6.3	-1	0.0377131	0.00240103	18.8484
154	AE	CTFUD	LL1268	ADH-NADH	1	-6.33	-573.7	1200	6.3	-1	0.0900587	0.00480207	22.505
155	AE	CTFUD	LL1268	ADH-NADH	2	-6.9627	-402.22	1200	6.3	-1	0.0627393	0.00604283	12.4589
156	AE	CTFUD	LL1268	ADH-NADH	4	-15.314	-1012.9	1200	6.3	-1	0.158347	0.0120857	15.7225
158	AE	CTFUD	LL1268	ADH-NADPH	40	-10.838	-154.76	1200	6.3	-1	0.0228448	0.120857	0.226829
159	AE	CTFUD	LL1268	ADH-NADPH	10	-20.971	-115.71	1200	6.3	-1	0.0150379	0.0480207	0.375786
160	AE	CTFUD	LL1268	ADH-NADPH	20	-26.443	-237	1200	6.3	-1	0.0334217	0.0960414	0.417592
161	AE	CTFUD	LL1268	ALDH-NADPH	40	-24.107	-23.969	1200	6.3	-1	-2.19048e-05	0.192083	-0.000136846
162	AE	CTFUD	LL1268	ALDH-NADPH	60	-24.359	-30.22	1200	6.3	-1	0.000930317	0.288124	0.00387465
163	AE	CTFUD	LL1268	ALDH-NADPH	50	-7.63	-13.789	1200	6.3	-1	0.000977619	0.151071	0.00776553
164	AE	CTFUD	LL1268	ALDH-NADPH	80	-8.69	-16.707	1200	6.3	-1	0.00127254	0.241713	0.00631761
165	AE	CTFUD	LL1268	ALDH-NADH	10	-36.55	-113.15	1200	6.3	-1	0.0121587	0.0480207	0.303837
166	AE	CTFUD	LL1268	ALDH-NADH	20	-30.317	-311.51	1200	6.3	-1	0.0446338	0.0960414	0.557682
167	AE	CTFUD	LL1268	ALDH-NADH	10	-23.54	-552.49	1200	6.3	-1	0.0839603	0.0302141	3.33461
168	AE	CTFUD	LL1268	ALDH-NADH	20	-34.81	-972.62	1200	6.3	-1	0.148859	0.0604283	2.95608
169	AE	CTFUD	LL1025	ADH-NADPH	20	-24.94	-63.144	1200	6.3	-1	0.00606413	0.0761464	0.0955653
170	AE	CTFUD	LL1025	ADH-NADPH	40	-46.173	-143.75	1200	6.3	-1	0.0154884	0.152293	0.122042
171	AE	CTFUD	LL1025	ALDH-NADH	10	-21.579	-121.75	1200	6.3	-1	0.0159002	0.0380732	0.501145
172	AE	CTFUD	LL1025	ALDH-NADH	20	-16.896	-219.58	1200	6.3	-1	0.0321721	0.0761464	0.507003
173	AE	CTFUD	LL1025	ALDH-NADH	30	-28.227	-340.53	1200	6.3	-1	0.0495719	0.11422	0.520806
176	AE	CTFUD	LL1025	ALDH-NADPH	40	-46.63	-80.44	1200	6.3	-1	0.00536667	0.152293	0.042287
177	AE	CTFUD	LL1025	ALDH-NADPH	80	-40.75	-154.84	1200	6.3	-1	0.0181095	0.304586	0.0713475
180	AE	CTFUD	LL1025	ALDH-NADH	20	8.389	-81.967	1215	6.3	-1	0.0143422	0.068441	0.25461
181	AE	CTFUD	LL1025	ALDH-NADH	40	-47.531	-372.42	1215	6.3	-1	0.0515697	0.136882	0.457746
182	AE	CTFUD	LL1025	ALDH-NADPH	20	-9.0836	-91.486	1206	6.3	-1	0.0130797	0.068441	0.230478
183	AE	CTFUD	LL1025	ALDH-NADPH	60	-10.842	-109.04	1200	6.3	-1	0.015587	0.205323	0.0910973
184	AE	CTFUD	LL1025	ADH-NADPH	10	-24.397	-137.04	1200	6.3	-1	0.0178798	0.0342205	0.626987
185	AE	CTFUD	LL1025	ADH-NADPH	20	-12.127	-332.23	1200	6.3	-1	0.05081	0.068441	0.890869
186	AE	CTFUD	LL1049	ADH-NADH	40	-2.3806	-49.932	1206	6.3	-1	0.00754784	0.120488	0.0755484
187	AE	CTFUD	LL1049	ADH-NADH	80	-12.311	-106.69	1246	6.3	-1	0.0149808	0.240976	0.0774602
188	AE	CTFUD	LL1049	ALDH-NADH	10	-6.8246	-292.36	1200	6.3	-1	0.0453231	0.0301221	1.80558
189	AE	CTFUD	LL1049	ALDH-NADH	20	4.8246	-511.23	1200	6.3	-1	0.0819134	0.0602441	1.63163
190	AE	CTFUD	LL1049	ALDH-NADPH	40	-45.732	-71.322	1200	6.3	-1	0.0040619	0.120488	0.0404545
191	AE	CTFUD	LL1049	ALDH-NADPH	80	-44.442	-99.326	1202	6.3	-1	0.00871175	0.240976	0.0434545
192	AE	CTFUD	LL1049	ADH-NADPH	20	6.3136	-601.35	1200	6.3	-1	0.0964545	0.0602441	1.92127
193	AE	CTFUD	LL1049	ADH-NADPH	40	-58.541	-1837.3	1200	6.3	-1	0.282343	0.120488	2.81199
194	AE	CTFUD	LL1049	ADH-NADPH	20	-2.2141	-607.41	1200	6.3	-1	0.0960628	0.0602441	1.91347
195	AE	CTFUD	LL1049	ADH-NADPH	20	-7.7644	-1386.9	1200	6.3	-1	0.21891	0.0788678	3.33079
196	AE	CTFUD	LL1049	ADH-NADPH	10	-4.6074	-451.87	1200	6.3	-1	0.0709941	0.0394339	2.1604
198	AE	CTFUD	LL1049	ALDH-NADPH	50	-27.742	-64.457	1210	6.3	-1	0.00582778	0.19717	0.0357642
199	AE	CTFUD	LL1049	ALDH-NADH	10	-51.645	-265.25	1200	6.3	-1	0.0339056	0.0394339	1.03177
200	AE	CTFUD	LL1049	ALDH-NADH	20	-41.212	-573.79	1200	6.3	-1	0.0845362	0.0788678	1.28625
201	AE	CTFUD	LL1049	ADH-NADH	20	-20.603	-30.333	1200	6.3	-1	0.00154444	0.0788678	0.0234992
202	AE	CTFUD	LL1049	ADH-NADH	40	-2.865	-30.172	1208	6.3	-1	0.00433444	0.157736	0.0331948
203	AE	CTFUD	LL1267	ADH-NADH	10	-15.965	-826.52	1205	6.3	-1	0.12866	0.0123008	12.6036
204	AE	CTFUD	LL1267	ADH-NADH	15	-19.718	-1299.8	1205	6.3	-1	0.203188	0.0184513	13.2696
205	AE	CTFUD	LL1267	ALDH-NADH	20	-28.006	-255.4	1200	6.3	-1	0.0360943	0.0246017	1.76058
206	AE	CTFUD	LL1267	ALDH-NADH	40	-47.215	-360.57	1200	6.3	-1	0.0497389	0.0492034	1.21306
207	AE	CTFUD	LL1267	ALDH-NADPH	20	-33.552	-76.106	1200	6.3	-1	0.0067546	0.0246017	0.32947
208	AE	CTFUD	LL1267	ALDH-NADPH	60	-10.903	-97.484	1200	6.3	-1	0.013743	0.0738051	0.223448
209	AE	CTFUD	LL1267	ADH-NADPH	30	-25.01	-104.26	1210	6.3	-1	0.0125794	0.0369025	0.412466
210	AE	CTFUD	LL1267	ADH-NADPH	40	-20.699	-145.76	1200	6.3	-1	0.019851	0.0492034	0.484136
211	AE	CTFUD	LL1267	ADH-NADPH	20	-32.235	-179.72	1213	6.3	-1	0.0234103	0.0391482	0.725364
212	AE	CTFUD	LL1267	ADH-NADPH	40	-77.939	-477.68	1200	6.3	-1	0.063451	0.0782964	0.972472
213	AE	CTFUD	LL1267	ALDH-NADPH	20	-17.853	-44.921	1200	6.3	-1	0.00429651	0.0391482	0.1317
214	AE	CTFUD	LL1267	ALDH-NADPH	40	-49.305	-104.82	1200	6.3	-1	0.0088119	0.0782964	0.135054
215	AE	CTFUD	LL1267	ALDH-NADH	10	-25.743	-149	1200	6.3	-1	0.0195646	0.0195741	1.19942
216	AE	CTFUD	LL1267	ALDH-NADH	20	-42.667	-293	1205	6.3	-1	0.0397354	0.0391482	1.22307
217	AE	CTFUD	LL1267	ADH-NADH	10	-28.382	-1265.11	1200	6.3	-1	0.196306	0.0195741	12.0346
218	AE	CTFUD	LL1267	ADH-NADH	20	-26.502	-1968.9	1208	6.3	-1	0.308317	0.0391482	9.51377
219	AE	CTFUD	LL1269	ALDH-NADH	20	-13.944	-242.14	1189	6.3	-1	0.0362216	0.0228363	1.88592
220	AE	CTFUD	LL1269	ALDH-NADH	10	-5.7814	-134.05	1189	6.3	-1	0.0203601	0.0114181	2.12015
221	AE	CTFUD	LL1269	ADH-NADPH	20	-31.701	-169.52	1200	6.3	-1	0.021876	0.0228363	1.14954
222	AE	CTFUD	LL1269	ADH-NADPH	40	50.402	-168.56	1220	6.3	-1	0.0347559	0.0456726	0.928394
223	AE	CTFUD	LL1269	ADH-NADH	10	-0.57919	-669.49	1210	6.3	-1	0.106176	0.0114181	11.2517
224	AE	CTFUD	LL1269	ADH-NADH	20	-11.765	-928.14	1210	6.3	-1	0.145456	0.0228363	7.70712
225	AE	CTFUD	LL1269	ALDH-NADPH	20	1.1423	-65.207	1200	6.3	-1	0.0105316	0.0228363	0.553416
226	AE	CTFUD	LL1269	ALDH-NADPH	40	13.921	-140.56	1200	6.3	-1	0.0245208	0.0456726	0.644258
227	AE	CTFUD	LL1269	ADH-NADH	10	-11.292	-771.52	1213	6.3	-1	0.120671	0.0152118	9.62242
228	AE	CTFUD	LL1269	ADH-NADH	20	-29.381	-1457.7	1200	6.3	-1	0.226717	0.0304235	8.94244
229	AE	CTFUD	LL1269	ALDH-NADH	20	-14.839	-271.07	1200	6.3	-1	0.0406716	0.0304235	1.60422
230	AE	CTFUD	LL1269	ALDH-NADH	10	-11.127	-114.37	1200	6.3	-1	0.0163878	0.0152118	1.29277
231	AE	CTFUD	LL1269	ALDH-NADPH	40	-57.988	-110.34	1200	6.3	-1	0.00830984	0.0608471	0.163883
232	AE	CTFUD	LL1269	ALDH-NADPH	60	-45.673	-140.18	1200	6.3	-1	0.0150011	0.0912706	0.19723
233	AE	CTFUD	LL1269	ADH-NADPH	20	-15.613	-74.142	1200	6.3	-1	0.00929032	0.0304235	0.366439
234	AE	CTFUD	LL1269	ADH-NADPH	40	-16.837	-179.49	1200	6.3	-1	0.0258179	0.0608471	0.50917
235	AE	CTFUD	LL1270	ADH-NADH	10	-9.3348	-473.77	1200	6.3	-1	0.0737199	0.0105761	8.36454
236	AE	CTFUD	LL1270	ADH-NADH	20	-8.1528	-824.66	1200	6.3	-1	0.129604	0.0211521	7.3527
237	AE	CTFUD	LL1270	ALDH-NADH	20	-1.211	-132.71	1200	6.3	-1	0.0208729	0.0211521	1.18416
238	AE	CTFUD	LL1270	ALDH-NADH	40	-0.445	-259.36	1200	6.3	-1	0.0410976	0.0423042	1.16577
239	AE	CTFUD	LL1270	ADH-NADPH	20	-13.836	-53.36	1200	6.3	-1	0.00627365	0.0211521	0.355916
240	AE	CTFUD	LL1270	ADH-NADPH	40	4.7083	-173.02	1200	6.3	-1	0.0282108	0.0423042	0.800228
242	AE	CTFUD	LL1270	ALDH-NADPH	40	-63.702	-57.003	1220	6.3	-1	-0.00106333	0.0423042	-0.0306652
243	AE	CTFUD	LL1270	ALDH-NADPH	20	-28.289	-23.049	1200	6.3	-1	-0.000831746	0.0281883	-0.0354081
244	AE	CTFUD	LL1270	ALDH-NADPH	40	-54.158	-48.774	1200	6.3	-1	-0.000854603	0.0563766	-0.0181906
245	AE	CTFUD	LL1270	ADH-NADPH	20	-32.951	-98.959	1200	6.3	-1	0.0104775	0.0281883	0.446034
246	AE	CTFUD	LL1270	ADH-NADPH	40	-50.174	-246.53	1200	6.3	-1	0.0311676	0.0563766	0.663416
247	AE	CTFUD	LL1270	ADH-NADH	20	14.46	-643.97	1200	6.3	-1	0.104513	0.0281883	4.44919
248	AE	CTFUD	LL1270	ADH-NADH	40	19.991	-1307.3	1211	6.3	-1	0.210681	0.0563766	4.52554
249	AE	CTFUD	LL1270	ALDH-NADH	30	12.678	-188.02	1210	6.3	-1	0.0318568	0.0422825	0.911649
250	AE	CTFUD	LL1270	ALDH-NADH	60	-12.523	-350.56	1200	6.3	-1	0.0536567	0.0845649	0.761403
260	AE	CTFUD	LL1025	H2-BV	0.01	13.198	37.65	1000	9.78	1	0.0025002	5.66169e-05	44.16
261	AE	CTFUD	LL1025	H2-BV	0.05	47	157.5	1000	9.78	1	0.0112986	0.000283085	39.9123
262	AE	CTFUD	LL1025	H2-BV	0.1	114	332.96	1000	9.78	1	0.0223885	0.000566169	39.5439
263	AE	CTFUD	LL1268	H2-BV	0.1	193	497	1000	9.78	1	0.0310838	0.000437861	70.9902
264	AE	CTFUD	LL1268	H2-BV	0.05	-3	150	1000	9.78	1	0.0156442	0.000218931	71.4572
265	AE	CTFUD	LL1268	H2-BV	0.05	60.496	179.36	1000	9.78	1	0.0121538	0.000218931	55.5143
266	AE	CTFUD	LL1268	H2-BV	0.01	11.199	35.77	1000	9.78	1	0.00251237	4.37861e-05	57.3783
267	AE	CTFUD	LL1268	H2-BV	0.1	141.4	453.03	1000	9.78	1	0.031864	0.000493986	64.5039
268	AE	CTFUD	LL1268	H2-BV	0.05	74.5	190.7	1000	9.78	1	0.0118814	0.000246993	48.1042
269	AE	CTFUD	LL1268	H2-BV	0.01	12.602	35.114	1000	9.78	1	0.00230184	4.93986e-05	46.5973
270	AE	CTFUD	LL1270	H2-BV	0.1	20	47.12	1000	9.78	1	0.00277301	0.000207023	13.3947
271	AE	CTFUD	LL1270	H2-BV	0.2	45.2	145.31	1000	9.78	1	0.0102362	0.000414047	24.7223
272	AE	CTFUD	LL1270	H2-BV	0.05	9.6	22	1000	9.78	1	0.00126789	0.000103512	12.2488
273	AE	CTFUD	LL1270	H2-BV	0.1	40.3	141	1000	9.78	1	0.0102965	0.000243515	42.283
274	AE	CTFUD	LL1270	H2-BV	0.05	16.8	44	1000	9.78	1	0.00278119	0.000121757	22.8421
275	AE	CTFUD	LL1270	H2-BV	0.2	70	247.33	1000	9.78	1	0.0181319	0.000487029	37.2296
276	AE	CTFUD	LL1268	ALDH-NADH	20	-39.4	-336.75	1200	6.3	-1	0.0471984	0.081386	0.695919
277	AE	CTFUD	LL1268	ALDH-NADH	40	-42	-645.71	1200	6.3	-1	0.095827	0.162772	0.706463
278	AE	CTFUD	LL1268	ADH-NADH	2	-13	-534.24	1248	6.3	-1	0.0827365	0.0081386	12.6871
279	AE	CTFUD	LL1268	ADH-NADH	4	-17	-1191.6	1248	6.3	-1	0.186444	0.0162772	14.295
280	AE	CTFUD	LL1268	ALDH-NADH	20	22	-127.37	1248	6.3	-1	0.0237095	0.0829125	0.356876
281	AE	CTFUD	LL1268	ALDH-NADH	40	16.798	-249.72	1248	6.3	-1	0.0423044	0.165825	0.318384
282	AE	CTFUD	LL1268	ADH-NADH	2	-8.7	-490.75	1248	6.3	-1	0.0765159	0.00829125	11.5172
283	AE	CTFUD	LL1268	ADH-NADH	4	-14	-921.4	1248	6.3	-1	0.144032	0.0165825	10.8398
284	AE	CTFUD	LL1025	ADH-NADH	10	-16.791	-2638.8	1206	6.3	-1	0.416192	0.0761035	6.59532
285	AE	CTFUD	LL1025	ADH-NADH	5	-36.063	-1513.7	1206	6.3	-1	0.234546	0.0380518	7.43361
286	AE	CTFUD	LL1025	ALDH-NADH	20	-37.497	-1805	1200	6.3	-1	0.280556	0.152207	2.2119
287	AE	CTFUD	LL1025	ALDH-NADH	10	-10.745	-789.56	1200	6.3	-1	0.123621	0.0761035	1.94926
288	AE	CTFUD	LL1025	ALDH-NADPH	60	-51.716	-79.936	1203	6.3	-1	0.00447937	0.456621	0.0118012
289	AE	CTFUD	LL1025	ALDH-NADPH	40	-35.061	-55.904	1200	6.3	-1	0.00330841	0.304414	0.0130418
290	AE	CTFUD	LL1025	ADH-NADPH	20	-43.638	-453.03	1200	6.3	-1	0.0649829	0.152207	0.512325
291	AE	CTFUD	LL1025	ADH-NADPH	10	-55.772	-246.99	1196	6.3	-1	0.0303521	0.0761035	0.476996
292	AE	CTFUD	LL1025	ADH-NADH	20	-18.849	-4672.9	1200	6.3	-1	0.738738	0.0967889	9.15897
293	AE	CTFUD	LL1025	ADH-NADH	5	-20.602	-1169.7	1200	6.3	-1	0.182397	0.0241972	9.0455
294	AE	CTFUD	LL1025	ALDH-NADH	20	-23.051	-1452.8	1200	6.3	-1	0.226944	0.0967889	2.81368
295	AE	CTFUD	LL1025	ALDH-NADH	10	-10.25	-745.12	1200	6.3	-1	0.116646	0.0483944	2.89238
296	AE	CTFUD	LL1025	ALDH-NADPH	40	-52.123	-63.97	1200	6.3	-1	0.00188048	0.193578	0.0116572
297	AE	CTFUD	LL1025	ALDH-NADPH	30	-23.784	-45.776	1200	6.3	-1	0.00349079	0.145183	0.0288529
298	AE	CTFUD	LL1025	ADH-NADPH	20	-31.559	-240.35	1206	6.3	-1	0.0331414	0.0967889	0.412946
299	AE	CTFUD	LL1025	ADH-NADPH	10	-10.403	-122.56	1206	6.3	-1	0.0178027	0.0483944	0.443647
300	AE	CTFUD	LL1187	H2-BV	1	9.3493	76.719	1000	8.65	1	0.0077884	0.00347749	2.23966
301	AE	CTFUD	LL1187	H2-BV	0.5	4.677	40.011	1000	8.65	1	0.00408486	0.00173874	2.34931
302	AE	CTFUD	LL1187	H2-BV	0.5	60.151	167.42	1000	8.65	1	0.012401	0.00244235	5.07749
304	AE	CTFUD	LL1025	H2-BV	0.1	3.3411	169.53	990	8.65	1	0.0192126	0.000741417	25.6542
305	AE	CTFUD	LL1025	H2-BV	0.05	-11.543	69.85	990	8.65	1	0.0094096	0.000370709	25.1289
