# Supplementary material for: Deletion of the hfsB gene increases ethanol production in Thermoanaerobacterium saccharolyticum and several other thermophilic anaerobic bacteria
Source: Biotechnol Biofuels. 2017 Nov 30;10:282. doi: 10.1186/s13068-017-0968-9 (PMC5707799; doi:10.1186/s13068-017-0968-9)
Supplement: Supplementary file 5 — Additional file 5: Table S3. RNAseq and protomic data. [file 13068_2017_968_MOESM5_ESM.xlsx]

## Sheet: RNAseq and proteomic data
						RNA seq data (normalized read counts)																						Proteomic data (normalized protein intensity [log2])
						low ethanol producing strains												high ethanol producing strains										low ethanol producing strains				high ethanol producing strains
					JGI RNAseq library ID	AZYYC	AZASG	AZASC	AZYYH	AZYYN	AZASN	AZASU	AZYYS	AZASW	AZASY	AZYYT	AZASX	AZASH	AZYYG	AZASP	AZYYO	AZASO	AZAST	AZASS	AYSNC	AZYYP
					Strain description	wt	wt	wt	hfsABCD	hfsABCD	hfsABCD	hfsC	hfsC	hfsC	hfsD	hfsD	hfsD	ethanologen	ethanologen	hfsA	hfsA	hfsA	hfsB	hfsB	hfsB	hfsB		wt	hfsABCD	hfsC	hfsD	ethanologen	hfsA	hfsB
					Strain ID	wt Tsac	wt Tsac	wt Tsac	HKO3	HKO3	HKO3	LL1269	LL1269	LL1269	LL1270	LL1270	LL1270	M1442	M1442	LL1267	LL1267	LL1267	LL1268	LL1268	LL1268	LL1268		wt Tsac	HKO3	LL1269	LL1270	M1442	LL1267	LL1268
geneID	Tsac locus	gene name	description	geneLength	geneProduct	wt	wt2	wt3	hfsABCD	hfsABCD4	hfsABCD5	hfsC	hfsC6	hfsC7	hfsD	hfsD8	hfsD9	ethanologen	ethanologen10	hfsA	hfsA11	hfsA12	hfsB	hfsB13	hfsB14	hfsB15	-	wt prot	hfsABCD prot	hfsC prot	hfsD prot	et prot	hfsA prot	hfsB prot
2519479954	Tsac_0001			669	HDIG domain-containing protein	203.77	280.74	266.04	176.56	554.32	163.53	102.51	127.47	93.49	253.54	232.8	194.57	439.97	497.49	191.56	235.88	237.32	184.51	253.08	120.68	271.33
2519479955	Tsac_0002		S-adenosylmethionine synthase	1191	methionine adenosyltransferase	344.71	358.9	406.57	632.55	685.29	595.99	291.33	276.6	301.89	409.12	419.58	455.33	334.58	295.71	313.8	299.72	303.19	384.91	402.68	423.74	377.27		26.2242	26.8898	26.317	25.2972	26.3407	24.8457	25.3523
2519479956	Tsac_0003		Rubrerythrin	504	Rubrerythrin	869.9	1009.78	1126.62	904.47	1927.09	909.04	1996.29	1870.73	2029.72	1662.16	1508.19	1821.25	1493.8	1283.72	1937.52	1611.5	1808.88	957.22	1079.14	1889.18	1004.95		26.514	27.1591	28.2206	28.378	27.362	27.9938	27.4216
2519479957	Tsac_0004		Peroxiredoxin	501	peroxiredoxin (alkyl hydroperoxide reductase subunit C)	344.34	356.82	435.04	422.86	2594.02	383.89	553.35	593.69	558.51	534.76	721.3	596.76	637.67	645.17	776.54	716.47	711.41	537.55	569.77	810.56	630.53		23.1794	19.8313	23.4544	23.0558	21.3852	23.9038	23.5435
2519479961	Tsac_0005		hypothetical protein	2370	Predicted protein (DUF2233)	172.56	172.98	239.03	250.32	271.27	284.05	149.71	114.29	140.69	265.01	346.64	280.97	429.67	382.58	231.99	246.02	280.99	1039.37	995.76	822.16	903.03		24.5527	25.4582	23.403	19.779	25.1844	24.6233	24.4615
2519479962	Tsac_0006			666	hypothetical protein	8.97	6.56	17.61	9.62	17.4	4.8	1.13	1.12	1.23	3.32	4.24	3.61	5.06	5.4	2.47	2.11	3.32	8.87	13.92	9.75	18.94
2519479963	Tsac_0007			546	putative sporulation protein YyaC	12.58	10.48	21.91	24.36	20.21	31.64	1.83	1.26	1.5	3.69	0.4	3.89	56.65	51.7	3.8	4.46	5.3	62.34	51.6	88.42	41.45
2519479964	Tsac_0008		Spore germination protein-like Gmad2	1455	Sporulation and spore germination	388.55	363.58	367.92	331.5	542.75	344.12	305.38	313.54	299.89	395.52	535.5	458.43	513.73	524.29	454.19	523.76	533.13	1357.82	1677.27	961.94	1762.08		23.2727	23.3527	22.5675	22.5886	23.4857	23.647	23.7483
2519479965	Tsac_0009			1395	Signal transduction histidine kinase	156.26	144.33	159.51	168.69	138.06	154.73	109.2	107.41	111.32	117.46	128.32	128.43	177.6	184.08	151.41	148.37	143.64	187.32	183.73	165.76	183.27
2519479966	Tsac_0010		response regulator receiver	678	DNA-binding response regulator, OmpR family, contains REC and winged-helix (wHTH) domain	213.52	218.7	221.07	187.21	241.74	188.49	168.08	158.71	162.28	169.19	152.12	190.35	231.56	237.24	216.07	193.47	216.98	261.28	252.46	238.74	272.43		19.25		21.3849	18.1473	22.1776	22.6501	22.1462
2519479967	Tsac_0011		N-acetylglucosamine-6-phosphate deacetylase	1143	N-acetylglucosamine-6-phosphate deacetylase	256.98	279.48	332.02	237.4	200.36	227.32	281.3	261.99	287.56	267.32	274.32	275.56	372.26	339.7	294.57	266.66	292.32	285.69	280.34	342.86	254.72		24.4536	24.2899	23.1398	24.9041	24.255	24.8497	24.6444
2519479968	Tsac_0012		periplasmic binding protein/LacI transcriptional regulator	1011	transcriptional regulator, LacI family	1150.72	1059.27	1041.82	782.27	727.06	684.46	1341.19	1656.35	1341.98	1004.74	1100.16	976.41	846.22	981.66	1019.81	1155.81	1029	846.06	963.15	1206.23	1126.13		26.6833	26.4376	26.3186	26.6996	26.1132	26.1492	26.1754
2519479969	Tsac_0013			135	hypothetical protein	244.18	320.64	424.21	192.05	237.09	215.63	171.18	149.61	178.89	262.38	185.16	291.04	454.15	358.04	751.22	778.65	815.55	1053.97	1091.92	1295.19	834.7
2519479970	Tsac_0014		Cof-like hydrolase	822	hypothetical protein	809.91	844.59	1175.17	523.47	602.87	519.23	375.63	395.52	369.39	595.46	578.58	579.2	1008.5	1063.69	1795.37	1869.76	1669.38	2361.66	2420.36	3492.75	2482.18			23.2374			22.1635	21.2131	21.5633
2519479971	Tsac_0015			672	Uncharacterized membrane protein YcaP, DUF421 family	0	0	1.61	0.18	0	0.24	0	0.34	0.24	0.29	0	1.1	0.23	0.2	0	0	0.13	0.22	0.26	0	0.35
2519479972	Tsac_0016			384	protein of unknown function (DUF4363)	1.25	1.35	4.02	0	0	0.42	0.22	0	0	1.5	0	0.72	0.41	0	0.45	2.5	0.66	0.58	0.69	0	2.15
2519479973	Tsac_0017		hypothetical protein	1170	hypothetical protein	5102.46	5191.41	4622.5	3885.79	4629.86	3756.26	6448.85	6012.28	6460.78	5291.99	5254.59	5589.76	4447.83	3923.31	4844.07	4599.45	4738.38	4899.58	4895.98	5506.24	4825.88		30.1652	28.938	29.7361	30.2081	30.1818	30.5073	29.9227
2519479974	Tsac_0018		metal dependent phophohydrolase	579	HDIG domain-containing protein	643.35	741.5	705.15	492.47	547.08	580.65	531.54	449.02	529.64	514.78	451.44	555.64	293.73	264.24	408.45	364.65	367.52	401.43	401.49	274.66	385.17		25.7563	24.4565	25.4741	25.4594	21.4491	25.5589	24.3135
2519479975	Tsac_0019			423	Uncharacterized conserved protein YutE, UPF0331/DUF86 family	118.68	108.48	101.81	97.25	108.28	96.23	113.01	109.64	112.83	108.93	102.26	100.1	104.59	98.84	103.92	94.44	100.17	92.14	92.08	80.56	91.96
2519479976	Tsac_0020			429	Predicted nucleotidyltransferase	149.36	156.45	152.2	137.96	126.06	126.2	166.27	193.69	155.14	145.67	129.46	147.4	148.21	158.45	143.21	150.87	129.31	127.12	141.64	145.63	164.58
2519479977	Tsac_0021			846	Predicted oxidoreductase, contains short-chain dehydrogenase (SDR) and DUF2520 domains	194.1	184.25	164.3	182.86	270.71	145.2	32.84	29.11	29.71	39.26	43.04	46.01	21.57	21.88	11.76	12.71	9.86	32.45	46.88	38.84	49.6
2519479978	Tsac_0022		3-methyl-2-oxobutanoate hydroxymethyltransferase	825	3-methyl-2-oxobutanoate hydroxymethyltransferase	187.22	183.14	154.83	162.14	183.95	137.94	34.79	32.78	34.63	42	42.55	38.77	20.98	22.03	11.33	8.3	10.21	28.56	35.54	27.54	47.15		24.3407		24.1394	24.0671	23.0678	23.3689	22.6788
2519479979	Tsac_0023		Pantothenate synthetase	849	pantoate--beta-alanine ligase	229.73	232.62	213.81	231.9	210.6	206.38	57.98	86.01	55.44	73.49	61.32	54.23	29.42	39.6	15.59	15.46	15.93	47.67	55.14	49.7	64.84		24.3739	22.3807	21.7513	22.1611	23.0684	22.0905	23.7863
2519479980	Tsac_0024			354	L-aspartate 1-decarboxylase	247.16	234.56	262.28	291.22	240.07	227.71	57.74	57.38	58.97	56.94	60.79	68.94	37.6	30.28	16.38	11.21	12.98	41.63	51.65	50.42	48.61
2519479981	Tsac_0025			1077	poly-gamma-glutamate synthesis protein (capsule biosynthesis protein)	63.64	64.44	67.86	17.9	37.92	21.24	30.44	23.46	29.49	37.88	50.15	39.49	53.87	55.76	58.17	62.06	63.83	186.15	225.11	79.1	238.59
2519479982	Tsac_0026		Tyrosyl-tRNA synthetase	1218	tyrosyl-tRNA synthetase	392.49	403.83	426.08	457.99	549.13	444.44	388.64	480.71	401.86	574.46	548.86	506.64	418.38	473.31	491.91	588.51	530.13	456.28	484.97	367.38	567.39		22.0606		22.5373	23.7095	23.9809	23.3763	23.2887
2519479983	Tsac_0027		metal-dependent phosphohydrolase HD sub domain	591	putative hydrolases of HD superfamily	250.3	240.33	257.92	269.47	317.48	254.93	197.77	195.8	185.34	226.74	255.25	244.49	205.36	222.82	291.37	343.38	265.19	262.53	253.91	204.56	279.42				21.7791	21.1489	23.2386	22.5803	20.7929
2519479984	Tsac_0028		aconitate hydratase	1923	aconitase	245.31	273.96	339.79	458.6	1291.95	482.57	389.5	366.56	400.51	508.77	544.49	577.28	653.33	629.69	742.07	681.29	726.11	1250.35	1170.19	696.4	1142.12		25.2727	26.9653	26.4084	26.3347	26.3004	26.6286	26.986
2519479985	Tsac_0029		homocitrate synthase	1152	homocitrate synthase NifV	201.5	234.3	288.29	363.74	1151.6	429.29	248.69	222.13	259.38	397.72	360.11	437.36	475.73	412.75	696.31	581	627.94	1132.91	1067.84	571.91	975.2		19.5836	25.9246		19.1838	26.2021	24.5229	24.3826
2519479986	Tsac_0030		PRD domain protein	837	transcriptional antiterminator, BglG family	33.56	31.83	43.15	32.3	48.79	35.35	23.12	21.11	24.65	27.41	35.97	29.82	1245.26	1232.35	26.05	21.19	23.58	26.63	28.39	20.84	35.21						22.5533
2519479987	Tsac_0031	glucose induced promoter	PTS system, glucose subfamily, IIA subunit	489	PTS system, glucose-specific IIA component	50.98	43.2	45.46	67.13	76.74	42.19	26.61	28.95	31.47	39.26	40.01	36.3	1474.29	1344.34	33.27	31.16	33.41	40.69	34.14	38.99	37.36		23.4512	22.0595		21.1244	28.4352
2519479988	Tsac_0032			1389	PTS system, N-acetylglucosamine-specific IIC component	44.05	44.2	31.12	5.99	15.89	6.16	60	57.17	65.42	33.93	33.49	38.34	5530.7	5421.58	38.56	41.25	35.59	24.61	24.04	39.72	25.71
2519479989	Tsac_0033		hypothetical protein	951	hypothetical protein	34.95	34.47	46.02	19.04	51.06	19.26	30.79	28.92	30.39	37.65	36.91	32.95	1367.45	1380.33	40.85	44.83	46.79	46.1	43.09	47.35	48.71				20.4743		27.4861
2519479990	Tsac_0034		chemotaxis sensory transducer	1647	methyl-accepting chemotaxis protein	214.62	226.11	159.37	22.4	33.51	25.44	510.34	479.14	490.54	313.97	296.29	304.17	9.98	10.55	849.66	762.46	799.59	15.94	16.57	12.07	20.61		24.5635	22.7264	26.6226	25.7792	22.1897	26.3332	20.0449
2519479991	Tsac_0035		pyrimidine-nucleoside phosphorylase	1296	pyrimidine-nucleoside phosphorylase	229.93	272.9	489.82	97.75	357.25	104.28	138.66	136.09	134.23	113.92	122.18	115.92	280.34	271.86	126.79	119.89	129.27	888.53	778.81	443.88	741.34		25.2687	22.0009	21.8861	23.7208	22.4979	23.5999	26.482
2519479992	Tsac_0036		Phosphopentomutase	1170	phosphopentomutase	206.26	244.57	401.93	87.48	274.51	90.09	109.67	90.54	103.9	75.97	79.33	75.54	221.05	227.33	104.65	89.57	92.36	808	659.7	273.23	619.98		22.8787	21.6491		17.6688	22.5841		24.0298
2519479993	Tsac_0037		cytidine deaminase	396	cytidine deaminase	215.91	258.3	449.05	70.76	316.34	104.2	98.39	91.11	104.81	70.06	80.69	72.84	253.3	234.03	93.96	75.66	87.88	886.56	739.36	277.63	648		22.8693						22.8476
2519479994	Tsac_0038		UbiC transcription regulator-associated domain-containing protein	723	GntR family transcriptional regulator	252.48	264.67	434.15	89.61	232.8	102.76	121.74	95.83	107.79	76.74	96.21	69.05	266.86	253.88	109.39	86.42	94.38	918.29	752.75	398.39	643.16		21.6323						23.494
2519479995	Tsac_0039			924	nucleoside ABC transporter membrane protein	218.89	208.22	332.44	76.18	207.24	77.03	106.18	98.65	107.56	64.2	79.98	68.03	206.69	191.59	83.72	76.9	81.03	702.34	595.12	501.4	538.84
2519479996	Tsac_0040			1056	nucleoside ABC transporter membrane protein	280.36	311.97	475.14	105.79	202.24	101.55	113.53	97.76	120.55	77.36	82.34	79.49	303.57	285.98	99.48	92.15	94.83	934.75	821.75	661.16	717.72
2519479997	Tsac_0041		Monosaccharide-transporting ATPase	1527	simple sugar transport system ATP-binding protein	390.47	387.12	639.07	124.34	288.03	123.6	128.12	109.32	134.78	84.3	64.91	87.3	472.43	495.12	119.23	90.93	110.99	1293.3	1132.11	981.94	1019.85		25.7826	23.1234	22.8563	23.5666	23.6308	24.0032	26.9982
2519479998	Tsac_0042		basic membrane lipoprotein	1059	nucleoside-binding protein	1726.7	1876.22	3134.87	484.3	1221.47	484.66	417.77	396.66	422.93	330.58	298.03	356.17	2540.12	2580.28	335.1	299.72	331.98	4906.43	4726.52	5500.33	4516.85		28.7305	26.0683	26.4565	26.5933	27.298	26.9229	29.4419
2519479999	Tsac_0043		Glutamate formimidoyltransferase	636	Formiminotetrahydrofolate cyclodeaminase	200.31	220.87	216.61	201.51	161.39	175.28	179.84	171.91	173.38	177.8	164.56	172.69	253.87	269.13	263.4	285.06	265.15	294.06	272.6	338.71	290.23		22.772	24.0433	23.8918	24.8738	24.0619	25.5176	23.0658
2519480000	Tsac_0044		glutamate formiminotransferase	897	glutamate formiminotransferase	96.85	90.71	159.52	151.46	123.04	146.57	63.24	58.31	55.22	80.15	64.22	86.47	172.49	205.97	108.53	103.06	118	210.83	185.6	207.14	191.2		17.8648			20.6479	21.9512	20.765
2519480001	Tsac_0045		hypothetical protein	1869	protein of unknown function (DUF4914)	1338.17	1343.85	1959.65	1992.5	1825.32	1960.86	990.55	1069.4	1007.43	1717.19	1744.34	1804.14	2334.28	2296.64	1843.79	1895.6	1806.34	2830.4	2723	4306.7	2659.96		25.5786	27.3882	25.0741	25.4928	26.7529	25.5863	26.6287
2519480002	Tsac_0046	pfor	pyruvate ferredoxin/flavodoxin oxidoreductase	3528	pyruvate-ferredoxin/flavodoxin oxidoreductase	3808.33	3792.99	4111.6	3373.57	3671.17	3476.94	4225.3	3697.48	4411	3764.18	4139.75	4387.51	4485.75	4151.92	3865.96	3660.31	3912.15	2179.59	2078.89	1545.36	1817.09		30.8957	31.0493	31.3307	31.1298	31.2408	30.4822	29.772
2519480003	Tsac_0047	icd	isocitrate dehydrogenase, NADP-dependent	1212	isocitrate dehydrogenase (NADP)	969.74	934.51	858.47	943.23	812.29	920.13	803.43	722.76	806.55	757.96	718.28	876.73	909.78	880.44	681.12	624.02	633.29	791.48	831.99	964.34	806.62		27.4614	26.0904	25.9646	26.9505	25.8504	26.7815	27.0915
2519480004	Tsac_0048			948	hypothetical protein	353.67	375.71	416.27	399.13	323.66	449.96	290.67	245.83	292.48	274.21	231.7	295.87	366.65	341.8	245.63	231.56	238.74	312.65	283.88	440.35	248.43
2519480005	Tsac_0049			558	hypothetical protein	3.82	3.73	17.01	4.19	12.86	4.01	1.64	1.44	2.35	2.58	1.75	2.98	1.68	2.03	2.17	2.07	2.74	6.84	4.75	8	8.66
2519480006	Tsac_0050			459	Uncharacterized protein, contains FMN-binding domain	25.59	19.27	38.34	30.86	24.05	22.82	5.63	5.01	4.64	8.37	9.23	7.86	28.83	24.22	5.66	6.42	7.04	19.56	15.39	19.44	13.35
2519480007	Tsac_0051		protein of unknown function DUF125 transmembrane	1086	Predicted Fe2+/Mn2+ transporter, VIT1/CCC1 family	276.85	274.89	270.2	245.72	330.3	244.26	273.17	262.65	267.53	279.85	252.39	287.13	287.4	280.71	275.53	281.3	256.98	287.04	293.76	429.97	295.87		21.9876	22.5448	20.4757	21.3041		21.2135	23.003
2519480008	Tsac_0052			507	hypothetical protein	97.39	115.14	148.27	145.16	148.03	150.16	103.01	104.3	97.69	101.86	119.4	118.16	143.48	150.22	145.76	146.34	146.34	168.21	155.91	196.04	166.69
2519480009	Tsac_0053			612	Tetratricopeptide repeat-containing protein	135.33	144.35	181.73	183.95	70.33	186.86	122.28	135.11	113.17	146.34	136.56	155.59	182.83	177.97	173.91	163.39	159.88	211.59	205.36	192.24	185.28
2519480010	Tsac_0054			903	hypothetical protein	135.07	128.02	165.39	185.23	133.23	180.49	82.41	82.78	77.6	106.94	89.19	112.62	161.89	164.56	130.8	141.01	127.58	198.33	190.04	190.04	191.1
2519480011	Tsac_0055			492	Uncharacterized membrane protein	786.43	805.79	1048.68	958.07	1086.87	857.74	677.93	816.01	631.45	821.21	900.83	798.21	1211.14	1310.56	1089.03	1251.73	1052.48	1129.12	1149.98	2138.92	1326.29
2519480012	Tsac_0056			396	hypothetical protein	108.22	108	125.71	105.13	126.81	89.06	125.56	134.85	124.86	128.72	89.75	121.4	92.54	90.45	146.62	156	131.28	126	121.11	126.01	113.11
2519480013	Tsac_0057			216	antitoxin of type II TA system, VapB	136.08	138.74	210.46	150.83	268.26	138.1	190.41	241.89	195.94	156.43	146.92	157.93	146.45	149.49	189.89	243.33	187.89	170.05	181.55	163.4	196.45
2519480014	Tsac_0058			762	cobalamin-5'-phosphate synthase	8.83	11.74	28.77	20.29	32.59	22.77	9.63	7.25	11.5	11.84	15.12	13.59	7.5	5.68	11.47	17.31	11.05	11.49	8.69	8.52	11.6
2519480015	Tsac_0059			579	adenosylcobinamide kinase /adenosylcobinamide-phosphate guanylyltransferase	18.27	15.28	36.52	32.87	24.78	26.52	12.97	11.93	12.87	13.43	25.34	16.13	8.93	9.77	16.29	13.38	11.46	16.54	13.42	8.41	24.63
2519480016	Tsac_0060			1050	L-threonine O-3-phosphate decarboxylase	14.72	12.19	26.46	24.58	15.24	22.01	7.47	9.21	10.68	12.62	13.46	12.59	7.53	8.43	13.43	13.35	10.7	14.39	13.54	11.98	19.53
2519480017	Tsac_0061			732	alpha-ribazole kinase	12.2	14.78	38.8	23.14	23.37	24.25	11.85	10.38	10.96	15.21	19.9	14.52	9.84	9.19	13.48	11.63	13.95	15.94	17.25	5.54	18.2
2519480018	Tsac_0062			486	alpha-ribazole transporter	8.2	10.28	11.91	24.84	23.85	15.14	8.41	7.22	9.26	10.27	9.84	10.46	5.96	8.22	10.5	6.59	8.93	12.62	8.9	8.35	8.97
2519480019	Tsac_0063			957	adenosylcobinamide-phosphate synthase	11.34	11.42	13.87	20.4	5.77	16.13	7.85	7.28	9.75	10.83	8.52	13.14	7.28	5.64	9.49	8.23	8.71	12.82	10.71	8.9	7.88
2519480020	Tsac_0064			1515	adenosylcobyric acid synthase (glutamine-hydrolysing)	14.78	15.8	25.42	28.21	29.87	25.34	11.29	8.24	11.29	12.48	10.04	16.48	9.92	10.9	13.71	11.75	12.13	18.22	15.62	11.78	12.37
2519480021	Tsac_0065			1383	cobyrinic acid a,c-diamide synthase	11.72	12.72	21.99	17.68	17.16	21.22	9.23	9.61	9.17	11.59	13.67	12.37	10.59	10.54	12.2	7.55	11.44	19.26	17.63	13.49	13.3
2519480022	Tsac_0066			801	iron complex transport system ATP-binding protein	12.43	11.43	16.86	31.14	35.14	20.77	6.56	7.97	7.87	8.51	12.48	10.73	10.36	10.56	11.13	9.67	11.47	19.89	17.64	14.18	17.81
2519480023	Tsac_0067			990	iron complex transport system permease protein	17.69	17.97	33.68	21.71	34.56	25.93	12.13	10.99	9.92	17.36	14.38	20.17	17.8	18.29	19.75	16.1	21.14	30.38	27.83	25.82	28.57
2519480024	Tsac_0068		ABC-type transporter, periplasmic subunit	951	iron complex transport system substrate-binding protein	33.07	31.4	56.65	55.04	80.66	46.33	15.62	13.49	14.81	27.15	28.57	28.39	30.46	28.91	34.12	32.72	33.46	45.94	46.44	51.62	48.34				20.4703	21.7483		21.7568
2519480025	Tsac_0069			663	hypothetical protein	185.42	180.64	220.37	123.08	84.9	113.99	89.22	73.43	87.42	102.65	100.81	129.82	453.63	392.03	65.78	62.96	64.17	121.3	127.22	117.48	117.69
2519480026	Tsac_0071			801	hypothetical protein	57.62	64.95	76.22	37.21	132.28	45.53	45.2	41.09	41.7	53.33	60.92	58.17	63.25	64.91	37.59	34.21	37.07	70.51	65.17	47.61	65.63
2519480027	Tsac_0072		hypothetical protein	636	hypothetical protein	2043.66	2078.79	2140.78	872.94	813.02	866.98	1791.85	1986.06	1777.72	2243.91	2200.83	2294.47	5440.64	5470.72	1205.86	1228.22	1185.82	2127.22	2174.86	2036.73	2332.97		22.3393		20.5962	20.2215	21.4951	22.1572	21.6753
2519480028	Tsac_0073		putative transposase YhgA family protein	816	conserved hypothetical protein (putative transposase or invertase)	940.01	1095.25	1366.64	979.62	1510.14	952.99	971.37	1339.08	875.83	1361.19	931.93	917.79	1372.78	1798.64	1396.49	1860.6	1534.53	1375.98	1552.78	1473.6	1964.38		23.072	23.0518	25.4085	25.5024	23.4874	25.0748	24.2707
2519480029	Tsac_0074		RNA polymerase sigma factor, sigma-70 family	558	RNA polymerase sigma-70 factor, ECF subfamily	166.52	141.72	174	230.78	293.73	190.76	110.19	116.22	102.7	119.04	127.58	136.19	170.22	189.23	146.39	147.2	138.3	197.88	210.99	307.54	256.66			21.6457	21.3595	20.2069	20.3262	19.4995	20.4478
2519480030	Tsac_0075			753	protein of unknown function (DUF4367)	173.01	165.55	170.04	233.09	369.36	210.28	127.63	139.77	128.94	139.72	145.05	164.02	177.61	189.03	154.1	159.58	157.4	201.28	207.61	290.93	228.54
2519480031	Tsac_0076			1452	amino acid/polyamine/organocation transporter, APC superfamily	93.32	103.55	171.58	134.24	690.95	130.2	54.53	51.88	51.81	67.23	92.66	76.28	220.72	216.7	102.5	101.32	108.29	216.85	194.71	238.05	194.34
2519480032	Tsac_0077			1137	putative N6-adenine-specific DNA methylase	117.06	140.29	196.24	115.59	116.49	149.39	72.27	59.77	76.46	98.61	86.51	103.75	134.02	113.89	121.08	110.47	115.91	152.84	137.57	51.02	121.81
2519480033	Tsac_0078			735	Methyltransferase domain-containing protein	159.31	186.02	245.51	148.98	222.99	185.51	108.29	88.55	98.91	139.09	112.08	151.94	183.66	178.63	169.41	166.1	164.84	195.93	183.01	150.68	178.01
2519480034	Tsac_0079			858	hypothetical protein	95.89	95.56	134.66	91.8	173.66	79.69	62.72	56.94	58.01	74.06	45.6	69.17	62.7	74.49	105.19	119.16	99.86	117.44	99.85	205.21	101.52
2519480035	Tsac_0080		Transcription regulator, AsnC-type	489	DNA-binding transcriptional regulator, Lrp family	1376.33	1257.8	1486.78	1153.61	1253.79	1069.55	1078.92	1124.74	1051.85	879.25	919.92	934.31	1228.33	1296.55	719.5	809.45	747.14	1361.09	1312.91	2278.15	1339.49		27.1234	26.6478	26.0837	26.1574	26.0863	26.8711	27.1442
2519480036	Tsac_0081		Aspartate transaminase	1164	aminotransferase	947.19	883.3	1102.74	716.64	874.23	723.79	774.28	783.66	783.06	663.95	726.7	702.33	927.05	899.19	564.76	580.95	578.41	1027.53	1010.85	1626.58	938.72		26.8092	26.0598	24.8377	25.9587	26.2725	26.2687	26.4067
2519480037	Tsac_0082			153	Virus attachment protein p12 family protein	40.85	47.61	36.82	31.4	155.09	27.7	19.63	11.66	22.47	30.12	46.17	38.67	15.87	23.5	18.1	17.99	17.24	21.51	20.2	15.91	11.56
2519480038	Tsac_0083		ferrous iron transport protein B	1815	ferrous iron transport protein B	219.95	203.64	171.84	145.73	540.6	125.13	92.57	89.15	96.12	95.57	119.16	123.31	75.28	88.88	73.37	73.68	68.07	100.73	96.69	72.2	99.04		22.0215	22.3975		20.2368	19.3686
2519480039	Tsac_0084			231	ferrous iron transport protein A	319	327.03	280.32	262.6	738.19	195.6	92.46	106.62	93.56	130.07	123.27	161.28	145.42	227.11	113.5	136.9	90.24	184.92	165.94	91.32	235.74
2519480040	Tsac_0085			552	undecaprenyl-diphosphatase	1	1.13	10.35	2.23	0	1.3	0.45	0.21	0.15	0.35	0	1.17	0.14	0.48	0.47	0.93	0.31	2.98	2.4	0	2.78
2519480041	Tsac_0086			426	Fur family transcriptional regulator, zinc uptake regulator	22.57	24.18	18.84	25.59	208.56	20.65	10.58	8.64	10.95	14.2	13.52	20.18	13.05	12.66	12.39	18.48	11.58	15.1	12.23	19.05	15.77
2519480042	Tsac_0087		ABC-type metal ion transporter, periplasmic subunit	882	zinc transport system substrate-binding protein	35.19	33.27	25.73	18.85	130.14	24.39	18.35	15.85	17.91	19.92	13.8	19.5	15.45	10.49	15.8	10.74	12.44	16.88	17.62	21.16	19.11			20.8186		20.8981	19.8583	19.6099	19.5064
2519480043	Tsac_0088			774	zinc transport system ATP-binding protein	28.75	27.29	23.73	20.85	91.97	23.76	15.09	13.9	14.91	17.12	19.1	16.12	15.17	11.78	14.09	9.51	12.53	16.04	16.55	16.77	16.6
2519480044	Tsac_0089			801	zinc transport system permease protein	33.52	34.81	34.5	42.59	72.34	35.94	20.21	17.31	22.48	20.13	11.4	21.93	18.28	14.05	15.12	18.14	19.86	20.92	24.15	24.31	19.42
2519480045	Tsac_0090			198	hypothetical protein	55.84	71.47	88.09	36.7	172.8	46.45	55.62	88.93	60.36	75.63	71.36	84.51	60.9	83.73	77.35	109.61	83.37	71.41	94.12	184.4	100.01
2519480046	Tsac_0091			543	hypothetical protein	36.93	44.46	61.55	24.61	57.93	30.78	40.41	33.7	35.13	44.2	25.82	45.12	39.51	41.56	43.66	31.71	33.22	42.57	36.92	56.78	41.24
2519480047	Tsac_0092			336	regulatory protein, luxR family	84.41	84.54	93.72	49.85	22.99	46.41	50.9	61.14	52.38	64.28	69.87	57.23	68.51	82.82	55.88	47.25	55.96	59.67	61.25	71.24	63.85
2519480048	Tsac_0093			177	putative membrane protein	67.9	99.94	115.55	74.11	84.18	64.16	62.69	77.7	57.81	86.23	41.14	74.17	87.59	101.93	59.64	81.38	69.22	90.02	85.83	116.89	105.22
2519480049	Tsac_0094			423	hypothetical protein	49.19	43.29	37.77	27.23	20.87	19.47	31.16	35.51	27.09	31.77	27.49	31.91	31.84	35.89	29.05	35.72	26.75	26.7	20.88	56.59	23.13
2519480050	Tsac_0095			687	hypothetical protein	236.22	222.35	218.85	124.96	153.43	114.31	314.64	318.2	310.77	235.86	262.14	224.19	209.95	204.67	168.02	164.1	149.24	158.22	147.46	353.13	146.7
2519480051	Tsac_0096			783	regulatory protein, luxR family	3.07	3.32	7.98	1.18	11.98	2.04	2.88	2.43	2.51	2.94	5.69	2.95	1.8	2.04	1.33	0.65	0.76	1.82	3.27	2.07	3.16
2519480052	Tsac_0097			321	hypothetical protein	5.13	3.24	24.76	2.69	22.35	1.99	3.9	6.09	5.87	5.98	0	5.47	2.93	4.77	2.16	2.59	3.71	3.96	5.78	1.26	8.81
2519480053	Tsac_0098			591	hypothetical protein	3.49	3.87	7.05	0.73	23.34	3.11	3.67	3.02	4.29	3.57	5.52	5.63	2.65	4.17	1.9	3.79	2.88	4.43	5.23	4.12	9.37
2519480054	Tsac_0099			912	hypothetical protein	5.8	4.79	5.75	4.32	18.76	4.03	5.95	6.18	5.92	5.05	6.79	7.3	5.24	4.16	3.7	2.46	3.73	5.17	6.97	6.23	7.75
2519480055	Tsac_0100			858	cation diffusion facilitator family transporter	32.9	37.23	44.8	39.98	149.86	39.15	21.68	22.6	25.86	27.52	12.67	29.42	22.09	23.05	22.09	20.89	22.01	28.69	32.84	84.64	27.06
2519480056	Tsac_0101			189	hypothetical protein	41.79	60.01	153.95	46.27	26.28	73.62	35.75	33.49	36.82	39.62	7.48	43.04	33.97	31	33.42	27.78	25.66	44.73	36.45	6.44	44.9
2519480057	Tsac_0102			783	Permuted papain-like amidase enzyme, YaeF/YiiX, C92 family	55.78	52.89	55.49	61.19	49.34	57.81	36.23	36.08	34.29	39.11	32.06	43.33	44.6	44.55	35.36	30.17	35.53	49.11	50.42	43.52	47.42
2519480058	Tsac_0103			1005	tRNA-U20-dihydrouridine synthase	50.36	50.53	60.59	51.78	40.08	53.87	30.96	28.06	28.27	32	40.55	31.18	38.96	32.73	34.01	34.53	29.38	46.37	41.92	27.85	42.93
2519480059	Tsac_0104		5'-nucleotidase., 2',3'-cyclic-nucleotide 2'-phosphodiesterase	3627	2',3'-cyclic-nucleotide 2'-phosphodiesterase / 3'-nucleotidase	241.64	281.95	333.13	12.62	112.9	10.72	26.18	22.93	26.79	15.77	21.75	17.1	103.28	105.47	6.97	5.1	7.32	906.8	830.08	734.75	745.93		26.2657		19.7309			18.9822	28.0251
2519480060	Tsac_0105			927	N-acetylmuramic acid 6-phosphate etherase	5.63	4.6	14.32	6.71	21.43	4.83	22.32	14.03	23.23	11.29	11.72	13.56	1.94	3.52	17.18	13.26	13.4	8.15	9.72	7	10.05
2519480061	Tsac_0106			1083	hypothetical protein	3.68	4.9	5.56	5.63	32.1	3.25	15.41	13.39	17.91	8.77	11.04	10.41	2.46	3.26	11.19	9.81	9.9	7.87	8.81	6.74	8.92
2519480062	Tsac_0107			1374	PTS system IIB component, Glc family /PTS system IIC component, Glc family	15.44	14.46	21.91	8.56	38.56	8.79	35.46	29.57	36.58	20.61	24.36	22.34	10.03	9.11	28.84	19.71	24.34	21.18	23.21	11.81	26.51
2519480063	Tsac_0108			483	PTS system, glucose-specific IIA component	23.18	26.5	29.56	28.18	89.12	14.07	22.97	24.78	20.34	13.12	6.08	17.61	18.32	26.33	16.12	11.93	11.98	35.31	32	19.32	35.39
2519480064	Tsac_0109			843	transcriptional regulator, RpiR family	43.34	40.36	34.88	45.59	160.38	20.21	32.46	43.07	34.47	15.14	17.28	14.91	28.79	35.14	18.99	22.02	18.07	49.25	48.82	41.87	55.93
2519480065	Tsac_0110		6-phospho-beta-glucosidase	1311	6-phospho-beta-glucosidase	233.43	235.33	175.73	147.5	192.37	155.49	244.43	236.49	251.4	174.63	158.09	175.66	119.22	105.83	199.13	177.7	180.03	592.99	633.82	157.2	654.09		22.6055	23.5751	23.8087	23.9545	23.4498	23.0831	22.931
2519480066	Tsac_0111			324	PTS system, cellobiose-specific IIA component	64.44	63.91	20.49	13.5	1.7	10.61	63.09	67.13	74.79	23.41	15.43	27.68	7.25	10.27	35.52	43.47	38.08	297.85	309.67	36.31	312.87
2519480067	Tsac_0112		protein of unknown function DUF871	1092	hypothetical protein	67.42	68.99	24.95	11.05	9.6	8.5	78.61	82.26	86.51	28.75	28.37	24.21	8.32	9.21	32.01	39.1	36.23	337.6	340.43	69.84	352.75		21.6664	21.723	21.9332				23.6638
2519480068	Tsac_0113			441	putative transposase	50.46	45.3	18.03	3.21	0	6.71	102.72	98.91	100.24	23.51	43.87	28.93	4.79	4.53	49.64	47.9	49.01	229.18	261.76	60.71	233.6
2519480069	Tsac_0114		PTS system, lactose/cellobiose family IIC subunit	1314	PTS system, cellobiose-specific IIC component	159.83	150.38	53.27	21.37	14.28	18.2	285.01	285.04	286.4	95.48	86.35	87.03	15.73	18.34	130.52	135.39	139.86	717.97	779.84	163.02	801.6		22.3036		24.1942	20.5473		21.0234	23.0408
2519480070	Tsac_0115		phosphotransferase system lactose/cellobiose-specific IIB subunit	306	PTS system, cellobiose-specific IIB component	197.5	218.31	76.93	21.74	68.53	26.66	385.51	352.59	373.47	87.21	42.27	107.86	24.82	24.8	148.18	168.83	132.07	1141.69	1368.41	319.51	1301.59				21.4739	19.382			23.0085
2519480071	Tsac_0116		sigma-54 factor interaction domain-containing protein	2703	Transcriptional regulatory protein LevR, contains PRD, AAA+ and EIIA domains	63.01	56.4	50.45	43.02	57.98	36.95	54.35	54.39	52.21	34.63	31.68	33.11	40.56	42.12	44.5	47.7	41.27	42.79	40.81	42.02	42.47				20.6292			19.9485	19.7284
2519480072	Tsac_0117			1389	amino acid/polyamine/organocation transporter, APC superfamily	26.4	26.29	24.89	3.59	7.15	3.22	14.54	11.89	12.85	9.05	12.28	11.78	4.79	5.08	5.23	4.38	6.62	14.27	16.02	12.27	15.27
2519480073	Tsac_0118			615	hypothetical protein	136.01	123.17	136.54	169.03	138.19	157.99	104.86	108.16	102.9	106.29	114.87	103.42	113.95	123.09	106.79	110.03	98.5	118.6	119.34	131.93	110.78
2519480074	Tsac_0119			999	inorganic phosphate transporter, PiT family	101.06	105.3	122.84	122.86	56.9	121.12	84.43	77.93	88.01	86.29	94.65	101.24	95.23	94.5	90.6	83.31	90.45	96.38	92.57	110.05	87.19
2519480075	Tsac_0120			867	Galactose mutarotase	168.96	161.18	188.28	176.87	124.75	182.36	109.89	89.87	108.3	123.23	133.13	115.37	149.02	137.68	125.26	102.41	119.92	151.86	131.82	112.77	114.61
2519480076	Tsac_0121			270	small acid-soluble spore protein (thioredoxin-like protein)	1.02	2.31	18.87	1.37	0	0.59	0.31	0.43	0	4.98	6.04	2.74	0.87	2.22	0.32	0	0.95	0.28	0.65	0	1.31
2519480077	Tsac_0122		leucyl-tRNA synthetase	2445	leucyl-tRNA synthetase	427.17	412.17	355.44	456.66	288.22	456.74	384.75	374.56	390.37	388.02	382.77	411	427.7	440.14	365.66	341.82	340.06	327.72	341.48	237.77	352.84		24.2007	24.2286	25.558	24.9462	25.6417	24.0866	23.5695
2519480078	Tsac_0123			705	protein of unknown function (DUF4309)	50.46	66.86	99.18	42.28	151.07	45.71	120.7	91.99	111.13	124.99	174.2	126.41	155.16	159.88	268.43	251.35	257.06	640.38	728.62	338.36	762.57
2519480079	Tsac_0124			513	Protein of unknown function (DUF3816)	878.87	959.61	775.41	589.92	452.88	551.85	1678.79	1657.54	1660.43	1036.09	754.42	1099.64	667.17	601.01	1084.26	1002.08	964.95	604.89	587.61	1289.81	578.56
2519480080	Tsac_0125		aminopeptidase-like protein protein	1194	Peptidase family M28	164.67	159.74	138.59	72.62	42.06	75.28	327.7	330.75	325.88	173.41	193.06	179.55	68.53	68.53	270.18	275.43	229.46	56.51	59.33	63.54	65.85		22.06		24.2079	23.7014		21.2759	20.8561
2519480081	Tsac_0126		penicillin-binding protein, 1A family	2574	penicillin-binding protein 1A	368.46	366.37	337.51	398.08	449.58	402.75	208.73	195.07	206.09	247.85	270.65	268.62	244.7	234.16	230.04	232.1	233.83	360.5	367.32	319.63	347.39		22.4035	22.7156	21.3532	22.9716	21.0865	22.3949	24.1289
2519480082	Tsac_0127			1056	two-component system, chemotaxis family, response regulator CheB	21.27	25.03	26.75	18.55	15.68	18.78	13.19	11.17	12.02	12.73	10.29	14.71	12.61	12.23	13.85	7.76	12.41	11.12	11.12	8.07	11.05
2519480083	Tsac_0128			813	chemotaxis protein methyltransferase CheR	9.88	11.39	18.8	6.97	8.82	10.53	3.59	4.25	4.93	6.26	6.15	4.66	8.48	8.84	5.75	2.52	5.44	3.96	6.3	0.5	6.38
2519480084	Tsac_0129		chemotaxis sensory transducer	2412	methyl-accepting chemotaxis protein	78.98	145.47	164.86	51.98	42.78	70.36	121.41	115.83	103.45	151.95	103.64	94.59	79.21	71.3	156.56	126.34	129.6	64.26	70.2	31.28	84.45		27.143	26.0932	26.7211	26.7787	26.9917	26.9426	26.7982
2519480085	Tsac_0130		ATP-binding region ATPase domain protein	2040	two-component system, chemotaxis family, sensor kinase CheA	72.78	82.68	99.69	42.72	35.44	45.94	76.84	62.56	80.14	80.51	91.63	77.27	56.58	52.64	99.17	70.61	79.79	41.18	44.2	19.89	48.07			20.9665		19.888	19.9007	19.7656
2519480086	Tsac_0131			435	purine-binding chemotaxis protein CheW	74.99	83.48	71.5	24.78	34.25	45.78	86.5	70.64	79.42	79.88	67.71	78	57.96	54.18	93.69	62.84	76.48	42.65	49.95	24.25	53.65
2519480087	Tsac_0132			561	Phage integrase family protein	102.83	77.35	90.39	184.43	142.63	115.32	78.07	120.52	81.86	104.72	83.89	78.44	49.83	65.27	72.19	116.62	96.91	85.21	110.68	138.84	139.93
2519480088	Tsac_0133		Aspartate transaminase	1167	aminotransferase	304.31	399.28	450.71	314.84	281.36	423.36	302.25	248.81	314.06	298.92	307.52	318.14	485.92	405.22	308.09	233.47	294.55	376.99	394.99	146.01	384.42		24.9563	25.2219	24.3742	24.7741	25.6225	25.9728	25.1143
2519480089	Tsac_0134			1173	putative multiple sugar transport system permease protein	180.62	165	164.36	4.78	0	3.14	1222.18	1376.62	1218.96	5.16	8.52	4.73	5.07	5.85	3.25	3.71	4.64	13.71	11.9	13.14	13.87
2519480090	Tsac_0135		Monosaccharide-transporting ATPase	1527	putative multiple sugar transport system ATP-binding protein	243.54	221.33	200.66	1.41	9.4	2.46	1660.18	1514.51	1653.21	4.71	9.25	4.42	5.44	5.89	3.06	2.22	2.28	14.65	15.21	12.22	15.13		25.6731		28.2865			18.6848	19.5705
2519480091	Tsac_0136		periplasmic sugar-binding protein	1176	monosaccharide ABC transporter substrate-binding protein, CUT2 family	1386.25	1468.35	1180.48	4.08	60.53	5.92	16918.5	15819	17254.7	34.12	42.23	35.06	25.24	20.1	28.84	24.55	25.61	60.69	66.09	56.23	63.05		29.6439	22.2422	31.4887	22.3263	23.7906	22.8465	24.2851
2519480092	Tsac_0137		periplasmic binding protein/LacI transcriptional regulator	1068	xylose-binding protein	41.8	47.16	53.19	14.76	23.77	11.38	128.11	123.76	133.83	863.85	907.83	990.26	13.86	15.09	1417.16	1179.18	1155.17	21.08	30.1	8.36	36.42			17.6059		24.851		25.0353
2519480093	Tsac_0138			1596	two-component system, response regulator YesN	33.05	31.69	26.11	11.07	23.51	8.92	74.96	77.34	74.43	190.6	167.79	174.87	11.48	10.6	291.42	311.31	254.72	16.17	18.04	9.66	23.12
2519480094	Tsac_0139			1506	Histidine kinase-, DNA gyrase B-, and HSP90-like ATPase	39.4	37.24	31.47	11.04	23.09	12.16	88.58	84.4	90.51	138.83	124.63	142.72	15.86	14.1	177.09	154.35	144.91	19.42	20.35	11.31	23.17
2519480095	Tsac_0140			1008	ribose transport system substrate-binding protein	82.85	76.8	49.85	23.4	46.53	21.5	158.25	162.87	162.02	189.41	171.43	185.17	29.13	28.53	236.16	228.83	209.59	46.24	45.56	19.72	57.06
2519480096	Tsac_0141			528	Tryptophan transporter TrpP	4689.75	5686.91	3235.58	4657.12	9019.79	5150.73	13358.3	11693.6	12736.6	8465.37	8786.65	9522.45	1917.51	1710.95	1229.8	1077.27	1184.57	2834.65	3131.08	2572.42	3197.04
2519480097	Tsac_0142			165	hypothetical protein	14.57	28.38	57.07	36.95	0	22.3	28.82	15.69	26.79	22.69	12.52	19.05	444.66	313.11	19.4	8.92	16.5	18.14	21.95	0	13.57
2519480098	Tsac_0143		2-deoxy-D-gluconate 3-dehydrogenase	780	2-deoxy-D-gluconate 3-dehydrogenase	21.4	27.75	42.35	15.48	24.05	20.71	17.65	19.03	22.36	15.88	21.46	15.88	342.92	290.72	14.2	10.51	14.4	19.47	18.91	5.72	19.95		21.4862				24.3361
2519480099	Tsac_0144		4-deoxy-L-threo-5-hexosulose-uronate ketol-isomerase	831	4-deoxy-L-threo-5-hexosulose-uronate ketol-isomerase	17.35	23.04	34.09	11.12	32.54	15.59	16.06	13.78	18.32	13.28	12.56	15.91	310.76	257.98	11.66	5.08	11.88	18.72	19.56	3.91	18.3		17.7684				25.8116
2519480100	Tsac_0145		periplasmic binding protein/LacI transcriptional regulator	990	transcriptional regulator, LacI family	52.51	43.3	35.24	39.44	51.28	31.26	33.29	46.91	32.83	31.22	23.93	27.73	46.66	48.55	23.86	26.19	26.73	24.41	29.8	51.63	31.91			18.2714	19.2802		22.027	18.9657
2519480101	Tsac_0146			960	Ig-like domain (group 4)	20.96	19.84	22.99	12.96	14.37	11.66	32.15	32.01	32.15	16.1	16.98	13.39	5.63	5.41	11.99	11.14	14.18	7.71	7.08	13.52	7.24
2519480102	Tsac_0147			3996	arabinogalactan endo-1,4-beta-galactosidase	16.05	16.98	18.91	7.89	6.91	7.22	34.32	30.54	33.48	13.69	14.28	13.09	4.55	4.73	13.75	11.94	12.2	7.34	6.28	5.89	5.84
2519480103	Tsac_0148			2310	beta-galactosidase	22.98	20.45	23.19	9.94	5.49	10.84	24.09	22.82	23.39	11.93	12.09	11.45	7.97	9.94	9.63	10.73	8.47	10.69	9.75	12.47	12.65
2519480104	Tsac_0149			831	lactose/L-arabinose transport system permease protein	16.28	11.52	19.23	2.52	7.3	5	15.76	11.56	14.09	6.35	3.92	7.12	5.84	5.85	7.18	7.09	5.94	8.37	5.85	13.18	8.65
2519480105	Tsac_0150			885	lactose/L-arabinose transport system permease protein	4.97	6.58	6.1	2.99	4.99	2.17	8.48	8	9.62	3.15	4.91	2.09	2.92	3.99	3.42	6	3.36	4.06	4.69	5.04	5.06
2519480106	Tsac_0151		extracellular solute-binding protein family 1	1326	lactose/L-arabinose transport system substrate-binding protein	65.62	74.23	62.8	22.76	27.05	22.07	140.43	138.09	138.48	91.87	84.34	94.19	31.77	33.84	73.68	72.66	66.92	35.82	30.84	31.82	27.65		22.556		22.6842	21.8005		20.968
2519480107	Tsac_0152			228	Protein of unknown function (DUF2281)	44.58	101.32	134.73	71.31	145.22	71.55	73.55	96.66	53.5	87.15	22.88	25.54	67.66	110.67	51.99	100.8	68.66	73.17	98.01	241.99	114.77
2519480108	Tsac_0153		Mannitol 2-dehydrogenase	1617	fructuronate reductase	262.86	275.35	260.37	157.18	109.21	174.38	260.14	219	265.19	233.13	208.9	243.78	238.25	207.1	194.15	154.48	170.12	145.36	147.31	120.93	134.56		25.8802	25.3708	24.9667	25.3104	24.549	25.3505	25.5554
2519480109	Tsac_0154		6-phosphogluconate dehydrogenase, decarboxylating	1401	6-phosphogluconate dehydrogenase	184.9	190.06	160.81	130.6	81.14	118.16	169.65	146.22	166.59	154.78	158.33	163.91	159.73	156.72	133.16	112.09	114.84	95.9	100.05	64.86	93.56		18.3108	23.6427	22.9405	22.1349	23.8576	24.3431	21.388
2519480110	Tsac_0155		Gluconokinase	1485	gluconokinase	108.31	111.97	96.67	67.35	73.21	72.27	105.62	91.37	102.43	95.02	104.22	100.48	97.81	95.36	78.67	70.1	74.89	71.33	69.59	39.89	69.61		20.0072			20.2099	18.4157		20.0046
2519480111	Tsac_0156		D-lactate dehydrogenase	981	Lactate dehydrogenase	59.02	57.38	65.54	28	16.88	30.57	63.95	65.46	70.93	52.25	51.85	58.43	40.07	36.58	50.37	40.13	45.79	29.28	28.72	19.85	27.64		24.2547	17.4297	23.7255	23.0095	23.4329	23.2152	23.003
2519480112	Tsac_0157			1449	tagaturonate epimerase	28.25	29.23	32.97	13.86	3.05	17.11	33.16	31.02	35.76	26.5	20.7	28.26	24.16	24.35	25.98	23.9	24.07	20.13	17.49	15.96	17.73
2519480113	Tsac_0158			762	transcriptional regulator, DeoR family	26.05	25.13	31.6	14.47	79.66	16.79	24.85	21.75	23.96	27.84	21.54	24.87	22.81	21.58	17.26	21.84	18.09	17.97	19.36	11.18	19.8
2519480114	Tsac_0159			843	Sugar phosphate isomerase/epimerase	4.4	3.33	13.09	4.24	7.2	2.94	4.95	3.41	5.34	3.87	0.26	3.18	1.3	2.21	1.64	2.35	1.92	2.66	1.99	0.96	3.22
2519480115	Tsac_0160			1338	putative efflux protein, MATE family	3.85	2.33	3.98	4.46	0	1.49	1.87	1.55	2.32	1.58	2.11	2	0.88	0.9	0.78	1.34	0.64	1.85	1.58	1.21	1.76
2519480116	Tsac_0161			963	hypothetical protein	2.21	1.84	3.05	0.51	18.34	1.41	1.65	0.72	1.02	1.59	1.35	1.25	1.22	0.48	0.63	0	0.71	1.4	0.73	0	0.98
2519480117	Tsac_0162			1491	D-altronate dehydratase	4.33	2.65	11.49	2.77	11.47	2.2	2.52	2.35	2.42	2.25	2.99	1.55	1.21	0.98	1.57	1.46	0.97	1.61	1.13	0.54	2.85
2519480118	Tsac_0163			1452	tagaturonate reductase	2.32	2.51	12.86	2.88	9.88	2.09	1.26	1.78	2.14	2.64	0.67	0.96	1.29	1.24	0.95	0.66	0.64	1.34	1.4	0	2.92
2519480119	Tsac_0164			1557	Polygalacturonase	11.25	8.42	12.84	6.84	18.08	4.78	12.91	14.86	13.99	11.34	12.15	13.24	2.87	3.68	8.11	10.53	8.52	3.99	4.59	2.87	6.06
2519480120	Tsac_0165			906	oligogalacturonide ABC transporter membrane protein	9.63	9.53	20.87	4.35	14.01	2.65	13.08	13.08	16.45	10.17	17.03	10.61	3.2	2.57	7.35	2.61	6.01	3.88	4.19	3.13	5.33
2519480121	Tsac_0166			882	oligogalacturonide ABC transporter membrane protein	9.73	11.68	7.79	6.84	13.76	3.17	18.63	13.57	17.08	8.38	5.3	10.9	2.75	2.34	7.75	6.68	7.62	4.16	5.71	2.3	4.68
2519480122	Tsac_0167		extracellular solute-binding protein family 1	1344	oligogalacturonide-binding protein	63.26	58.69	36.92	14.75	39.42	10.89	192.61	178.28	189.37	133.06	122.92	141.56	10.31	11.05	89.49	80.83	75.46	15.31	21.09	16	21.05				22.3645	21.8395		19.9619
2519480123	Tsac_0168			1086	unsaturated rhamnogalacturonyl hydrolase	13.72	12.65	14.07	9.47	29.98	6.92	20.28	19.92	19.83	5.57	6.81	6.47	3.39	3.43	4.62	3.36	3.53	6.34	7.89	1.87	11.94
2519480124	Tsac_0169			1002	transcriptional regulator, LacI family	57.09	57.43	51.15	53.9	91.97	36.87	55.87	58.58	55.47	22.03	32.43	23.16	37.59	39.07	15.46	17.06	12.74	44.57	48.74	44.13	52.7
2519480125	Tsac_0170		Uronate isomerase	1401	glucuronate isomerase	146.13	144.09	121.09	146.78	217.82	116.79	105.4	112.5	106.87	58.24	66.33	68.96	128.66	124.41	37.31	32.17	35.65	134.72	146.7	158.1	150.09		22.9005	22.2054	23.8581	22.1378	21.8866	23.0829	22.682
2519480126	Tsac_0171			438	Predicted nucleic acid-binding protein, contains PIN domain	23.83	24.47	24.85	15.89	36.54	11.5	11.81	14.32	12.71	12.27	0	13.51	28.96	28.42	16.4	14.32	17.09	15.37	12.7	11.11	17.49
2519480127	Tsac_0172			234	prevent-host-death family protein	83.64	142.74	149.08	93.17	233.47	64.93	58.83	75	44.43	71.79	19.51	39.11	121.13	213.96	82.83	87.27	65.09	87.28	80.77	53.74	159.68
2519480128	Tsac_0173			351	LysM domain-containing protein	0.98	1.78	3.96	0	4.72	1.14	0.71	0.49	0	0.27	2.48	0.26	49.52	58.04	0	2.55	0.48	0.43	1.01	0	2.01
2519480129	Tsac_0174		protein of unknown function DUF296	429	hypothetical protein	404.21	496.74	462	333.48	475.95	376	558.51	537.87	511.03	477.73	298.18	400.17	396.07	344.52	618.23	537.96	534.1	467.86	475.58	661.01	496.21			21.9298	19.8226	22.6056		19.8724	23.9609
2519480130	Tsac_0175			1056	Dehydrogenase (flavoprotein)	5.92	6.21	9.36	6.88	0.52	7.35	2.92	3.11	3.33	3.27	4.22	4.64	546.26	547.94	2.79	3.94	3.22	6.59	4.77	6.53	6.59
2519480131	Tsac_0176			1077	Dehydrogenase (flavoprotein)	6.7	6.96	9.82	9.21	25.62	5.64	2.79	2.14	2.51	2.94	3.63	3.78	844.53	873.04	3.86	4.34	3.4	6.67	6.72	4.52	7.33
2519480132	Tsac_0177			462	hypothetical protein	7.58	6.08	7.68	10.26	14.33	3.29	2.17	2.49	2.13	2.91	2.35	3	965.56	1033.67	3.37	1.8	3.31	7.45	8.99	9.66	7.91
2519480133	Tsac_0178			114	hypothetical protein	1.2	0.91	2.03	0	0	1.4	0.73	0	0	1.68	17.16	1.62	0	0	0.76	0	0	0.66	2.32	0	0
2519480134	Tsac_0179	ldh	L-lactate dehydrogenase	936	L-lactate dehydrogenase	353.07	375.86	348.47	303.78	809.5	291.35	400.56	412.52	400.23	346.03	361.58	358.93	0.17	0.07	363.04	379.87	369.88	453.09	507.19	628.47	502.34		25.4808	26.8141	26.2324	26.7656	27.0027	27.4043	27.5991
2519480135	Tsac_0180			273	self-protective colicin-like immunity	148.67	198.96	164.54	151.14	285.02	142.37	179.99	188.44	153.83	197.61	140.93	190.99	819.73	832.58	230.43	324.31	251.82	210.18	230.35	362.59	231.43
2519480136	Tsac_0181			342	hypothetical protein	313.66	408.91	469.85	254.26	476.01	277.09	340.78	381.6	301.13	466.21	276.47	346.81	1253.06	1349.84	487.56	752.12	543.09	459.57	529.93	793.58	516.64
2519480137	Tsac_0182			1713	Transposase DDE domain-containing protein	0.12	0.12	0.27	0.04	0	0.14	0.05	0.07	0.05	0	0	0	0	0.04	0.1	0	0	0.04	0	0.24	0
2519480138	Tsac_0183			150	hypothetical protein	0.92	0.69	2.57	0	0	0.53	0.56	0.77	1.09	1.92	0	1.23	1.04	0	0.58	3.84	0.57	0.5	0.59	0	0
2519480139	Tsac_0184			528	hypothetical protein	3.77	4.73	9.21	3.27	43.9	4.39	2.53	3.05	0.78	1.82	3.09	3.15	2.52	3.53	2.13	3.88	0.64	6.38	4.35	3.07	6.03
2519480140	Tsac_0185			357	SNF2 family N-terminal domain-containing protein	12.5	6.7	12.54	12.25	57.19	7.17	2.57	5.32	4.82	6.18	7.61	5.18	18.42	20.89	17.94	24.21	14.06	21.58	30.68	42.05	34.67
2519480141	Tsac_0186			489	SNF2 family N-terminal domain-containing protein	6.04	4.04	13.1	5.67	15.8	5.72	3.92	5.18	3.18	4.52	5.78	5.29	13.61	20.01	13.98	12.18	16.88	26.62	29.08	24.06	27.72
2519480142	Tsac_0187			231	helix-turn-helix domain protein	15.16	9.91	20.38	17.33	66.89	10.04	6.14	9.47	9.92	11.22	0	16.01	53.22	66	59.56	71.22	52.67	68.01	102.47	107.13	138.28
2519480143	Tsac_0188		Peptidase S24/S26A/S26B, conserved region	822	repressor LexA	223.07	209.37	165.63	205.13	280.62	187.57	149.09	135.32	150.58	139.55	116.09	140.36	147.46	153	142.54	145.25	140.36	156.99	164.39	176.19	182.54		22.7589	21.5781	20.5192	21.8323	20.9175	20.4012
2519480144	Tsac_0189			1104	Site-specific recombinase XerD	152.47	130.26	109.27	141.47	160.96	127.2	102.32	102.84	101.81	94.86	96.97	95.71	80.64	72.12	81.75	76.66	76.07	80.7	93.92	109.14	88.72
2519480145	Tsac_0190		protein of unknown function DUF881	735	Uncharacterized conserved protein YlxW, UPF0749 family	566.79	608.89	833.02	552.42	1037.62	688.62	657.54	663.2	630.41	1285.26	1506.04	1310.24	1451.52	1444.76	1780.9	2128.8	2295.3	5183.17	6533.9	4358.23	6556.06			22.9668			22.3001
2519480146	Tsac_0191			1113	Acetyltransferase involved in cellulose biosynthesis, CelD/BcsL family	220.65	215.03	232.65	286.34	352.53	312.7	189.87	188.04	184.32	221.65	213.07	216.62	154	145.72	173.84	186.07	175.29	154.93	158.47	156.73	156.74
2519480147	Tsac_0192			621	membrane protein DedA, SNARE-associated domain	263.65	244.97	279.76	327.26	340.35	297.74	211.72	271.31	195.89	284.27	310.47	269.15	185.48	224.07	222.11	297.93	219.63	215.39	195.28	193.37	250.55
2519480148	Tsac_0193			1167	glycogen synthase	17.12	18.99	29.43	27.92	33.1	28.44	5	3.3	4.07	7.49	9.13	6.65	19.32	17.74	7.04	9.44	5.98	17.63	19.22	22.94	19.9
2519480149	Tsac_0194			1569	trehalose synthase-fused probable maltokinase	16.37	14.59	24.25	17.39	40.1	23.7	3.46	3.67	3.13	6.49	11.5	6.54	16.92	15.02	6.01	4.45	4.5	17.83	15.48	20.17	18.03
2519480150	Tsac_0195			972	UDPglucose--hexose-1-phosphate uridylyltransferase	27.13	28.58	43.59	42.32	82.89	41.14	6.78	5.74	5.31	13.53	11.41	14.65	35.2	34.18	12.55	17.19	12.61	34.94	32.26	26.71	34.68
2519480151	Tsac_0196			993	cation:H+ antiporter	0.76	0.52	5.44	0.87	2.22	0.81	0.08	0.23	0.25	0.77	0	0.56	0.32	0.34	0.09	0.77	0.26	0.45	0.27	0.41	0.59
2519480152	Tsac_0197		flavin reductase domain protein FMN-binding	504	NADH-FMN oxidoreductase RutF, flavin reductase (DIM6/NTAB) family	378.13	443.68	477.78	338.23	283.59	368.76	265.18	249.47	265.73	315.21	255.53	314.95	371.31	341.07	216.5	200.06	223.51	278.9	273.9	223.77	265.21		23.6049	24.0726	22.9874	24.6314	23.4176	24.0042	19.6664
2519480153	Tsac_0198		band 7 protein	933	Regulator of protease activity HflC, stomatin/prohibitin superfamily	800.93	860.09	870.99	609.12	673.1	660.68	2107.59	1924.27	2132.69	1523.64	1440.14	1586.77	875.51	814.55	1581.68	1384.38	1510.26	1961.38	2113.95	1264.46	2087.96		28.9432	27.393	29.2698	29.5127	27.0055	29.6727	29.0515
2519480154	Tsac_0199		protein of unknown function DUF107	393	Membrane protein implicated in regulation of membrane protease activity	670.34	718.58	844.86	586.07	523.76	584.83	1592.33	1534.78	1571.88	1276.24	1178.37	1430	810.52	810.1	1347.96	1352.52	1296.39	1723.64	1846.44	1425.58	1834.66				22.3666	22.9026		23.2181	21.8667
2519480155	Tsac_0200		Alpha-galactosidase	1398	alpha-galactosidase	182.1	223.22	228.06	187.53	99.87	192.38	242.05	226.88	248.17	214.64	191.48	239.25	160.81	153.25	178.88	167.6	157.63	135.81	150.99	72.55	150.67		24.7545	23.156	24.2106	25.0846	23.1429	23.6543	22.8048
2519480156	Tsac_0201			858	oligogalacturonide transport system permease protein	11.29	8	11.78	5.81	1.93	7.27	8.56	5.57	7.35	6.04	2.15	4.2	3.92	4.66	9.68	4.55	5.06	6.02	5.46	7.57	4.81
2519480157	Tsac_0202			888	oligogalacturonide transport system permease protein	7.19	5.74	7.3	1.46	21.75	1.62	5.26	4.15	5.99	3.57	4.28	2.39	1.94	2.62	4	5.7	3.74	2.27	3.18	4.57	2.12
2519480158	Tsac_0203			1329	oligogalacturonide transport system substrate-binding protein	19.17	17.85	17.31	3.24	6.64	2.95	50.47	43.73	51.68	24.34	33.94	28.66	3.24	3.56	34.12	25.77	28.62	4.5	4.25	4.88	4.08
2519480159	Tsac_0204			882	Glycosyl hydrolases family 43	7.16	6.72	17.76	4.4	6.26	3.63	10.69	10.37	9.84	8.82	9.86	6.81	2.31	2.94	8.83	9	7.52	4.83	3.1	1.84	6.82
2519480160	Tsac_0205			2064	hypothetical protein	16.64	16.49	20.6	12.41	2.67	9.61	23.16	22.08	22.05	18.18	17.38	20.11	8.61	7.84	17.36	17.62	15.83	8.05	9.11	7.27	9.99
2519480161	Tsac_0206			1767	two-component system, sensor histidine kinase YesM	10.3	8.24	9.96	3.03	9.06	3.71	9.63	10.58	9.73	7.77	4.74	6.54	4.43	4.71	7.49	7.64	6.02	4.61	3.75	5.74	4.14
2519480162	Tsac_0207			765	Helix-turn-helix domain-containing protein	9.61	10.34	14.33	6.36	0.72	5.23	12	13.16	12.31	6.9	8.52	7.73	6.04	6.18	4.64	7.62	7.23	5.67	6.47	7.95	9.09
2519480163	Tsac_0208			1428	rhamnulokinase	19.96	15.45	19.67	10.82	11.21	8.9	14.31	15.47	16.51	10.76	11.64	13.72	9.71	10.96	11.15	8.79	8.58	8.43	8.97	13.64	7.92
2519480164	Tsac_0209			1278	L-rhamnose isomerase	40.41	34.52	37.02	23.42	16.84	24.03	24.09	26.25	23.89	24.41	16.41	26.33	24.63	26.62	20.52	14.68	18.97	18.09	20.18	24.76	20.94
2519480165	Tsac_0210			549	Carboxysome shell and ethanolamine utilization microcompartment protein CcmL/EutN	13.01	17.44	28.82	12.23	23.12	11.07	14.13	12.37	11.78	8.74	10.29	11.96	10.27	12.37	11.51	10.84	11	10.08	11.26	6.65	12.24
2519480166	Tsac_0211			1368	Na+-translocating ferredoxin:NAD+ oxidoreductase RNF, RnfC subunit	9.39	7.76	16.59	4.01	1.21	3.51	11.28	8.92	11.61	7.93	14.38	7.77	2.23	3.07	6.96	5.57	6.47	3.06	2.26	2.37	2.58
2519480167	Tsac_0212			279	ethanolamine utilization protein EutN	11.32	20.89	21.3	3.31	0	2.29	26.31	30.52	18.49	25.46	19.09	8.62	2.53	3.58	14.27	12.62	10.37	5.36	4.75	10.18	7.18
2519480168	Tsac_0213			645	putative phosphotransacetylase	12.03	11.78	22.85	6.68	3.42	3.84	17.59	14.9	15.87	10.42	7.08	11.75	2.55	2.27	11.4	5.06	9.1	3.48	2.19	1.26	6.21
2519480169	Tsac_0214			384	BMC domain-containing protein	6.44	8.94	17.89	0.64	5.75	2.5	12.38	10.04	11.73	9	5.09	15.89	1.63	2.25	10.14	5.5	8.64	2.53	2.53	0	4.91
2519480170	Tsac_0215			318	BMC domain-containing protein	8.85	8.51	6.55	1.94	0	5.03	15.74	10.13	13.39	8.75	4.1	10.47	3.94	2.93	9.25	9.86	6.15	0.71	1.39	2.55	2.59
2519480171	Tsac_0216			279	BMC domain-containing protein	5.91	4.85	7.75	2.21	0	2.87	10.47	8.46	9.68	11.35	11.69	8.95	1.4	2.15	4.96	6.42	4.88	1.88	0	0	2.96
2519480172	Tsac_0217			306	BMC domain-containing protein	6.96	6.46	10.85	0	0	2.35	6.27	13.35	7.49	6.9	20.96	9.06	1.54	4.13	9.05	5.44	5.56	1.71	1.44	1.33	2.7
2519480173	Tsac_0218			1212	L-iditol 2-dehydrogenase	5.84	6.7	14.26	2.9	5.46	2.18	8.74	8.5	8.65	6.81	8.43	6.48	2	1.92	5.43	4.01	5.19	1.91	2.11	0.67	3.6
2519480174	Tsac_0219			1404	propionaldehyde dehydrogenase	3.13	4.15	20.17	3.38	9.43	1.31	5.76	4.22	4.2	2.32	4.33	2.37	1.34	2.23	3.27	2.23	2.91	1.33	1.07	1.16	4.45
2519480175	Tsac_0220			678	ATP:cob(I)alamin adenosyltransferase	3.24	1.69	5.24	1.45	12.21	1.18	3.94	4.07	4.35	1.98	5.29	2.05	2.31	1.47	1.4	3.68	1.38	1.21	0.78	0	2.26
2519480176	Tsac_0221			171	cob(I)alamin adenosyltransferase	2.41	1.83	9.48	3.24	0	1.87	2.44	2.36	4.31	1.12	0	1.08	1.83	0.78	2.53	0	0	2.62	0.52	0	7.58
2519480177	Tsac_0222			339	Dehydratase medium subunit	1.22	2.46	3.42	0.54	8.14	0.47	4.43	1.36	3.14	2.27	0	1.36	1.39	1.77	2.81	1.89	2.26	0.66	1.82	2.39	1.04
2519480178	Tsac_0223			1818	diol dehydratase reactivase alpha subunit	5.4	5.27	12.95	1.63	3.64	1.5	6.42	6.2	6.48	3.59	4.84	2.03	2.63	2.16	3.28	3.45	2.29	1.81	2.19	1.79	3.31
2519480179	Tsac_0224			399	propanediol dehydratase small subunit	6.02	4.69	19.15	3.24	9.68	1.2	6.27	4.47	8	4.57	7.08	2.78	4.12	4.51	3.69	4.49	2.35	3.19	3.76	1.02	6.5
2519480180	Tsac_0225			627	glycerol dehydratase medium subunit	8.76	7.63	10.22	2.55	8.8	2.04	5.72	6.79	6.27	2.91	11.27	2.8	4	4.88	4.42	1.84	3.53	4.3	3.66	1.94	6.39
2519480181	Tsac_0226			1665	glycerol dehydratase large subunit	13.12	11.37	15.25	5.25	11.27	4.08	7.27	8.19	8.16	5.71	5.48	6	7.71	7.32	6.13	4.88	5.26	5.89	5.15	4.87	9.06
2519480182	Tsac_0227			780	L-fuculose-phosphate aldolase	19.37	17.21	18.01	12	13.44	8.82	10.48	11.58	11.44	8.25	7.66	7.82	11.85	11.27	10.43	6.4	6.87	8.73	9.62	10.92	14.05
2519480183	Tsac_0228		regulatory protein DeoR	762	transcriptional regulator, DeoR family	224.41	231.87	269.02	197.44	206.4	187.54	208.79	225.34	211.54	224.24	152.04	245.31	239.12	219.21	253.12	241.37	249.89	205.87	218.37	253.95	239.46		24.2687	24.303	24.3865	24.1182	24.6378	24.7021	24.4761
2519480184	Tsac_0229			240	hypothetical protein	166.25	207.67	276.88	235.05	271.33	175.6	255.15	344.78	255.49	269.98	235.48	228.04	237.52	305.14	305.75	372.37	335.02	232.22	260.18	282.29	389.47
2519480185	Tsac_0230			1578	oleate hydratase	60.41	56.25	80.02	71.07	64	68.47	70.53	67.86	76.52	58.82	49.04	56.65	52.5	57.63	61.75	53.1	52.25	61.96	56.19	53.47	51.99
2519480186	Tsac_0231			567	transcriptional regulator, TetR family	317.1	319.87	326.28	330.08	253.05	286.32	445.53	505.61	431.27	349.94	323.94	302.94	234.22	278.64	253.34	249.07	249.1	222.84	239.89	227.53	249.46
2519480187	Tsac_0232		Protein of unknown function DUF2088	1254	Nickel-dependent lactate racemase	239.05	235.32	224.59	214.76	200.67	220.78	307.56	297.99	311.46	223.98	256.45	240.04	188.07	180.83	170.92	149.32	161.82	167.34	156.43	138.46	144.47		20.9491	21.164	21.5362	21.2297	20.8869	22.3195	23.571
2519480188	Tsac_0233			2463	RNA processing exonuclease, beta-lactamase fold, Cft2 family	281.95	283.39	253.95	251.19	262.82	244.52	287.51	257.3	295.02	212.21	217.94	228.44	223.72	213.46	162.24	147.45	154.73	193.69	189.98	168.99	175.54
2519480189	Tsac_0234		5-carboxymethyl-2-hydroxymuconate Delta-isomerase	729	2-keto-4-pentenoate hydratase/2-oxohepta-3-ene-1,7-dioic acid hydratase (catechol pathway)	386.53	380.82	353.08	289.42	434.51	307.71	317.69	301.45	315.1	272.84	291.16	290.66	331.58	301.47	197.16	202.15	195.73	267.12	270.18	226.49	266.46		24.991	21.8254	24.94	25.4707	24.9149	24.7315	24.4777
2519480190	Tsac_0235		phospho-2-dehydro-3-deoxyheptonate aldolase	1008	3-deoxy-D-arabinoheptulosonate-7-phosphate synthase	700.39	673.87	748.37	702.18	1220.31	692.13	356.72	363.98	383.74	506.63	521.85	522.13	1320.18	1150.96	311.87	336.41	335.02	515.79	532.74	664.47	515.57		26.5249	25.7187	23.781	24.7201	25.5946	24.2978	24.6508
2519480191	Tsac_0236		hypothetical protein	1764	Restriction endonuclease	108.39	106.94	121.15	111.82	113.56	121.04	100.69	93.33	91.1	104.48	106.1	105.03	95.35	98.24	111.06	108.33	101.58	118.19	111.5	97.05	126.62		23.1383		21.3832	23.5261		21.8573
2519480192	Tsac_0237			471	tRNA (cytidine/uridine-2'-O-)-methyltransferase	307.8	323.65	337.07	327.67	297.6	341.96	413.77	454.73	402.89	387.84	433.81	387.85	266.33	268.57	402.16	410.2	368.88	248.57	251.65	315.25	244.5
2519480193	Tsac_0238		hypothetical protein	507	hypothetical protein	225.26	252.85	256.2	207.71	215.51	250.32	329.59	318.02	320.84	301.61	296.04	320.92	216.06	198.81	319.16	320.6	267.33	193.88	194.06	263.26	156.23				22.5655	21.0864		22.2746
2519480194	Tsac_0239			1368	putative efflux protein, MATE family	67.17	78.19	103.87	86.8	72.61	97.98	96.42	84.76	92.94	98.03	102.49	106.44	74.01	67.84	105.7	92.28	95.6	87.11	77.48	48.93	70.65
2519480195	Tsac_0240			1140	DNA polymerase-4	156.75	168.13	191.94	148.34	155.87	181.69	155.66	150.12	156.69	191.31	176.66	200.14	148.22	133.8	192.72	168.47	177.48	169.96	149.22	134.87	145.06
2519480196	Tsac_0241			366	transcriptional regulator, ArsR family	43.91	44.35	49.13	17.67	117.61	22.72	28.49	26.73	23.93	43.01	36.23	43.7	47.28	49.11	56.74	68.57	54.86	56	53.57	70.94	55.07
2519480197	Tsac_0242			2091	Cd2+/Zn2+-exporting ATPase	31.63	25.13	27.06	12.55	80.76	12.39	15.84	16.95	16.33	18.96	23.75	21.71	21.46	21.17	24.25	23.02	24.13	25.37	25.3	33.95	27.23
2519480198	Tsac_0243		beta-lactamase	780	beta-lactamase class A	140.79	169.42	192.26	154.83	113.91	200.24	143	163.63	144.21	185.59	116.49	142.94	139.24	127.35	157.53	162.75	161.33	123.72	133.39	153.95	112.13		22.9151	22.7015		22.9916	19.0494	20.3167
2519480199	Tsac_0244			630	transcriptional regulator, TetR family	257.92	201.67	239.87	239.3	302.2	247.53	230.55	282.05	234.03	201.89	220.64	200.6	136.35	147.1	285.69	337.47	287.8	290.57	280.95	269.17	298.23
2519480200	Tsac_0245			801	ABC-2 type transport system permease protein	163.59	175.76	191.36	171.07	132.28	182.21	178	154.6	174.77	158.55	130.26	176.59	95.12	91.1	247.17	223.7	234.33	238.53	225.93	198.54	189.39
2519480201	Tsac_0246			798	ABC-2 type transport system permease protein	250.78	242.14	264.23	281.07	185.33	265.57	254.99	231.98	259.03	224.1	237.8	237.95	134.23	135.91	367.49	337.5	330.85	347.7	303.92	282.15	267.8
2519480202	Tsac_0247		Fe(3+)-transporting ATPase	876	ABC-2 type transport system ATP-binding protein	296.26	277.95	302.29	304.55	269.62	333.76	253.33	251.92	256.53	253.02	262.77	257.82	169.74	159.37	409.84	373.07	345.77	412.05	370.63	323.25	340.29		23.7625	23.4815	24.2856	23.0667	22.6156	24.6607	25.6475
2519480203	Tsac_0248		Vitamin B12 dependent methionine synthase activation region	2484	Uncharacterized 2Fe-2 and 4Fe-4S clusters-containing protein, contains DUF4445 domain	90.13	92.49	86.25	84.62	59.98	91.43	115.74	124.31	114.95	91.59	92.06	91.41	60.78	59.74	63.78	65.28	60.94	58.88	62.26	76.6	65.44		21.5137		23.2017	19.7692	21.5779	20.3874
2519480204	Tsac_0249		nickel-responsive regulator	387	CopG family transcriptional regulator, nickel-responsive regulator	154.03	164.28	168.92	1440.32	533.31	1661.83	340.61	319.54	388.38	224.98	223.54	244.38	87.81	69.67	104.87	87.34	108.39	254.58	267.25	310.29	226.91		22.1454	22.6413	22.7074	20.7865		22.7014	23.0427
2519480205	Tsac_0250			693	cobalt/nickel transport system permease protein	80.67	78.38	86.2	651.31	306.58	676.47	184.07	182.59	191.96	96.96	102.57	123.53	40.56	35.93	58.44	58.84	47.76	120.36	121.46	164.5	105.97
2519480206	Tsac_0251			318	cobalt/nickel transport protein	96.97	105.36	142.95	751.22	480.7	803.74	238.21	243.93	244.05	131.91	164.05	158.44	51.71	53.18	81.91	70.46	73.04	141.15	140.26	192.64	140.48
2519480207	Tsac_0252			831	cobalt/nickel transport system permease protein	87.44	81.89	95.57	657.35	292.86	675.86	223.88	200.4	234.95	132.73	174.99	167.65	46.08	42.38	72.99	73.8	79.96	128.91	134.24	198.69	128.51
2519480208	Tsac_0253			729	cobalt/nickel transport system ATP-binding protein	135.85	161.58	148.11	872.24	419.37	935.08	475.96	667.23	459.74	408.33	435.63	428.12	73.9	82.56	147.9	165.18	155.7	200	222.8	383.43	205.67
2519480209	Tsac_0254			1146	Fucose permease	136.33	152.36	241.44	206.63	195.99	228.47	72.87	68.74	70.15	106.71	81.65	119.39	181	163.94	159.47	146.3	161.26	215.87	202.92	204.97	189.97
2519480210	Tsac_0255			591	transcriptional regulator, TetR family	199.52	204.41	221.09	224.98	213.83	233.69	335.4	294.53	337.57	268.65	289.45	279.22	267.23	238.03	243.78	236.57	223.72	268.73	255.1	260.16	231.16
2519480211	Tsac_0256		2,4-dienoyl-CoA reductase (NADPH)	1998	2-enoate reductase	179.6	186.34	204.96	192.98	145.83	201.93	257.51	227.61	266.12	214.85	233.96	225.57	242.98	221.29	195.8	177.7	192.74	234.16	237.12	175.84	237.87		25.509	23.8648	25.7536	24.5025	24.7988	24.8205	25.5048
2519480212	Tsac_0257			507	RNA polymerase sigma-70 factor, ECF subfamily	15.85	13.75	16.14	14.21	0	9.15	10.04	9.31	7.1	7.76	12.65	7.48	14.83	17.07	7	10.23	6.88	11.8	14.28	57.61	19.53
2519480213	Tsac_0258			1095	Sigma factor regulator N-terminal	24.59	21.57	27.28	15.58	15.12	17.89	19.5	17.29	14.5	12.54	9.03	14.18	24.31	24.32	14.54	11.99	13.52	23.77	23.39	45.57	23.79
2519480214	Tsac_0259			441	putative transposase	5.92	3.54	9.1	4.61	12.51	4.35	2.65	3	4.08	1.52	7.64	2.1	4.79	8.15	3.14	0.58	1.93	6.62	4.61	11.04	9.89
2519480215	Tsac_0260			849	fructose-bisphosphate aldolase, class II	25.24	23.9	32.82	5.3	9.75	7.63	8.25	6.57	9.55	8.25	9.34	8.28	16.97	16.7	8.77	12.59	7.62	27.93	27.98	19.59	23.74
2519480216	Tsac_0261			921	transketolase subunit B	12.3	14.24	18.77	5.62	4.19	3.65	4.98	3.69	3.91	5	1.77	5.32	10.71	9.98	3.66	0.83	3.05	15.84	12.95	6.61	13.95
2519480217	Tsac_0262			822	transketolase	10.28	12.28	13.71	3.75	1.34	3.5	3.04	3.92	3.39	3.85	2.25	3.94	7.81	9.88	2.21	1.48	2.28	13.11	12.25	6.91	12.48
2519480218	Tsac_0263			1347	PTS system, ascorbate-specific IIC component	61.84	69.37	57.24	10.79	15.98	15.91	41.06	37.51	40.29	33.85	24.21	35.76	56.91	54.27	34.82	34.27	36.26	81.7	76.91	59.63	69.31
2519480219	Tsac_0264			276	PTS system IIB component, L-Asc family	47.28	53.16	54.53	7.81	33.99	14.2	24.18	25.64	29.07	25.04	16.14	24.79	41.7	48.24	26.65	26.21	22.2	59.63	56	20.58	65.77
2519480220	Tsac_0265			591	D-sedoheptulose 7-phosphate isomerase	59.26	81.52	108.39	12.4	19.61	15.83	40.94	34.56	42.39	37.68	39.54	38.64	70.62	60.04	42.17	31.74	29.23	104.93	91.01	22.65	86.96
2519480221	Tsac_0266			2148	Transcriptional antiterminator	72.26	73.92	71.97	17.12	32.88	16.79	16.04	14.49	18.03	20.07	15.48	17.69	90.81	90.04	14.95	10.88	11.25	97.59	93.75	83.67	89.12
2519480222	Tsac_0267		2-dehydro-3-deoxygluconokinase	936	2-dehydro-3-deoxygluconokinase	756.83	709.7	709.3	656.58	272.39	663.61	1051.84	1028.22	1047.36	773.07	824.88	762.69	750.65	703.82	577.52	556.87	528.32	536.21	560.6	319.43	549.69		22.7395		23.8434	24.2102	22.0853	22.5038	23.8412
2519480223	Tsac_0268		2-dehydro-3-deoxyphosphogluconate aldolase/4-hydroxy-2-oxoglutarate al	621	2-dehydro-3-deoxyphosphogluconate aldolase / (4S)-4-hydroxy-2-oxoglutarate aldolase	688.2	663.2	642.55	629.53	245.27	596.76	938.12	887.98	951	673.03	652.62	710.7	683.79	714.76	518.07	459.16	463.1	471.5	495.37	264.58	496.35		25.8411	23.1096	25.2284	24.7661	24.5231	26.4823	25.5555
2519480224	Tsac_0269			1026	transcriptional regulator, LacI family	870.23	819.76	840.78	785.78	278.61	781.47	1127.16	1172.46	1106.45	853.83	874.97	796.8	1034.18	1105.27	635.07	672.44	588.12	695.37	710.88	510.86	730.78
2519480225	Tsac_0270		beta-lactamase domain protein	1614	metallo-beta-lactamase family protein	306.57	329.38	386.67	211.01	299.52	210.48	444.94	445.41	441.02	309.03	314.47	310.97	491.94	536.82	421.56	419.41	397.43	503.13	464.92	393.37	516.76		23.6211	24.5098	25.4178	25.4598	24.8566	26.1603	24.747
2519480226	Tsac_0271	glucokinase	Glucokinase	1203	ROK family protein (putative glucokinase)	299.88	321.16	189.13	131.16	368.36	139.4	727.06	683.06	734.4	383.73	307.53	385.47	63.07	55.62	384.18	357.02	389.63	53.54	63.43	37.43	61.92				21.8218	19.3295	21.4706	22.345
2519480227	Tsac_0272			1167	D-xylose transport system permease protein	2.53	3.3	10.58	0.21	4.73	1.3	2.5	3.45	2.24	4.85	3.35	4.99	1.68	1.54	1.85	1.7	1.53	6.67	7.42	9.04	8.99
2519480228	Tsac_0273		Monosaccharide-transporting ATPase	1524	xylose ABC transporter ATP-binding protein	2.93	1.71	7.09	1.5	0	0.84	2.08	0.64	1.4	2.77	9.2	2.73	2.16	2.32	1.65	1.13	1.51	5.69	6.49	4.53	7.5		23.7458		25.0903	20.3605		23.0475
2519480229	Tsac_0274			1123	hypothetical protein	8.56	9.17	10.03	1.65	0	1.07	28.9	32.13	30.33	34.19	57.29	34.58	8.86	7.11	16.41	9.24	12.65	26.11	34.45	13.37	36.32
2519480230	Tsac_0276		xylulokinase	1506	xylulokinase	26.59	25.84	34.8	23.6	15.76	24.21	28.92	27.63	29.63	42.39	53.98	49.05	42.63	37.93	25.91	26.78	23.56	69.05	91.37	49.03	88.44		24.005		24.8884	25.0733		25.7355	20.5901
2519480231	Tsac_0277		Xylose isomerase	1320	xylose isomerase	44.85	52.58	64.14	51.13	28.43	52.28	38.49	34.66	38.14	53.23	72.13	61.07	122.2	113.99	32.84	32.98	30.94	198.24	271.59	181.94	276.91		26.4122	17.4519	27.4796	27.8737		27.6283	25.0801
2519480232	Tsac_0278			1810	hypothetical protein	63.9	65.59	70.06	75.19	119.21	67.78	72.87	67.18	72.77	60.72	62.21	62.93	45.42	46.16	55.74	48.84	49.45	80.76	72.27	78.67	71.76
2519480233	Tsac_0280			888	hypothetical protein	359.16	381.88	379.73	317.43	276.55	322.23	367.81	360.36	366.55	288.3	221.28	312.22	204.75	176.26	191.68	187.87	190.19	239.42	259.5	457.77	232.42
2519480234	Tsac_0282			723	Lysophospholipase L1	444.35	463.71	453.47	329.13	322.1	340.46	420.37	394.84	427.55	414.11	376.11	444.72	462.99	444.31	425	394.73	391.29	517.45	496.34	659.31	468.23
2519480235	Tsac_0283			1026	hypothetical protein	178.99	156.08	166.32	195.14	364.13	201.72	115.71	137.18	114.02	179.45	153.49	181.02	188.89	188.25	150.63	168.78	166.35	334.82	352.17	309.21	394.97
2519480236	Tsac_0284		hypothetical protein	972	Exopolysaccharide biosynthesis protein	119.12	114.12	129.75	139.01	284.44	133.37	53.47	49.91	53.4	87.89	106.56	99.01	95.94	91.1	91.43	91.02	94.28	221.42	215.99	191.57	201.67		21.051		18.8265	20.3546	22.2485	20.9384	21.2435
2519480237	Tsac_0285		Alcohol dehydrogenase (NADP(+))	1170	hypothetical protein	425.32	536.1	489.14	256.39	166.03	287.62	696.15	598.15	725.3	544.86	489.72	602.73	381.47	318.15	559.13	423.34	485.05	337.79	334.49	190.71	307.57		26.867	25.6789	26.9949	27.4284	24.4635	26.4832	26.1955
2519480238	Tsac_0286			1203	Collagen triple helix repeat-containing protein	0.51	0.26	3.72	0	3.21	0.4	0.21	0.33	0.14	0.16	1.63	0.92	0.33	0.11	0.29	0	0.07	0.06	0.15	1.01	0.59
2519480239	Tsac_0287			1071	Glycosyltransferase involved in cell wall bisynthesis	1.09	1.17	5.91	0.75	0	1.12	0.08	0.75	0.08	0.81	0	0.17	0.88	1.12	0.32	0.36	0.24	0.21	0.74	1.52	1.43
2519480240	Tsac_0288		chemotaxis sensory transducer	1977	methyl-accepting chemotaxis sensory transducer with Cache sensor	497.89	499.8	659.68	254.81	159.39	257.51	172.93	178.83	184.23	424.61	368.38	457.19	119.65	124.7	719.39	702.09	642.8	114.31	117.63	151.23	120.26		26.3097	26.9709	25.1252	26.2808	22.744	26.076	22.3555
2519480241	Tsac_0289			825	conserved hypothetical protein	32.13	27.87	42.57	22.17	19.4	22.2	27.51	26.71	27.19	23.04	19.63	20.17	39.67	38.33	22.55	24.91	21.45	33.91	32.12	39.83	37.72
2519480242	Tsac_0290			141	hypothetical protein	57.47	118.81	195.96	43.68	27.4	56.15	166.26	251.39	120.18	285.94	121.02	62.94	141.05	172.34	106.78	146.2	176.81	116.72	191.05	189.9	162.18
2519480243	Tsac_0291		4Fe-4S ferredoxin iron-sulfur binding domain-containing protein	1119	hypothetical protein	300.6	343.78	380.18	361.09	380.72	379.85	250.43	216.6	244.5	262.24	261.65	276.02	260.52	229	236.01	217	243.85	305.32	275.62	340.79	243.22		24.7229	24.3734	20.8172	23.5449	24.1689	24.1571	24.6252
2519480244	Tsac_0292			1557	putative peptidoglycan lipid II flippase	303.02	305.35	340.35	333.75	387.75	358.25	200.93	182.46	196.27	233.54	238.31	237.5	222.74	214.4	210.85	214.22	213.78	288.66	266.5	286.09	248.84
2519480245	Tsac_0293		(3R)-hydroxymyristoyl-[acyl-carrier-protein] dehydratase	432	3-hydroxyacyl-[acyl-carrier-protein] dehydratase	401.72	404.17	450.22	528.46	531.41	433.36	225.56	233.37	223.61	278.2	244.79	283.33	270.79	257.83	256.79	266.74	261.55	357.77	327.73	409.44	332.88		23.2606	22.422	21.8394	20.2731	19.2192	21.3884
2519480246	Tsac_0294			342	flagellar protein FlgJ	593.59	694	787.6	614.05	182.34	574.76	632.05	644.42	627.63	824.64	659.41	817.43	682.51	676.67	948.05	952.78	840.89	448.63	488.09	495.84	448.05
2519480247	Tsac_0295			801	flagellar basal-body rod protein FlgG	649.04	685.38	780.57	499.98	194.28	484.42	591.28	539.58	613.73	801.86	806.64	833.87	605.01	545.5	832.37	740.24	786.04	426.25	460.02	276.54	446.62
2519480248	Tsac_0296			747	flagellar basal-body rod protein FlgG	516.59	553.98	611.76	389.46	171.39	456.7	501.68	422.98	489.98	596.65	526.25	654.31	471.7	436.27	663.41	526.28	585.79	343.8	365.7	232.44	334.68
2519480249	Tsac_0297		cell shape determining protein, MreB/Mrl family	1029	rod shape-determining protein MreB	772.59	905.95	994.19	459.46	244.55	521.1	848.78	867.34	801.46	1124.67	986.7	971.19	674.43	614.2	1048.81	996.04	992.4	475.75	524.78	334.72	515.59		23.7727	25.0505	25.8932	22.8165	25.9024	23.8211	24.0699
2519480250	Tsac_0298			252	putative DeoR family transcriptional regulator, stage III sporulation protein D	0.82	0.41	4.29	1.22	17.52	0.95	0	0.46	0	0.76	0	1.1	0	0	0.34	0	0.34	0.3	0.35	0	1.4
2519480251	Tsac_0299			816	Murein DD-endopeptidase MepM and murein hydrolase activator NlpD, contain LysM domain	16.07	14.03	25.73	8.91	14.2	12.45	11.96	12.55	10.43	16.94	22.11	26.74	4.8	3.92	16.97	16.63	15.54	4.86	3.9	4.97	5.34
2519480252	Tsac_0300			1068	stage II sporulation protein D	34.21	36.93	57.52	28.49	27.39	33.1	26.09	27.86	22	52.4	60.04	51.33	9.97	8.79	59.31	60.42	58.32	8.9	7.86	9.5	8.94
2519480253	Tsac_0301			1461	S-layer homology domain-containing protein	239.87	240.8	320.45	195.29	151.47	204.66	194.09	180.98	192.03	318.14	366.22	328.85	63.19	59.92	517.12	483.49	489.77	65.8	56.52	61.64	58.81
2519480254	Tsac_0302			2496	S-layer homology domain-containing protein	222.15	225.12	298.8	164.4	133.1	192.78	165.85	134.08	163.27	246.52	257.56	259.16	56.37	50.89	428.64	362.03	387.65	64.53	55.48	46.81	53.69
2519480255	Tsac_0303			5253	IPT/TIG domain-containing protein	304.47	327.89	361.35	181.24	163.15	213.87	244.47	196.43	244.99	335.82	322.68	380.4	76.04	65.88	566.29	463.02	507.02	80.62	75.69	68.58	64.96
2519480256	Tsac_0304			291	uncharacterized protein, MTH1187 family	0	0.72	15.12	0	0	0.55	0.29	1.19	0.28	1.32	2.99	2.54	0.54	0.69	0.59	0	0.58	0	0	0	0.41
2519480257	Tsac_0305			144	YvrJ protein family protein	5.25	9.39	6.43	3.42	0	0	9.27	11.59	12.51	6	0	12.84	5.44	0	3	0.89	5.32	1.56	0.61	0	7.37
2519480258	Tsac_0306			219	Protein of unknown function (DUF2922)	11.92	21.38	21.85	6.47	20.16	5.84	22.86	19.18	26.54	28.49	21.34	27.44	12.16	8.51	19.36	30.11	17.87	7.52	14.92	3.7	9.15
2519480259	Tsac_0307			225	Protein of unknown function (DUF1659)	36.02	41.62	38.76	14.51	7.36	14.57	55.25	54.99	51.3	43.09	23.19	43.14	22.62	36.4	40	48.94	40.08	23.61	32.58	25.24	59.72
2519480260	Tsac_0308		dipeptidase	1395	succinyl-diaminopimelate desuccinylase	156.16	238.47	274.25	124.27	207.29	177.71	321.81	319.15	305.16	359.82	281.02	231.28	209.09	260.58	340.23	297.65	308.5	243.79	269.78	38.39	379.47		25.2587		21.6825	26.611		25.8485	26.0275
2519480261	Tsac_0309			1515	amino acid/polyamine/organocation transporter, APC superfamily	40.98	38.12	51.66	19.76	24.41	17.63	17.73	16.22	16.75	17.23	30.35	16.54	10.75	10.68	5.6	7.44	7.58	11.31	10.2	5.62	13.38
2519480262	Tsac_0310			837	hypothetical protein	43.98	49.73	43.71	73.73	42.2	71.75	12.86	16.64	15.26	26.03	28.7	21.54	23.67	25.85	17.99	27	20.43	23.77	26.49	26.17	28.59
2519480263	Tsac_0311			1254	UDP-N-acetylglucosamine 1-carboxyvinyltransferase	145.62	141.89	173.93	156.17	148.3	159.5	109.31	116.46	108.96	140.39	150.54	139.7	127.19	133.84	164.02	173.42	158.57	118.78	110.79	89.94	115.05
2519480264	Tsac_0312			753	TATA-box binding	26.72	33.99	48.48	32.47	21.99	32.92	22.82	19.41	15.98	27.54	16.74	28.11	25.06	20.95	26.32	23.97	23.84	24.04	24.16	9.7	16.28
2519480265	Tsac_0313		UDP-N-acetylglucosamine 2-epimerase	1152	UDP-N-acetylglucosamine 2-epimerase (non-hydrolysing)	527.29	531.02	637.14	863.15	943.7	880.24	432.2	399.86	438.1	494.13	490.02	532.86	570.82	551.8	643.2	619.4	629.27	644.84	617.1	694.1	562.35		18.0492	23.6781		20.9593	22.582	21.4221
2519480266	Tsac_0314			1035	UDP-GlcNAc:undecaprenyl-phosphate GlcNAc-1-phosphate transferase	824.78	833.84	897.08	981.55	965.6	1010.96	753.58	920.8	747.46	795.77	800.89	829.79	895.52	845.11	801.02	785.16	803.73	825.35	850.54	834.89	843.44
2519480267	Tsac_0315			447	dCMP deaminase	584.29	678.33	707.05	739.84	638.27	750.51	558.98	517.37	557.12	633.94	554.84	610.32	668.46	586.38	645.6	624.86	630.8	644.33	680.49	540.92	609.4
2519480268	Tsac_0316		uracil phosphoribosyltransferase	633	uracil phosphoribosyltransferase	584.56	591.61	590.5	632.19	571.9	679.44	521.39	448.89	530.11	526.37	513.88	578.2	590.54	530.3	600.12	526.4	574.08	574.24	572.77	429.4	524.74		25.1969	24.2153	23.9957	25.4519	24.1388	23.8619	22.3064
2519480269	Tsac_0317		sugar-phosphate isomerase, RpiB/LacA/LacB family	447	ribose 5-phosphate isomerase B	535.43	558.68	527.14	584.02	700	624.21	527.25	459.32	538.62	519.91	436.43	565.23	500.29	479.44	590.04	508.71	560.94	553.78	570.44	456.51	485.73		23.6442	24.2889	24.8093	25.2545	25.6479	24.4322	24.3119
2519480270	Tsac_0318		Protein-tyrosine phosphatase, low molecular weight	441	protein-tyrosine phosphatase	287.16	292.34	310.3	367.69	360.39	350.17	187.85	196.12	196.77	252.72	214.16	245.27	321.55	298.46	270.39	241.27	258.72	338.25	334.86	273.22	298.55		20.8619	22.5683				20.2027	20.3943
2519480271	Tsac_0319			1050	L-threonylcarbamoyladenylate synthase	212.9	231.79	261.38	269.51	297.47	273.96	160.26	138.65	153.98	183.48	152.26	197.75	230.88	208.86	197.46	164.62	183.86	251.86	242.17	196.66	196.68
2519480272	Tsac_0320			720	zinc transporter, ZIP family	17.74	18.5	37.3	61.41	167.85	53.43	2.55	4.56	2.84	9.6	3.32	9.89	28.17	34.49	7.93	11.11	8.15	35.01	33.24	67.61	32.58
2519480273	Tsac_0321			1062	peptide chain release factor 1	292.49	343.32	351.6	383.6	578.35	405.96	154.99	131.88	153.55	180.6	167.22	194.12	163.76	155.6	169.4	146.06	153.58	238.51	232.36	92.44	245.84
2519480274	Tsac_0322		protein-(glutamine-N5) methyltransferase, release factor-specific	840	release factor glutamine methyltransferase	198.26	189.9	209.31	211	317.31	198.98	90.38	87.07	87.61	107.19	99.24	111.27	107.48	113.5	99.31	104.03	93.39	161.11	139.63	75.34	147.9				20.805		20.247		25.0082
2519480275	Tsac_0323			930	Uncharacterized conserved protein YqhQ	270.27	267.41	280.84	271.44	332.89	286.43	126.93	115.4	128.08	162.36	146.2	176.94	178.92	176.68	148.69	126.52	143.09	231.1	223.56	124.76	189.74
2519480276	Tsac_0324		Thymidine kinase	579	thymidine kinase	289.06	305.87	319.38	282.93	313.57	319.06	115.41	95.01	120.32	174.91	159.55	200.86	225.58	192.03	171.72	135	169.87	268.87	245.29	142.24	226.58				19.1854	18.8368	19.5907	18.7386
2519480277	Tsac_0325		50S ribosomal protein L31	210	large subunit ribosomal protein L31	857.14	2032.52	3205.18	946.65	1329.69	1458.14	821.96	798.21	598.39	1518.06	662.97	595.63	1616.38	1671.4	1105.54	1076.11	1233.72	1567.42	1700.41	1866.16	1793.89		23.492	25.2223	23.6009	24.0973	24.2377	22.8561	23.6519
2519480278	Tsac_0326		transcription termination factor Rho	1857	transcription termination factor Rho	355.59	335.75	431.91	381.71	368.79	363.6	170.99	180.07	179.6	174.36	196.36	181.61	505.86	516.12	261.65	279.24	270.23	670.42	652.93	527.15	693.96		25.0702	25.2686	23.7868	25.6059	25.4554	24.952	24.6118
2519480279	Tsac_0327		transaldolase	648	transaldolase	5263.37	4697.85	5359.5	4307.71	2370.05	3644.49	5559.36	6526.63	5731.64	4120.14	4806.2	4236.61	9331.25	9689.41	5382.85	5603.95	4952.59	5671.26	5552.56	7619.14	5995.8		28.9408	29.3301	29.3993	29.8182	29.1397	29.9682	29.0391
2519480280	Tsac_0328		fructose-1,6-bisphosphate aldolase, class II	852	fructose-bisphosphate aldolase, class II	4279.2	4397.63	5101.32	3397.29	2691.23	3551.96	4203.87	3867.69	4326.71	3257.78	3109.58	3464.5	8104.55	7228.83	4327.29	3949.73	3920.35	5403.78	5125.57	5060.61	4752.35		29.1035	29.0573	28.9135	29.2067	29.2694	29.3543	29.3854
2519480281	Tsac_0329			354	Response regulator receiver domain-containing protein	133.67	298.94	424.27	176.75	140.3	233.36	286.1	296.66	239.35	350.89	246.53	199.78	405.89	517.19	353.7	411.23	365.81	274.3	281.18	139.81	318.32
2519480282	Tsac_0330		N-acetylmuramoyl-L-alanine amidase	1431	N-acetylmuramoyl-L-alanine amidase	509.14	519.03	454.78	1209.62	2004.55	1177.33	212.44	184.45	190.79	469.1	744.91	550.36	402.89	338.28	232.26	270.39	295.27	355.43	384.64	332.26	387.72		23.6952	22.7664		21.3556		21.7322	22.3527
2519480283	Tsac_0331		thiamine biosynthesis Thi4 protein	1914	FAD dependent oxidoreductase	121.96	122.38	125.73	124.2	147.33	133.66	117.03	104.62	115.4	137.52	114.19	147.7	114.71	105.71	123.06	115.06	116.78	135.08	137.93	169.35	130.25			22.6543	19.398	21.8747		22.6315	22.382
2519480284	Tsac_0332		protein of unknown function DUF214	1173	putative ABC transport system permease protein	1.7	1.69	7.3	0.84	1.88	1.16	0.71	1.72	1.26	1.39	0	1.26	1.34	0.74	2.21	2.78	1.16	1.66	1.13	1.04	1.61		22.6592	21.5421	23.4555	21.7276		14.3373
2519480285	Tsac_0333			678	putative ABC transport system ATP-binding protein	1.82	1.53	6.83	0.73	13.84	1.3	1.23	0.68	0.48	1.56	0	1.36	1.5	0.79	0.89	0.66	2.13	1.88	1.04	0	1.74
2519480286	Tsac_0334			1728	HlyD family secretion protein	3.38	2.23	7.1	1.03	5.75	1.2	1.88	1.07	1.71	1.39	0	1.98	1.13	1.93	2.1	1.04	1.77	2.47	2.04	2.11	1.5
2519480287	Tsac_0335			786	RNA polymerase primary sigma factor	1.83	1.72	13.75	0.55	1.4	2.24	0.64	0.95	0.73	1.22	1.52	1.06	1.49	2.12	1.43	1.79	2.06	1.9	2.14	0.52	5.4
2519480288	Tsac_0336			1785	ATP-binding cassette, subfamily B	40.47	42.61	49.59	33.26	60.6	34.63	73.71	67.38	67.56	75.34	82.81	74.22	48.74	54.98	133.12	129.33	133.7	100.16	90.8	75.23	81.16
2519480289	Tsac_0337			1749	ATP-binding cassette, subfamily B	43.59	39.5	51.5	34.19	79.83	32.46	70.98	68.86	69.37	61.85	70.34	62.58	41.9	47.54	117.8	114.97	111.55	84.52	77.97	54.97	80.13
2519480290	Tsac_0338		Cellulase	1158	endoglucanase	415.14	379.47	187.09	45.84	69.1	36.74	1903.69	1745.92	1871.15	1002.54	874.06	938.85	16.77	13.05	1403.26	1241.61	1200.29	47.87	41.26	26.98	46.52		21.3398		26.2628	24.9534		24.3729
2519480291	Tsac_0339		beta-galactosidase	1341	beta-glucosidase	359.36	319.84	132.6	21.4	47.32	20.51	1530.43	1432.1	1530.82	653.62	552.25	641.69	7.77	7.84	906.36	829.08	755.86	35.42	31.28	13.61	33.14		21.6211		26.1681	25.7678	16.0799	25.5632	21.3796
2519480292	Tsac_0340			900	multiple sugar transport system permease protein	246.93	223.02	77.87	10.95	20.85	11.64	997.6	917.17	1002.38	365.73	358.29	364.24	4.52	4.59	523.13	450.69	433.64	24.27	19.23	9.47	18.2
2519480293	Tsac_0341			933	multiple sugar transport system permease protein	340.22	315.51	109.44	12.67	49.09	7.29	1299.96	1137.17	1309.83	450.54	353.54	447.37	3.36	3.92	566.03	455.12	507.77	26.14	21.49	12.61	21.22
2519480294	Tsac_0342		extracellular solute-binding protein family 1	1380	multiple sugar transport system substrate-binding protein	1958.51	1891.75	744.01	12.67	100.77	11.47	13246.7	12865.2	13312.9	10362.5	10098.7	11227.1	5.5	4.53	12093.1	11126.4	10132.5	121.75	119.55	47.62	162.37		29.333	22.4532	31.1492	30.6626	20.6693	29.998	23.7669
2519480295	Tsac_0343		periplasmic binding protein/LacI transcriptional regulator	1041	transcriptional regulator, LacI family	387.65	361.44	325.85	170.26	201.97	140.51	485.98	634.47	470.19	583.43	471.69	518.99	98.39	126.63	803.14	1002.64	789.46	258.27	268.61	206.16	318.63		21.4579		22.5467	22.6209		20.8641
2519480296	Tsac_0344		Exo-poly-alpha-galacturonosidase	6477	exo-poly-alpha-galacturonosidase	3.98	4.03	8.22	1.85	11.67	1.59	6.93	5.16	7.68	4.28	3.78	4.24	1.27	1.11	3.75	2.73	2.84	3.18	3.26	1.88	2.86				25.8247	25.5976	20.4996	21.4931
2519480297	Tsac_0345			249	hypothetical protein	220.92	300.88	359.55	396.47	463.2	358.75	357.16	613.33	322.53	534.32	591.86	347.14	305.66	475.13	293.65	487.72	379.63	322.67	423.52	506.7	500.84
2519480298	Tsac_0346		PTS system, fructose subfamily, IIC subunit	1359	PTS system D-fructose-specific IIB component (F1P-forming), Frc family /PTS system D-fructose-specific IIC component (F1P-forming), Frc family	285.01	320.66	181.79	27.87	117.76	16.06	1144.35	951.73	1191.82	319.2	372.03	387.27	219	189.25	452.84	347.13	371.95	94.02	137.71	49.85	141.2				24.4057	21.974		21.506
2519480299	Tsac_0347			450	PTS system D-fructose-specific IIA component (F1P-forming), Frc family	112.63	141.98	77.01	27.92	121.41	15.82	394.89	342.7	399.13	113.91	78.01	128.19	137.64	128.57	136.53	111.11	101.72	62.34	85.77	17.13	116.56
2519480300	Tsac_0348			933	fructose-1-phosphate kinase	38.5	41.6	26.72	28.32	157.33	12.17	84.23	73.39	88.53	19.14	18.17	21.9	88.21	93.76	18.73	18.59	17.42	37.85	53.96	6.09	69.23
2519480301	Tsac_0349			828	transcriptional regulator, DeoR family	46.61	48.26	31.23	48.72	326.58	22.41	98.34	97.36	97.78	19.71	13.13	17.86	153.67	141.11	13.17	17.24	12.84	55.38	83.1	16.66	96.95
2519480302	Tsac_0350			933	hypothetical protein	0.44	0.67	9.43	1.06	2.37	0.09	0.18	0.06	0.18	1.03	1.51	0.1	0.08	0	0.19	0	0	0.48	0	0.43	0.63
2519480303	Tsac_0351			1185	Dolichyl-phosphate-mannose-protein mannosyltransferase	219.01	223.12	249.78	257.05	235.18	275.68	185.23	158.5	192.47	226.82	219.66	293.73	207.81	187.2	278.51	241.49	250.58	230.3	201.54	248.2	172.98
2519480304	Tsac_0352			339	EamA-like transporter family protein	214.54	210.56	225.39	213.82	179.07	217.74	207.21	230.51	199.47	240.12	245.58	280.89	199.34	184.61	262.66	240.02	242.7	214.72	209.47	203.44	184.63
2519480305	Tsac_0353			372	hypothetical protein	324.18	342.93	319.51	272.99	241.8	268.08	448.76	579.14	426.93	433.52	386.23	382.96	271.53	288.86	438.71	514.04	457.44	360.97	335.96	456.94	365.34
2519480306	Tsac_0354			711	Glycosyltransferase, GT2 family	459.19	468.9	540.59	473.88	499.85	435.74	457.97	494.5	451.23	524.25	571.85	569.38	524.11	527.18	632.86	624.78	636.87	560.38	526.95	582	541.11
2519480307	Tsac_0355			405	Putative flippase GtrA (transmembrane translocase of bactoprenol-linked glucose)	15.26	8.99	20.01	9.58	0	8.29	8.03	11.08	7.28	7.35	13.69	5.93	0.97	3.95	3.85	1.42	2.52	4.43	4.58	3.01	7.57
2519480308	Tsac_0356			969	dolichol-phosphate mannosyltransferase	9.43	8.91	13.86	10.87	10.82	9.49	7.23	6.59	7.52	6.14	8.08	7.16	3.72	2.68	4.2	2.64	4.3	4.55	6.02	3.77	4.87
2519480309	Tsac_0357			2166	Dolichyl-phosphate-mannose-protein mannosyltransferase	9.07	11.15	12.19	8.73	8.41	9.67	7.66	6.64	8.69	7.14	8.23	7.09	2.96	3.23	5.15	4.34	4.87	5.08	5.95	3.75	5.17
2519480310	Tsac_0358			1608	Mannosyltransferase related to Gpi18	7.35	9.71	15.26	8.27	9.95	7.86	4.93	3.97	5.29	3.94	2.7	5.75	2.29	2.24	3.77	3.86	2.86	4.23	4.01	2.78	5.57
2519480311	Tsac_0359			1377	two-component system, OmpR family, sensor histidine kinase CssS	118.2	114.1	90.3	118.47	80.95	112.78	125.29	120.44	129.48	105.75	107.81	110.84	51.58	56.62	80.12	69.04	69.14	64.43	66.77	42.13	65.4
2519480312	Tsac_0360			687	two-component system, OmpR family, response regulator CssR	117.46	103.3	91	105.24	135.75	105.58	104.44	102.19	96.76	79.09	107.26	90.16	43.31	50.49	68.77	59.82	52.14	63.05	67.88	38.97	77.04
2519480313	Tsac_0361		S-layer domain-containing protein	2538	S-layer homology domain-containing protein	41199.9	41964.8	45624.9	52700.9	41365.8	53524.7	59237.8	57451.5	60435.9	58149.6	58623.2	54337	47083.5	44299.3	43417.1	42930.8	47042.1	46216	43876.9	60661.5	39495.8		31.5306	30.8044	31.0684	30.9306	30.9582	30.9533	31.3885
2519480314	Tsac_0362			1545	Protein of unknown function (DUF4127)	58.23	51.39	64.19	70.39	85.01	60.82	30.29	36.65	32.16	42.93	42.14	39.31	44.24	49.6	45.65	52.46	43.51	63.24	58.82	81.14	60.88
2519480315	Tsac_0363			861	poly-beta-1,6-N-acetyl-D-glucosamine N-deacetylase PgaB	136.16	144.54	194.16	170.66	116.01	179.73	118.21	113.35	119.9	129.11	113.61	138.94	194.62	181.4	180.5	171.9	169.28	209.22	195.11	242.66	165.24
2519480316	Tsac_0364			1044	Surface polysaccharide O-acyltransferase, integral membrane enzyme	121.96	133.86	132.77	102.35	85.1	109.31	107.72	107.98	110.56	111.26	82.66	109.8	92.85	91.19	136.93	133.68	128.6	104.69	91.88	139.5	93.71
2519480317	Tsac_0365			399	Predicted nucleotidyltransferase	207.06	230.54	278.35	227.05	153.52	193.61	119.39	144.51	121.46	155.42	100.51	148.52	156.6	180.71	171.11	217.73	176.35	179.24	167.35	266.39	174.89
2519480318	Tsac_0366		CTP synthase	1599	CTP synthase	259.84	271.62	291.05	389.11	423.46	421.26	75.18	65.35	79.77	180.64	178.9	227.27	204.55	179.04	166.24	146.65	150.37	198.27	189.24	135.23	176.25		23.3297	24.0444	19.6681		21.4654	20.224	20.8354
2519480319	Tsac_0367		histidinol phosphate phosphatase HisJ family	819	histidinol-phosphatase (PHP family)	602.82	563.21	685.58	759.92	851.02	653.93	432.62	477.77	421.82	545.72	534.66	537.64	635.79	668.94	603.4	651.91	570.55	655.28	613.83	949.57	656.86		23.4892	21.8596	22.537	20.0451	24.393	21.1363	24.0674
2519480320	Tsac_0368			402	HEPN domain-containing protein	184.33	158.15	172.98	201.61	278.67	173.67	117.46	165.62	119.54	161.42	164.11	146.72	176.47	206.36	188.35	201.13	183.71	191.86	196.86	310.82	217.27
2519480321	Tsac_0369			345	Nucleotidyltransferase domain-containing protein	155.27	162.26	206.93	178.51	299.12	183.12	117.04	126.76	103.93	137.73	133.25	121.66	188.61	203.4	178.08	239.37	169.67	211.85	189.7	283.39	220.71
2519480322	Tsac_0370		D-3-phosphoglycerate dehydrogenase	1602	D-3-phosphoglycerate dehydrogenase	1508.48	1570.36	2062.09	2163.31	2265.95	2265.75	902.02	791.56	911.8	536.11	594.97	613.72	2022.9	1841.55	373.08	352.42	365.67	1646.58	1523.86	1102.09	1332.71		28.0566	29.013	27.9669	28.1867	28.0204	28.4297	27.7908
2519480323	Tsac_0371		Serine--pyruvate transaminase	1086	aspartate aminotransferase	971.27	1162.7	1403.17	1439.42	1682.98	1640.96	527.37	416.16	529.63	361.34	301.33	413.12	1329.55	1136.41	247.01	205.32	255.41	1129.71	1085.07	830.8	911.6		27.6263	26.8013	26.5884	27.0525	27.1883	26.6045	27.4325
2519480324	Tsac_0372		glycerate kinase	1119	glycerate kinase	392.97	357.08	372.45	289.16	387.63	268.29	327.22	295.79	333.9	242.86	295.07	266.52	354.28	357.93	301.2	275.35	260.65	236.79	207.82	185.62	202.77		23.0274	21.6629	23.1114	22.3778		19.3857
2519480325	Tsac_0373		carboxyl-terminal protease	1362	carboxyl-terminal processing protease	744.55	715.16	656.15	432.99	468.79	439.9	583.5	521.69	591.14	425.7	441.75	478.87	598.02	568.49	508.45	480.09	447.78	428.2	399.39	390.2	365.47		24.8321	24.5223	25.4683	25.5781	25.5394	25.6531	22.3889
2519480326	Tsac_0374		Homoserine kinase	906	homoserine kinase	1957.5	1836.68	2359.28	2395.69	4020.69	2406.02	766.22	732.82	762.17	225.04	282.38	248.47	2836.59	2713.12	112.22	111.43	125	1395.35	1105.1	401.21	1107.68		20.9109	24.9976	20.5491	21.8726	25.2614	20.5691
2519480327	Tsac_0375		threonine synthase	1056	threonine synthase	1952	1900.76	2232.67	2282.2	3658.08	2326.66	682.11	714.88	700.73	228.35	268.41	225.95	2596.21	2292.55	108.57	110.82	112.48	1351.09	1080.52	349.21	956.25		26.1574	27.669	25.4622	25.3873	28.4773	25.0006	25.5296
2519480328	Tsac_0376		homoserine dehydrogenase	1260	homoserine dehydrogenase	1886.58	1814.51	2003.87	2052.68	3374.59	2061.42	476.73	381.79	472.86	127.23	166.73	147.55	2346.58	2129.77	75.27	71.28	78.06	1297.75	1027.55	346.77	959.9		26.553	28.4018	26.3445	26.9638	29.0748	26.3518	25.9118
2519480329	Tsac_0377		UPF0735 ACT domain-containing protein	441	chorismate mutase	1761.6	1751.93	1951.03	2029.51	3142.16	1815.4	422.81	412.2	415.26	119.07	142.94	126.41	1617.53	1732.96	66.32	87.53	74.28	1093.97	941.3	495.84	976.38		22.3283			21.5355		19.9557
2519480330	Tsac_0378			918	protein of unknown function (DUF4829)	62.32	61.89	66.92	43.34	69.13	43.99	75.61	72.4	69.11	60.13	53.16	64.25	49.9	43.73	61.18	69.74	59.23	83.12	81.68	121.09	86.03
2519480331	Tsac_0379			813	Phosphoribosyl 1,2-cyclic phosphodiesterase	171.48	184.69	192.52	248.01	202.28	241.59	96.77	93.29	94.55	139.44	146.25	144.3	178.95	166.89	149.54	149.93	149.76	161.86	151.55	171.66	142.95
2519480332	Tsac_0380		2-oxoacid:acceptor oxidoreductase, alpha subunit	1689	2-oxoglutarate ferredoxin oxidoreductase subunit alpha	81.36	100.91	96.1	52.1	219.24	55.63	157.07	133.96	164.31	131.63	165.69	132.08	97.73	94.41	143.04	121.48	136.52	93.19	97	61.73	103.36		23.5453	19.6342	23.647	23.9086	20.71	24.6368	22.9923
2519480333	Tsac_0381		pyruvate ferredoxin/flavodoxin oxidoreductase, beta subunit	849	2-oxoglutarate ferredoxin oxidoreductase subunit beta	113.33	133.1	125	71.89	192.4	74.13	243.21	243.86	247.71	202.95	304.16	192.95	123.77	134.88	202.52	173.35	166.46	124.5	127.33	64.51	165.49		21.9562	20.5573	24.1028	23.7855	22.969	23.8483	22.7787
2519480334	Tsac_0382		Xenobiotic-transporting ATPase	1872	ATP-binding cassette, subfamily B	135.3	128.79	159.93	188.18	311.89	193.99	73.67	63.45	72.77	73.23	78.78	74.87	142.88	133.69	72.8	71.88	74.49	105.62	92	90.8	79.46		21.2004	20.5455	19.0525	20.1175	20.6124	19.7718	20.013
2519480335	Tsac_0383		Xenobiotic-transporting ATPase	2226	ATP-binding cassette, subfamily B	99.31	97.65	119.97	151.58	231.05	143.06	47.97	39.55	48.91	54.94	47.7	53.37	113.79	117.87	68.18	64.82	68.53	101.49	80.51	68.71	74.03		23.5489	23.5603	21.5825	21.8318	23.7564	19.127	20.7486
2519480336	Tsac_0384			615	DNA-binding transcriptional regulator, MarR family	116.81	124.7	198.41	171.44	201.9	172.69	59.96	55.77	60.17	83.04	54.96	68.7	167.3	167.69	109.75	133.14	106.11	161.9	126.52	83.12	126.88
2519480337	Tsac_0385			264	TrkA-C domain-containing protein	411.28	518.3	701.93	430.39	664.73	510.12	324.54	307.77	263.27	409.79	228.07	268.24	829.29	827.17	615.23	608.41	487.62	568.43	475.06	338.07	582.21
2519480338	Tsac_0386			264	CRISPR-associated protein, Cas2 family	45.26	55.57	78.64	12.36	4.18	3.33	6.95	7.85	7.13	9.09	5.35	7.35	204.06	210.83	57.03	58.2	65.1	1.98	4.35	0	10.72
2519480339	Tsac_0387			993	CRISP-associated protein Cas1	39.77	38.25	28.52	1.49	7.78	1.37	3.95	3.53	5.61	4.45	3.28	4.38	169.85	161.58	38.95	33.78	46.01	0.9	0.71	0.82	2.26
2519480340	Tsac_0388			498	CRISPR-associated exonuclease Cas4	77.64	58.71	37.04	5.07	9.97	1.28	6.53	11.09	7.07	6.36	4.58	4.83	241.04	251.87	53	70.57	61.68	1.05	1.42	3.26	2.84
2519480341	Tsac_0389			747	Copper amine oxidase N-terminal domain-containing protein	147.65	136.51	67.98	0.58	36.94	0.86	19.21	19.1	17.86	13.24	13.53	8.66	377.25	412.12	102.86	139.43	120.96	1.6	1.66	4.89	3
2519480342	Tsac_0390			2364	CRISPR-associated helicase, Cas3 family	2.85	2.51	9.04	1.72	1.17	1.39	1.06	2.65	1.32	1.66	2.62	2.03	1.16	2	1.24	1.49	1.19	14.81	12.25	12.36	14.06
2519480343	Tsac_0391			714	CRISPR-associated protein Cas5h	1.25	1.89	15.78	0	5.41	0.34	0.23	0.48	0.11	0.94	0	0.52	0.88	0.75	0.36	0.54	0.12	28.18	24.74	13.64	25.75
2519480344	Tsac_0392		CRISPR-associated protein, Csh2 family	912	CRISPR-associated protein Csh2	0	0.34	17.6	0	0	0.09	0.18	0.13	0.72	1.05	2.03	0.1	0.09	0.44	0.09	0	0.37	22.31	17.63	5.78	19.9		20.2182		17.827		19.0537	17.0888
2519480345	Tsac_0393			1758	CRISPR-associated protein, Csh1 family	58.68	61.85	42.76	26.9	16.95	24.11	58.56	58.56	59.05	37.62	34.62	42.02	33.85	29.01	33.47	32.77	25.99	34.38	33.66	24.46	36.61
2519480346	Tsac_0394		CRISPR-associated protein Cas6	741	CRISPR-associated endoribonuclease Cas6	152.27	158.12	122.49	92.25	60.32	88.93	179.35	178.84	166.82	116.46	106.34	120.27	108.95	102.07	99.03	98.14	75.78	64.81	78.07	64.6	86.85		20.6489	20.4062	18.3769	22.5738	19.2495	19.4041
2519480347	Tsac_0395		SUF system FeS assembly protein, NifU family	414	nitrogen fixation protein NifU	235.06	224.19	267.33	239.5	285.25	214.22	150.53	171.93	149.1	151.64	170.9	148.27	224.5	231.89	108.69	113.5	100.29	148.71	161.92	275.36	146.91		21.8158	21.6929	19.0316	18.8067	21.095		20.5703
2519480348	Tsac_0396		cysteine desulfurase, SufS subfamily	1227	cysteine desulfurase / selenocysteine lyase	271.46	278.24	289.72	261.75	264.91	257.19	184.94	189.7	189.88	187.14	191.15	184.82	258.77	236.08	107.83	105.24	113.38	153.95	157.35	182.51	148.42		23.3732	24.3628	23.5813	21.8078	23.6483	21.8702	24.2257
2519480349	Tsac_0397		SufBD protein	1167	Iron-regulated ABC transporter permease protein SufD	206.03	210.96	216.79	187.39	182.06	176.94	130.54	112.23	133.99	121.99	127.03	139.5	204.58	191.97	81.12	72.58	71.6	116.41	117.01	102.55	102.42		24.1147	25.2468	22.2194	22.5159	24.7608		23.8088
2519480350	Tsac_0398		FeS assembly protein SufB	1404	Fe-S cluster assembly protein SufB	221.53	208.18	206.8	173.66	217.75	157.78	124.61	110.29	122.33	121.08	123	121.75	204.4	196.89	83.63	74.37	76.24	113.86	107.32	112.98	98.06		22.6073	25.15	22.5608	22.3477	24.0951	21.5836	23.2246
2519480351	Tsac_0399		FeS assembly ATPase SufC	753	Fe-S cluster assembly ATP-binding protein	218.52	196.92	197.1	166.52	293.15	134.14	113.9	111.49	109.7	120.09	127.16	121.91	219.83	230.68	85.96	89.01	76.5	112.86	109.08	113.14	122.25		24.7471	23.8482	23.3116	23.4482	20.5406	23.2487	23.6045
2519480352	Tsac_0400			297	hypothetical protein	52.95	66.22	98.23	119.23	83.61	90.74	26.12	38.56	21.78	39.75	22.32	27.39	31.64	44.38	21.56	35.35	23.2	31.49	38.36	31.42	52.78
2519480353	Tsac_0401		Peptidoglycan-binding domain 1 protein	1083	toxin 24	440.72	547.46	633.19	291.66	297.07	330.22	347.19	283.52	343.71	277.79	250.08	313.28	406.12	350.47	313.45	260.8	308.05	231.2	233	134.85	237.81		23.7566	21.4407
2519480354	Tsac_0402			240	hypothetical protein	287.3	318.23	440.89	165.77	25.29	204.26	237.07	182.22	222.06	211.98	163.48	216.1	250.24	251.88	243.73	205.12	258.09	168.63	174.07	103.11	155.2
2519480355	Tsac_0403			195	Protein of unknown function (DUF4237)	225.75	248.13	303.58	117.48	161.31	145.59	163	164.96	175.48	138.33	134.32	145.07	191.94	156.71	187.26	177.94	184.13	117.39	116.4	99.86	120.29
2519480356	Tsac_0404			189	hypothetical protein	563.94	700.85	957.2	391.99	499.29	470.1	444.06	400.37	418.42	410.89	307.65	442.18	452	434.69	442.73	477.93	456.03	309.92	317.77	294.07	303.1
2519480357	Tsac_0405			192	Protein of unknown function (DUF4237)	109.09	123.02	150.74	92.7	37.36	83.72	66.48	52.45	58.84	56	100.76	63.08	67.29	67.62	62.65	40.68	61.6	75.98	69.46	40.15	60.16
2519480358	Tsac_0406			273	hypothetical protein	133.58	153.98	169.63	111.44	58.62	102.82	84.96	70.4	67.77	60.13	58.92	69.08	78.3	78.04	72.59	54.64	73.55	71.52	69.88	57.96	94.56
2519480359	Tsac_0407			147	hypothetical protein	345.72	360.3	488.28	165.48	191.46	221.96	288.31	274.8	247.82	222.02	134.56	183.01	238.1	225.55	220.16	216.44	204.9	234.6	221.71	287.02	267.82
2519480360	Tsac_0408			183	hypothetical protein	319.36	309.89	502.3	286.72	446.3	237.73	236.15	244.64	216.96	199.33	115.22	193.48	388.52	447.85	217.98	249.78	218.06	334.8	305.51	917.78	392.9
2519480361	Tsac_0409			552	Protein of unknown function (DUF986)	206.77	207.92	243.01	155.75	142.96	151.25	151.89	141.15	152.61	128.86	98.44	129.8	245.83	214.2	142.49	143.69	134.41	216.57	214.72	512.99	201.15
2519480362	Tsac_0410			285	chaperonin GroES	19.28	25.92	23.56	18.37	52.28	11.22	17.56	21.2	20.97	13.14	17.92	10.38	15.11	16.12	13.06	17.3	14.93	18.37	16.11	31.32	19.44
2519480363	Tsac_0411			576	Glutaredoxin-like protein, YruB-family	17.53	15.17	19.16	13.04	9.58	14.44	16.66	12.39	12.93	11.83	3.96	11.4	14.95	16.18	12.62	14.34	9.75	14.81	15.49	13.38	19.03
2519480364	Tsac_0412			189	small acid-soluble spore protein H (minor)	13.08	8.26	28.59	12.06	17.52	14.81	7.5	7.92	3.47	4.57	5.18	4.89	19.47	15.15	6.87	4.4	6.75	15.83	14.49	36.49	16.22
2519480365	Tsac_0413			1221	hypothetical protein	163.06	132.6	126.99	101.08	101.69	95.89	122.44	138.04	121.82	108.41	123.55	122.43	128.52	147.17	133.73	133.02	118.04	161.93	150.6	143.2	171.16
2519480366	Tsac_0414			978	spore photoproduct lyase	60.81	63.94	67.71	56.86	42.32	56.75	34.38	31.54	37.33	36.22	43.34	43.01	86.39	89.11	65.56	58.78	64.47	110.91	92.66	76.74	92.32
2519480367	Tsac_0415	adhE reg	protein of unknown function DUF16	480	protein of unknown function DUF16	1190.96	1669.2	2000.25	842.56	1530.23	1084.94	2126.18	2064.96	2128.3	1782.67	1218.83	1581.05	3455.41	3138.13	4190.83	3810.14	4029.26	3657.05	3666.46	2939.54	3569.05		25.164	20.4283	26.9487	25.8476	20.9422	26.76	25.8415
2519480368	Tsac_0416	adhE	Acetaldehyde dehydrogenase (acetylating)	2580	acetaldehyde dehydrogenase /alcohol dehydrogenase AdhE	3767.79	3744.46	5984.88	9426.11	4683.44	9347.77	5893.38	5209.53	6068.78	2308.26	2278.55	2356.52	38853.8	34889.8	11817.7	10316.9	10129	13881	15760.5	25192	15817.9		30.7569	30.7148	31.1765	30.7973	32.2123	32.2644	33.0356
2519480369	Tsac_0417			102	hypothetical protein	6.06	2.04	28	0	43.28	0.78	2.45	0	1.61	3.76	0	1.81	4.61	3.92	0	0	4.17	3.67	2.6	15.91	1.16
2519480370	Tsac_0418		Hydroxylamine reductase	1641	hydroxylamine reductase	35.32	31.77	23.61	14.86	29.93	14.91	37.67	35.1	38.21	29.37	52.12	34.42	21.81	22.15	31.37	25.51	25.61	13.68	16.31	8.9	14.65		24.4324		24.6217	26.5749		23.5134	21.4832
2519480371	Tsac_0419		NADP-dependent oxidoreductase domain	984	L-glyceraldehyde 3-phosphate reductase	616.48	601.27	559.01	299.54	622.51	313.55	1234.79	1216.19	1217.15	996.61	901.6	902.87	440.61	396.62	1017.89	1029.75	994.89	562.21	531.01	576.78	522.28		25.2161	24.063	25.549	26.2941	22.6465	26.1442	25.0958
2519480372	Tsac_0420			438	transporter family-2 protein	47.51	57.25	53.39	52.16	32.76	38.71	29.52	31.4	29.16	33.31	48.14	26.38	24.31	31.16	32.99	37.27	37.1	38.26	33.88	62.06	30.95
2519480373	Tsac_0421		hypothetical protein	171	Probable zinc-ribbon domain-containing protein	4202.9	9669.12	20762.4	6205.3	12624.7	7751.13	7874.84	15877.2	6567.34	17888.9	13123.9	11251.6	12430.8	28278	17993.5	23026.3	19746.9	20862	29619.9	49593.4	39868.1						21.6578
2519480374	Tsac_0422			207	hypothetical protein	691.74	684.65	879.56	759.84	445.21	729.79	959.61	818.67	940.06	850.49	794.38	976.73	660.84	623.96	686.4	754.92	744.38	994.92	889.62	717.3	731.14
2519480375	Tsac_0423		CoA-substrate-specific enzyme activase	4263	CoA-substrate-specific enzyme activase, putative	762.24	747.03	812.41	728.6	491.65	734.35	975.23	839.73	1005.28	810.19	818.7	895.09	587.2	582.97	670.11	659.84	709.81	899.35	819.86	677.38	729.46		18.3674	21.5684	20.0268	22.2733		18.8029
2519480376	Tsac_0424		hypothetical protein	672	hypothetical protein	1146.03	1070.74	1022.06	988.93	555.13	968.58	1475.12	1272.89	1515.95	1102.77	1058.2	1211.04	767.29	747.7	876	878.82	888.82	1265.07	1178.81	1060.7	1018.92		23.8125	25.2548	25.4155	25.7339	24.6213	25.346	24.8764
2519480377	Tsac_0425			717	hypothetical protein	1170.08	1146.34	1056.63	924.63	609.57	936.57	1591.75	1271.01	1600.07	1146.02	1114.27	1220.13	781.49	709.5	940.74	829.11	919.19	1349.89	1209.04	1137.28	1017.61
2519480378	Tsac_0426		hypothetical protein	1143	hypothetical protein	1086.74	962.89	937.24	928.68	585.64	852.4	1348.99	1189.93	1353.38	1019.64	1025.4	1101.52	761.58	805.8	828.9	853.35	840.86	1258.72	1121.91	1046.69	1068.17		25.1904	24.9265	25.9866	26.4792	23.5222	25.79	25.3497
2519480379	Tsac_0427			333	hypothetical protein	2821.91	2668.85	2726.11	1667.78	1455.02	1651.54	5564.06	5182.69	5460.08	3739.11	3737.32	4544.09	2816.53	2818.02	3141.9	3013.27	2979.22	3923.3	3884.04	3289.35	4013.65
2519480380	Tsac_0428			621	hypothetical protein	2811.85	2620.62	2562.36	1900.2	1581.79	1723.95	5251.21	5323.16	5175.12	3633.82	3659.69	4145.4	2913.07	3187.76	2807.61	2944.52	2731.59	3576.24	3705.25	3406.2	3967.58
2519480381	Tsac_0429			762	regulatory protein, luxR family	325.18	290.45	311.25	394.08	207.12	379.5	307.65	287.49	296.09	297.68	284.97	381.32	257.1	262.81	200.2	204.66	200.65	329.08	331.5	412.61	351.45
2519480382	Tsac_0430			567	Glycopeptide antibiotics resistance protein	1484.59	1466.3	1468.19	1535.93	791.27	1373.19	1811.12	2073.89	1682.62	1409.42	1375.12	1478.83	1031.32	1186.17	824.87	964.9	789.16	798.49	825.74	1618.45	862.52
2519480383	Tsac_0431			1071	ERCC4 domain-containing protein	491.95	490.25	643.46	543.11	437.97	561.96	299.36	318.82	305.21	391.14	293.07	360.81	725.34	720.72	435.49	451.95	444.17	574.58	521.85	769.71	499.99
2519480384	Tsac_0432			132	antitoxin of type II TA system, VapB	82.72	123.76	183.6	114.77	142.14	162.37	37.29	33.57	42.17	81.45	78.22	95.25	268.13	219.4	116.03	128.52	104.42	177.95	166.61	227.43	145.55
2519480385	Tsac_0433			357	DNA-binding transcriptional regulator, XRE-family HTH domain	62.91	88.31	140.74	86.77	197.86	114.24	55.38	64.8	54.12	84.97	38.36	76.65	180.51	215.02	100.35	134.67	105.58	148.15	166.25	188.64	207.68
2519480386	Tsac_0434			384	diguanylate cyclase (GGDEF) domain-containing protein	14.84	12.46	24.32	38.17	56.05	29.57	2.61	3.45	3.2	6	8.49	2.89	18.56	24.27	8.79	9.84	8.42	25.13	16.79	43.32	21.79
2519480387	Tsac_0435			480	23S rRNA (pseudouridine1915-N3)-methyltransferase	55.08	54.19	66.89	56.71	109.22	57.98	63.44	83.44	62.59	57.8	79.25	61.05	52.04	61.31	51.2	54.42	45.56	57.04	65.32	68.46	61.88
2519480388	Tsac_0436			168	CxxH/CxxC protein, BA_5709 family	96.06	92.29	119.45	92.38	65.7	94.25	93.86	84.94	81.86	90.28	55.64	86.39	76.9	80.84	73.65	118.51	58.24	92.17	83.59	135.23	96.82
2519480389	Tsac_0437			1122	serine protease, S1-C subfamily, contains C-terminal PDZ domain	143.17	135.31	153.6	159.23	153.95	167.85	101.42	114.88	107.33	131.24	146.85	140.81	135.6	149.35	102.65	104.02	95.78	141.55	140.04	143.55	141.93
2519480390	Tsac_0438		UDP-N-acetylglucosamine 1-carboxyvinyltransferase	1251	UDP-N-acetylglucosamine 1-carboxyvinyltransferase	493.03	524.01	648.54	672.31	663.45	687.59	316.77	394.43	315.09	629.36	607.18	528.82	777.14	860.5	654.07	728.61	679.24	798.62	835.28	794.19	943.54		22.3704	22.96	22.5862	23.8375	24.6822	21.3546	22.6951
2519480391	Tsac_0439			819	Two-component signal transduction system YycFG, regulatory protein YycI	137.86	140.9	156.53	488.92	472.34	510.59	87.09	93.24	81.16	134.44	130.31	94.93	128.11	126.65	90.76	117.17	100.36	179.39	154.75	206.06	155.29
2519480392	Tsac_0440			1245	YycH protein	274.37	264.77	247.22	711.02	792.09	725.97	151.58	139.21	135.65	217.66	177.65	165.22	219.75	219.36	128.58	133.33	143.72	241.19	204.03	317.05	195.32
2519480393	Tsac_0441			396	hypothetical protein	717.8	949.89	868.47	1658.28	2328.63	1701.81	585.89	572.82	537.49	802.61	714.4	649.93	888.02	843.98	473.08	490.48	543.59	748.09	767.24	1017.29	724.49
2519480394	Tsac_0442			1698	two-component system, OmpR family, sensor histidine kinase VicK	82.95	101.91	119.95	85.52	98.8	86	137.57	146.16	124.73	115.04	62.73	84.93	119.9	132.41	147.23	143.91	143.11	129.4	131.65	163.42	124.74
2519480395	Tsac_0443		response regulator receiver	696	two-component system, OmpR family, response regulator VicR	83.08	107.49	128.52	105.03	122.9	116.51	85.7	77.96	83.75	87.03	61.99	85.54	137.37	128.47	110.03	96.49	104.28	140.16	132.1	70.53	114.48		21.2946	19.8166	18.5268	20.5216	19.0528
2519480396	Tsac_0444			816	Peptidase MA superfamily	178.09	215.25	287.25	173.13	280.66	197.09	130.35	135.33	128.41	154.22	96.16	136.07	273.29	286.87	163.52	177.93	172.67	248.35	237.37	242.12	235.45
2519480397	Tsac_0445			1239	Murein DD-endopeptidase MepM and murein hydrolase activator NlpD, contain LysM domain	1.33	1.01	10.28	0.4	3.56	0.97	1.35	0.79	1.32	2.48	2.98	1.72	1.64	0.81	1.61	1.55	1.85	2.23	1.28	3.27	2.76
2519480398	Tsac_0446			972	DnaD and phage-associated domain-containing protein	622.96	597.03	599.5	549.19	565.47	562.51	535.58	455.08	573.3	577.54	552.02	723.51	604.51	523.64	752.88	610.21	678.05	520.43	508.76	563.87	420.55
2519480399	Tsac_0447			981	DNA replication protein DnaC	691.59	644.69	637.9	568.89	511.91	582.05	607.21	545.75	603.84	585.55	618.53	811.77	605.98	567.16	799.95	707.79	719.44	520.08	525.97	600.47	470.04
2519480400	Tsac_0448			1443	Peptidase family M1	12.85	10.82	32.79	10.16	27.92	10.42	12.78	10.93	11.8	11.71	24.4	12.3	15.84	12	11.99	13.13	11.67	17.94	14.81	28.11	14.46
2519480401	Tsac_0449			612	putative sporulation protein YtaF	2.13	2.72	5.93	1.71	2.71	1.44	0	0.38	0	0.31	0	0.76	0.64	0.98	1.27	1.15	1.25	2.08	1.59	5.97	2.7
2519480402	Tsac_0450			1671	Copper amine oxidase N-terminal domain-containing protein	3.58	3.99	4.71	3.57	21.47	2.87	3.1	2.93	3.87	2.93	4.42	3.1	1.41	1.43	1.97	0.88	2.24	7.25	10.1	3.4	10.72
2519480403	Tsac_0451			255	hypothetical protein	217.07	185.26	222.46	209.39	287.83	169.04	139.7	169.7	145.43	120.09	143.21	117.46	235.21	249.86	129.63	152.14	137.14	197.44	173.18	556.82	203.85
2519480404	Tsac_0452			1293	Transposase	3.56	2.09	1.97	7.29	13.66	3.34	2	3.74	1.71	2.15	2.52	2	2	3.09	2.01	1.73	2.7	1.5	1.98	7.84	3.01
2519480405	Tsac_0453			276	hypothetical protein	3.73	5.28	9.79	1.12	19.99	1.74	1.51	1.67	1.19	1.39	0	1.34	1.42	0.96	0.94	1.16	0.92	1.36	0.96	4.41	1.71
2519480406	Tsac_0454			681	CRISPR-associated protein Cst1	252.32	251.5	259.19	127.69	55.1	107.45	464.67	509.78	461.13	255.42	229.49	251.69	216.51	226.03	161.37	161.78	159.8	144.12	141.89	325.86	149.37
2519480407	Tsac_0455			1053	Predicted cation transporter	274.05	291.51	360.03	431.91	210.68	422.79	275.63	305.48	279.64	383.88	344.42	380.59	458.06	471.86	575.32	583.28	535.79	388.54	341.13	554.79	311.86
2519480408	Tsac_0456			672	hypothetical protein	147.88	161.04	182.96	111.44	133.86	115.91	145.87	134.35	147.28	135.7	107.87	126.57	164.88	165.85	139.45	134.8	139.65	185.91	205.69	208.28	203.47
2519480409	Tsac_0457			216	Protein of unknown function (DUF2892)	355.78	778	848.63	230.66	155.85	292.86	2176.44	1850.17	1414.43	740.39	540.9	356.09	344.02	409.02	897.77	744.51	722.03	677.43	706.58	1421.78	922.24
2519480410	Tsac_0458			684	Acyltransferase	2.71	3.04	9.37	2.7	7.26	4.09	3.9	4.8	4.43	3.65	3.97	3.11	1.6	1.56	4.3	5.05	3.98	3.5	4	6.52	1.9
2519480411	Tsac_0459			324	Branched-chain amino acid transport protein	2.33	2.57	13.82	3.04	1.7	5.92	6.18	6.75	6.32	4.15	0	3.71	3.14	2.47	6.14	12.65	6.04	6	4.36	12.52	5.09
2519480412	Tsac_0460			336	hypothetical protein	49.87	50.48	59.95	44.54	70.62	37.13	58.85	61.31	53.36	40.85	49.81	28.89	52.2	58.45	43.52	44.2	34.44	36.74	40.22	70.03	39.29
2519480413	Tsac_0461			1351	hypothetical protein	73.05	68.55	81.81	64.82	44.52	63.1	95.1	84.76	96.77	55.63	59.93	58.3	44.22	41.15	62.38	58.09	61.66	71.1	64.46	137.23	57.15
2519480414	Tsac_0463			309	site-specific recombinase XerD-like protein	48.01	60.61	64.94	51.22	50.01	69.1	65.61	52.7	64.38	45.36	38.34	45.77	37.5	42.45	42.85	38.33	43.78	55.44	48.31	118.16	46.16
2519480415	Tsac_0464			1233	Site-specific recombinase XerD	91.9	95.19	101.91	79.87	44.31	74.26	84.04	75.79	85.65	63.45	51.21	60.96	55.57	55.99	55.44	53.69	53.55	72.2	64.76	135.23	62.23
2519480416	Tsac_0465			381	Mu transposase, C-terminal	14.24	10.92	33.02	14.87	36.21	12.17	6.79	5.44	5.37	8.31	9.98	9.22	10.28	11.18	9.08	7.56	7.59	15.71	12.52	13.84	16.71
2519480417	Tsac_0466			774	IstB transposition helper protein	15.08	14.12	28.42	18.22	49.2	17.15	10.02	9.66	10.05	10.54	15.17	8.24	15.28	12.99	12.3	9.76	13.19	21.26	18.71	27.26	18.73
2519480418	Tsac_0467			873	Transposase InsO and inactivated derivatives	995.84	973.91	872.5	489.15	249.69	487.52	1334.93	1201.03	1394.79	919.79	853.28	1016.29	789.3	667.98	668.46	567.95	647.24	489.38	532.56	686.37	481.34
2519480419	Tsac_0468			288	transposase	917.11	974.06	864.53	467.02	310.41	492.05	1296.02	1278.34	1250.14	892.27	900.03	988.35	807.76	763.32	717.19	677.97	658.81	523.4	574.4	728.26	537.79
2519480420	Tsac_0469			180	hypothetical protein	693.63	667.68	566.42	391.75	36.79	319.89	980.27	1113.78	899.14	583.42	345.37	630.7	402.39	407.6	393.24	448.84	330.88	285.94	340.53	615.29	347.07
2519480421	Tsac_0470		hypothetical protein	540	hypothetical protein	106.32	92.88	122.2	107.32	63.36	92.71	171.03	177.74	150.54	166.57	104.86	158.36	93.82	112.32	186.04	192.65	176.63	146.99	156.69	278.72	141.88					22.3776	21.2412	21.9393
2519480422	Tsac_0471			312	Transposase and inactivated derivatives	145.5	171.09	218.18	123.56	44.22	142.26	227.29	205.46	205.45	235.06	214.93	235.56	149.33	154.71	243.51	206.42	219.25	207.16	228.73	302.96	181.72
2519480423	Tsac_0472			210	AAA ATPase	45.78	43.6	61.74	36.95	0	50.65	75.88	65.49	65.1	69.02	64.69	83.2	46.98	48.51	74.58	63.71	61.58	60.56	58.88	106.25	65.67
2519480424	Tsac_0473		hypothetical protein	795	hypothetical protein	43.19	32.46	46.31	40.98	13.88	32.69	46.7	66.74	50.35	46.49	44.43	43.14	27.87	45.64	51.37	72.47	46.56	51	47.77	55.62	60.49								19.3446
2519480425	Tsac_0474			231	Transposase	145.08	145.05	248.58	143.96	26.28	128.44	199.72	169.64	195.62	191.99	142.56	192.9	158.64	156.5	198.16	173.49	186.01	200.14	210.29	96.59	139.3
2519480426	Tsac_0475			459	hypothetical protein	168.32	172.06	270.72	156.85	32.46	168.48	242.47	225.03	231.68	231.93	218.31	225.18	197.72	207.71	211.33	187.59	193.34	237.95	233.41	187.38	201.59
2519480427	Tsac_0476			402	transposase IS4 family protein	331.25	267.38	387.63	280.5	119.43	259.21	389.74	440.45	388.14	368.45	403.37	342.42	297.24	342.16	308.89	362.45	298.01	319.33	326.48	524.77	313.15
2519480428	Tsac_0477			639	DNA replication protein DnaC	363.05	292.46	395.32	274.58	37.14	250.18	352.64	354.89	325.15	300.3	326.39	285.44	300.83	373.52	270.43	303.76	251.79	292.68	279.76	549.17	307.13
2519480429	Tsac_0478			1218	hypothetical protein	8.8	7.35	8.87	7.84	17.67	7.75	2.81	3.64	3.29	5.04	6.16	3.49	8.29	8.8	4.62	6.2	4.05	7.98	10.88	27.31	10.16
2519480430	Tsac_0480			294	hypothetical protein	986.93	972.94	1081.31	814.22	142.65	684.65	1053.05	1144.6	1014.12	831.94	714.94	808.44	1079.18	1101.69	690.49	658.69	633.21	721.88	792.49	960.4	811.07
2519480431	Tsac_0481			138	hypothetical protein	785.3	800.01	877.51	591.3	111.97	490.26	957.6	1348.1	818.05	845.15	480.41	668.57	912.96	1209.96	525.46	684.25	490.16	606.6	684.81	973.06	773
2519480432	Tsac_0482			213	hypothetical protein	153.15	456.76	818.55	257.33	150.27	334.9	554.61	528.15	352.06	877.46	236.25	228.73	405.85	528.24	418.03	530.18	600.38	439.02	683.35	1209.44	565.01
2519480433	Tsac_0483			669	two-component system, CitB family, response regulator	155.83	147.45	157.48	175.92	89.09	152.65	67.09	73.97	62.16	73.75	80.58	78.63	87.55	100.21	59.37	62.01	60.03	92.14	88.32	132.8	107.83
2519480434	Tsac_0484			1605	two-component system, CitB family, sensor kinase	90.58	91.28	91.32	103.06	81.49	91.73	49.43	48.97	43.25	50.96	59.79	53.8	51.81	51.98	39.2	41.4	33.98	57.38	55.36	46.76	60
2519480435	Tsac_0485			336	2-keto-3-deoxygluconate permease	17.17	17.34	22.97	19.06	4.93	26.18	17.13	19.35	18.76	28.28	23.61	20.36	18.88	15.65	18.8	14.67	20.26	20.93	22.87	25.36	17.19
2519480436	Tsac_0486			441	putative transposase	11.06	12.27	16.8	16.76	11.26	11.61	9.27	9.26	7.24	10.23	19.22	9.64	10.12	12.38	7.46	11.18	8.87	11.03	10.81	15.64	15.77
2519480437	Tsac_0487			192	2-keto-3-deoxygluconate permease	3.93	3.25	7.24	4.17	0	2.08	7.39	7.49	4.26	5.5	5.66	4.33	2.45	3.12	3.61	4.33	7.09	1.17	3.68	2.11	6.75
2519480438	Tsac_0488			1173	malate dehydrogenase (oxaloacetate-decarboxylating)	6.09	4.61	11.65	3.89	0	3.14	7.33	7.65	5.65	5.07	0.83	6.07	2.74	4.26	5.02	5.57	6.02	3.89	3.99	4.15	6.03
2519480439	Tsac_0489			1293	Transposase	0.27	0	0.06	0.33	0	0.19	0.06	0.09	0.06	0	0	0.07	0.12	0.21	0	0.2	0.07	0.06	0	0.31	0.18
2519480440	Tsac_0490			174	hypothetical protein	3.16	0.6	2.22	0	3.17	0.92	0.48	0	0	0	0	0	0.45	0	0	0	0	2.58	1.02	0	0.68
2519480441	Tsac_0491			366	CxxC motif-containing protein	161.56	134.76	104.38	13.8	22.62	17.92	169.36	201.24	178.49	84.98	87.9	87.65	6.63	5.09	235.24	255.72	216.2	58.87	70.71	41.01	104.02
2519480442	Tsac_0492			1266	Thioredoxin reductase	110.07	101.18	56.27	18.14	28.33	17.24	124.75	121.04	134.31	55.43	57.17	62.73	6.49	6.21	144.9	115.8	119.76	48.51	54.07	18.27	57.73
2519480443	Tsac_0493			1581	glycerol-3-phosphate dehydrogenase	165.93	144.33	97.78	45.38	44.33	43.45	148.39	162.51	150.42	76.81	75.89	84.32	17.33	27.67	156.86	150.75	137.93	77.6	78.32	38.75	94.83
2519480444	Tsac_0494			1491	glycerol kinase	5.57	6.98	12.58	5.66	3.33	5.42	9.79	9.42	9	6.82	2.48	7.69	3.73	1.79	6.79	4.55	5.88	3.61	2.96	1.9	3.48
2519480445	Tsac_0495			825	carbohydrate ABC transporter membrane protein 2, CUT1 family	7.91	6.31	10.29	4.48	16.72	5.82	8.9	9.49	6.55	6.28	8.17	5.15	2.85	3.07	6.92	10.24	4.43	4.26	3.53	3.93	3
2519480446	Tsac_0496			882	carbohydrate ABC transporter membrane protein 1, CUT1 family	5.61	4.84	8.05	4.89	6.88	3.99	7.66	9.2	9	4.9	12.45	6.39	2.66	3.7	4.71	3.99	3.57	2.37	2.8	6.44	4.14
2519480447	Tsac_0497			1281	alpha-1,4-digalacturonate transport system substrate-binding protein	6.33	6.58	12.41	2.84	22.4	2.93	34.52	33.74	30.36	18.51	16.46	21.15	1.22	1.82	18.17	19.89	13.28	2.74	3.38	4.12	5.89
2519480448	Tsac_0498			1029	Predicted dehydrogenase	7.14	6.27	20.18	5.33	19.84	3.65	14.43	15.15	16.39	5.69	5.7	5.93	3.04	3.95	4.63	4.48	3.06	4.22	5.75	1.97	12.03
2519480449	Tsac_0499			819	Sugar phosphate isomerase/epimerase	6.21	6.1	7.63	3.68	17.52	5.76	16.81	16.09	14.39	4.69	10.62	5.42	5.74	5.45	5.49	4.85	4.16	5.39	6.9	8.92	7.2
2519480450	Tsac_0500			330	Transposase	0	0	0	0	0	0	0	0	0	0	0	0	0	0	0	0	0	0	0	0	0
2519480451	Tsac_0501			975	Transposase	0	0.11	0	0	0	0	0	0.24	0.08	0	0	0	0	0	0	0	0	0	0	0.42	0.12
2519480452	Tsac_0502			822	AraC-like ligand binding domain-containing protein	84.63	66.84	59.9	92.45	472.63	69.07	72.87	84.14	67.62	66.68	62.94	72.43	62.39	64.23	54.21	76.01	58.07	51.6	61.03	95.25	72.41
2519480453	Tsac_0503			1356	serine protease Do	8.15	8.13	16.9	8.58	45.99	8.96	4.06	4.71	5.19	4.46	2.4	5.8	4.33	3.73	4.98	7.51	4.14	5.96	5.73	8.38	8.17
2519480454	Tsac_0504			675	DNA-binding response regulator, OmpR family, contains REC and winged-helix (wHTH) domain	6.21	5.55	12.92	5.29	0	4.74	2.22	1.36	2.91	1.99	0	1.78	2.44	1.48	1.41	0.85	1.64	2.88	1.57	7.81	3.32
2519480455	Tsac_0505			276	transposase IS4 family protein	225.93	206.98	365.77	248.79	843.77	265.7	68.92	85.06	69.41	148.16	112.23	114.89	720.32	959.09	296.9	329.37	296.87	778.44	668.49	1950.53	898.13
2519480456	Tsac_0506			564	hypothetical protein	154.52	142.98	153.68	181.7	152.64	166.18	213.3	266.19	229.34	256.83	291.94	268.16	125.09	183.68	215.56	284.68	224.18	269.39	270.29	476.18	295.31
2519480457	Tsac_0507			240	2-phosphosulfolactate phosphatase	181.13	177.76	204.53	226.07	278.22	200.59	243.33	271.17	262.65	317.98	225.97	335.89	187.93	193.91	304.66	322.22	284.32	330.72	330.84	537.53	324.15
2519480458	Tsac_0508			768	hypothetical protein	189.13	190.22	204.01	214.26	197.6	175.46	230.19	273.7	226.83	289.48	256.85	286.61	194.53	243.16	301.17	357.27	276.86	346.38	325.92	623.32	363.59
2519480459	Tsac_0509			615	hypothetical protein	508.2	535.5	392.05	682.34	466.6	616.23	2804.78	3361.27	2768.61	3798.97	3669.24	3695.95	338.67	332.34	1702.91	1706.73	1510.48	1485.1	1686.02	2366.83	1727.82
2519480460	Tsac_0510			663	LuxR family transcriptional regulator	28.59	26.99	22.35	15.88	49.94	13.15	32.46	43.14	29.26	26.06	15.25	20.22	22.44	25.31	17.23	16.61	16.3	15.68	17.32	21.42	18.13
2519480461	Tsac_0511			171	hypothetical protein	20.48	15.21	15.8	23.05	135.54	10.76	13.66	24.23	13.4	10.1	8.26	6.49	10.07	19.86	8.6	9.73	4.48	7.87	12.4	9.49	6.89
2519480463	Tsac_0512		Adenylosuccinate synthetase	1287	Adenylosuccinate synthetase	95.84	93.71	103.03	472.39	508.54	424.03	31.57	33.89	31.17	47.51	52.61	48.41	89.07	90.63	53.38	52.93	49.05	77.37	74.8	48.54	77.57		21.3583	24.74	24.0081	21.7148	24.093		20.9462
2519480464	Tsac_0513		FAD dependent oxidoreductase	1383	hypothetical protein	46.88	50.56	68.08	162.13	369.49	148.67	10.13	9.94	10.83	19.71	17.13	18.78	39.52	37.79	32.22	37.63	27.5	47.17	42.98	17.6	47.13		23.8003	24.2126	23.5953	22.8607	25.2208	22.0526	19.555
2519480465	Tsac_0514			768	Uncharacterized membrane protein YjjP, DUF1212 family	100.15	100.53	105.22	121.97	125.75	123.39	61.81	59.27	58.84	74.12	77.55	83.06	129.38	116.42	82.25	83.61	80.54	101.5	95.68	114.63	91.93
2519480466	Tsac_0515			417	Uncharacterized membrane protein YjjB, DUF3815 family	83.83	83.84	93.28	112.68	84.7	117.18	62.82	56.3	62.23	70.21	96.43	82.47	113.79	96.75	69.93	78.91	65.5	93.29	86.84	107.02	82.26
2519480467	Tsac_0516		chemotaxis sensory transducer	1245	methyl-accepting chemotaxis protein	895.66	975.6	1126.09	512.81	271.27	521.58	509.61	472.78	500	744.97	680.73	778.49	207.36	201.71	1291.51	1192.02	1221.72	241.55	227.15	240.48	213.97		28.1452	28.6528	27.8831	28.5238	24.7469	28.6066	25.6616
2519480468	Tsac_0517			171	XapX domain-containing protein	1697.23	1938.08	2266.66	995.8	693.84	826.84	1008.44	1216.48	807.63	1464.59	1618.8	1337.52	366.33	370.26	2318.14	2562.59	2041.52	386.29	377.56	336.89	422.55
2519480469	Tsac_0518			1368	Signal transduction histidine kinase	79.97	93.71	113.12	73.96	71	83.6	75.19	72.06	74.68	71.5	50.53	76.36	63.53	65.65	95.51	80.4	90.06	94.88	85.55	55.75	77.46
2519480470	Tsac_0519		response regulator receiver	675	DNA-binding response regulator, OmpR family, contains REC and winged-helix (wHTH) domain	106.83	118.39	125.78	106.29	99.74	93.12	106.91	104.52	100.66	97.56	72.29	98.88	79.58	77.92	126.27	129.17	104.75	121.36	111.09	98.57	95.34		20.228	21.692	20.9134	21.1982	21.279	20.7881
2519480471	Tsac_0520			1236	NRAMP (natural resistance-associated macrophage protein) metal ion transporters	460.51	427.24	444.97	293.18	228.15	255.57	335.94	339.58	354.35	485.01	574.98	587.67	495.09	528.84	772.06	783.29	746.41	661.42	609.11	606.56	558.17
2519480472	Tsac_0521		MgtE intracellular region	1251	CBS domain-containing protein	546.77	491.66	477.09	292.66	288.05	263.76	331.17	336.66	351.15	543.65	667.39	642.77	523.52	549.96	881.36	884.02	811.6	758.19	678.26	839.26	647.21		24.4222	24.6391	23.0795	25.3338	24.7254	25.9892	25.0376
2519480473	Tsac_0522			678	CRP/FNR family transcriptional regulator, anaerobic regulatory protein	205.12	179.56	222.43	281.86	398.83	262.32	126.86	133.76	124.85	151.49	191.72	164.17	183.51	191.88	162.09	170.43	155.99	190.88	188.63	232.16	190.54
2519480474	Tsac_0523			1329	replicative DNA helicase	168.15	165.12	198.5	231.51	315.99	219.64	102.45	103.27	104.47	126.62	135.42	143.37	151.42	146.78	125.27	127.99	125.1	172.98	159.17	170.03	142.53
2519480475	Tsac_0524		50S ribosomal protein L9	444	large subunit ribosomal protein L9	212.52	197.56	223.37	261.32	407.67	254.14	116.69	102	115.61	146.8	142.95	159.49	198.58	199.43	146.36	156.3	139.51	208.42	209.07	200.1	194.33		24.8394	23.3309	22.8187	22.3981	23.4471	22.995	22.6572
2519480476	Tsac_0525			1968	c-di-AMP phosphodiesterase, consists of a GGDEF-like and DHH domains	139.55	127.9	152.16	198.52	314.9	187.21	61.09	64.62	65.02	89.12	84.88	95.36	124.77	121.31	90.53	91.44	89.54	155.85	130.37	157.9	128.95
2519480477	Tsac_0526			900	Uncharacterized conserved protein YybS, DUF2232 family	221.37	243.26	240.46	240.04	370.96	262.13	105.95	131.01	107.24	192.41	172.81	179.55	216.9	214.16	170.56	182.38	177.83	252.35	244.36	297.05	233.78
2519480478	Tsac_0527			297	MazG-like family protein	406.04	435.14	468.02	475.68	442.22	464.21	205.06	210.41	185.5	323.85	202.36	289.48	432.38	456.4	370.6	379.37	333.46	466.23	443.39	532.72	442.12
2519480479	Tsac_0528		30S ribosomal protein S18	267	SSU ribosomal protein S18P	1417.51	1643.04	2141.1	2780.77	3102.34	2752.87	1309.52	1235.56	1210.49	1748	1672.17	2076.43	2168.41	2053.41	1867.72	2016.69	2090.77	2032.16	2055.55	1644.02	2010		23.2005	24.8346	24.2737	23.8048	24.0836	24.0081	21.6356
2519480480	Tsac_0529		single-strand binding protein	447	single-strand binding protein	1694.78	1818.5	2026.89	2385.28	2612.33	2606.31	1349.02	1295.3	1386.38	1970.54	2106.8	2103.96	2239.58	1993.14	2004.36	1929.71	2106.54	2128.78	2173.47	1747.08	2028.08		25.7716	23.9724	25.3106	25.7404	24.8434	26.0018	26.4648
2519480481	Tsac_0530		30S ribosomal protein S6	288	small subunit ribosomal protein S6	2152.09	2428.65	3177.25	3485.53	4407.12	3840.84	1533.26	1622.6	1456.5	2229.17	1876.67	2106.71	3247.64	3136.74	2604.96	2867.7	2591.22	2996.76	3077.47	2760.92	3130.14		24.6804	25.0393	23.4026	23.8044	25.0033	23.8046	23.2903
2519480482	Tsac_0531			207	hypothetical protein	115.46	126.17	172.26	140.13	130.63	126.33	80.61	83.67	83.45	88.11	78.23	107.19	123.32	159.21	155.92	184.01	115.91	140.94	123.31	143.07	128.12
2519480483	Tsac_0532			879	small conductance mechanosensitive channel	161.03	137.79	150.06	172.7	106.1	139.02	90.64	113.58	95	116.52	116.1	133.89	138.88	153.07	167.35	182	151.29	142.64	145.5	178.61	164.67
2519480484	Tsac_0533			534	Colicin V production protein	94.14	105.81	128.78	119.48	122.98	89.56	68.43	81.9	66.38	84.67	115.6	87.43	134.17	143.63	120.07	147.34	128.1	132.81	125.37	230.19	134.21
2519480485	Tsac_0534			555	putative sporulation protein YyaC	0.87	1.69	3.48	2.11	0	0.29	0	0	0.15	0.35	1.37	0.17	0	0.24	0	0	0.15	0.13	0	0	0.64
2519480486	Tsac_0535			2628	cyanophycin synthetase	4.6	4.99	13.27	3.21	1.26	4.41	1.68	1.47	1.46	2.23	3.1	3.17	3.16	3.01	1.58	1.24	2.14	3.73	3.13	1.54	4.26
2519480487	Tsac_0536			822	cyanophycinase	4.85	5.57	21.31	11.16	6.04	10.6	1.52	0.63	1.2	3.74	8.99	2.7	3.91	5.35	2.32	3.97	1.97	6.19	2.58	0.99	7.17
2519480488	Tsac_0537			873	lipid kinase, YegS/Rv2252/BmrU family	200.6	202.15	246.3	317.38	197.86	321.72	183.58	197.28	181.17	256.31	259.32	265.91	315.9	309.7	285.17	290.24	287.02	303.35	335.68	271.85	322.16
2519480489	Tsac_0538		hypothetical protein	504	Protein of unknown function (DUF4446)	188.86	179	211.79	235.95	281.4	257.37	133.25	134.95	126.86	168.94	148.36	181.23	247.96	212.28	173.06	177.7	183.5	225.32	231.67	255.16	207.68		23.1595	23.1401	21.8866	22.2229	23.1498	22.6077	23.0655
2519480490	Tsac_0539		cysteine desulfurase family protein	1146	cysteine desulfurase family protein	214.18	207.11	240.97	316.36	253.29	306.07	139.63	139.54	141.66	169.54	160.08	198.12	270.78	266.19	203.87	187.25	189.69	254	249.17	213.11	238.62		21.7072	21.365			21.3449	22.0744	21.4633
2519480491	Tsac_0540		Radical SAM domain protein	1299	biotin synthase	225.22	231.66	236.53	269.1	268.06	272.11	138.92	141.98	141.42	161.98	149.26	193.08	262.57	261.64	182.52	183.58	161.13	236.69	241.92	210.49	238.19		21.7844	22.1271		23.501	22.3658	19.1208	19.3017
2519480492	Tsac_0541		parB-like partition protein	840	chromosome partitioning protein, ParB family	207.58	230.65	261.49	237.32	309.43	279.8	224.26	225.45	223.37	198.96	157.33	202.39	224.75	205.6	227.45	217.2	198.53	250.43	241.2	146.34	240.23		21.1383	22.0237	20.1842	21.0993	21.5236	21.9816	20.606
2519480493	Tsac_0542			804	chromosome partitioning protein	198.43	213.16	215.13	213.56	258.08	229.27	187.61	178.14	186.33	185.54	230.48	198.46	206.47	183.83	200.29	168.64	188.58	223.22	225.64	154.91	215.8
2519480494	Tsac_0543			804	chromosome partitioning protein, ParB family	121.04	135.76	129.11	170.28	192.87	160.24	110.61	121.24	114.96	106.38	108.68	111.88	98.75	96.8	98.69	104.79	95.14	127.84	118.31	93.35	116.11
2519480495	Tsac_0544			447	ADP-ribose pyrophosphatase YjhB, NUDIX family	161.78	171.56	189.76	211.76	214.81	225.6	138.49	115.99	143.77	127.99	146.37	143.95	124.2	122.58	130.86	122.31	131.53	179.91	155.5	109.82	149.25
2519480496	Tsac_0545		Ribosomal RNA small subunit methyltransferase G	723	16S rRNA (guanine527-N7)-methyltransferase	135.17	131.97	140.06	159.54	145.79	176.53	111.7	108.72	118.1	108.21	104.32	111.63	98.34	83.61	104.48	86.69	96.73	131.41	122.53	98.76	111.02		22.9726		19.1384		20.6886
2519480497	Tsac_0546		tRNA uridine 5-carboxymethylaminomethyl modification enzyme mnmG	1872	tRNA uridine 5-carboxymethylaminomethyl modification enzyme	180.9	167.98	176.29	243.81	228.76	235.3	152.28	138.14	144.88	135.27	144.85	146.92	119.34	116.33	123.28	111.31	108.85	151.86	147.39	129.59	132.92		22.0597		18.5844	20.7359	20.041	19.9238	20.4999
2519480498	Tsac_0547		tRNA modification GTPase mnmE	1377	tRNA modification GTPase	153.06	135.19	163.33	226.39	234.45	199.26	91.85	99.67	91.02	98.29	91.16	110.64	94.79	110.82	88.86	99.4	88.36	129.52	127.26	129.93	121.64		21.5343	20.9806	19.0774	21.5915	19.4265	20.7727
2519480499	Tsac_0548		single-stranded nucleic acid binding R3H domain-containing protein	621	spoIIIJ-associated protein	448.33	469.84	620.3	587.58	780.23	611.31	386.1	378.43	368.59	434.67	352.48	429.04	608.26	607.34	604.47	589.46	582.57	725.92	659.21	585.99	651.61		24.8506	23.8874	25.1593	24.9334	23.2212	24.9903	24.9183
2519480500	Tsac_0549		membrane protein insertase, YidC/Oxa1 family	657	YidC/Oxa1 family membrane protein insertase	652.06	616.88	809.86	1001.48	955.02	826.13	300.31	354.98	324.84	493.26	441.02	562.85	771.58	806.32	677.9	667.27	664.74	870.26	836.17	1440.59	827.25			20.0755			19.8088	20.4995
2519480501	Tsac_0550			210	hypothetical protein	858.13	866.62	1046.71	1261.02	974.93	1119.98	408.4	465.55	405.81	619.38	404.71	680.59	947.46	1098.52	838.12	913.63	816.81	1136.02	1062.81	1247.97	1067.58
2519480502	Tsac_0551			378	ribonuclease P protein component	1574.65	1660.46	2223.53	2043.38	2204.47	1907.46	777.11	836.2	715.77	1041.19	805.06	976.32	1771.74	1974.06	1446.09	1729.33	1498.87	2089.89	1960.84	3013.67	2051.21
2519480503	Tsac_0552		Chromosomal replication initiator protein dnaA	1332	chromosomal replication initiator protein	174.22	164.44	153.14	300.71	426.73	247.36	104.53	109.6	98.4	159.27	169.96	160.46	173.3	199.08	166.57	193.11	168.83	189.44	183.74	260.71	201.32			22.3287	21.7808	20.9058	22.7381	21.25
2519480504	Tsac_0553		DNA polymerase III, beta subunit	1113	DNA polymerase-3 subunit beta	129.39	115.27	120.8	197.48	190.89	175.25	73.08	79.05	72.45	94.18	90.81	103	127.27	131.36	110.01	111.59	101.14	133.75	123.48	196.1	117.98		24.6265	23.9091	23.0339	22.8873	24.3472	23.8995	24.4245
2519480505	Tsac_0554			210	ribosome-associated protein	137.68	113.96	152.52	236.96	233.88	167.18	72.7	82.2	68.61	89.59	157.33	90.25	119.32	136.96	118.26	107.61	111.42	128.6	121.97	181.59	139.76
2519480506	Tsac_0555			1089	DNA replication and repair protein RecF	107.59	104.91	117.01	175.25	157.09	168.46	62.05	62.25	64.72	83.48	80.34	95.84	111.81	129.12	98.53	103.52	90.55	118.91	112.09	166.52	115.06
2519480507	Tsac_0556			255	protein of unknown function (DUF370)	99.65	103.24	162.23	249.24	123.35	182.52	66.74	85.75	56.82	109.17	121.47	84.47	111.77	151.69	108.59	129.54	85.08	129.67	111.87	246.59	140.52
2519480508	Tsac_0557			735	hypothetical protein	115.11	120.9	137.98	101.89	156.17	111.2	94.66	99.9	97.23	103.31	81.48	106.03	142.86	132.07	113.14	103.39	107.77	118.07	113.2	126.95	109.21
2519480509	Tsac_0558		domain of unknown function DUF1727	1362	UDP-N-acetylmuramyl tripeptide synthase	148.39	142.86	156.74	147.04	147.48	133.93	98.56	101.1	105.19	109.74	104.93	121.29	175.4	181.5	125.79	129.16	126.94	133.19	139.03	147.74	146.43						22.2487	22.9533
2519480510	Tsac_0559		DNA topoisomerase IV, B subunit	1902	DNA gyrase subunit B	304.49	300.02	361.55	426.04	460.16	386.11	141.5	152.06	145.74	233.47	218.28	248.33	379.78	383.29	330.48	336.45	313.67	403.15	366.15	329.11	373.76		24.3961	24.507	21.2355	21.2913	23.894	21.0079	23.5703
2519480511	Tsac_0560		DNA gyrase, A subunit	2439	DNA gyrase subunit A	403.92	369.12	456.82	593.91	592.12	552.62	232.46	256.46	234.32	336.98	362.5	355.39	434.08	440.84	430.6	448.57	409.02	538.11	483.4	527.44	483.18		23.8308	25.3782	21.7309	23.2429	24.1557	23.4627	22.9522
2519480512	Tsac_0561		FMN-binding domain protein	447	Major membrane immunogen, membrane-anchored lipoprotein	3835.26	6374.54	8657.13	4265.89	2040.73	4675.9	12954	15106.8	12130.6	13620.5	9303.46	8800.92	8915.06	10091.4	13609.3	15080.5	15201.1	9094.52	11782.2	13305.1	10560.4		27.0586	28.2318	29.0164	29.4629	27.5854	29.2558	27.667
2519480513	Tsac_0562			435	bacterioferritin	0.16	0.96	3.73	0	1.27	0.55	1.15	0.53	0.38	0.88	6.75	3.61	0	0.46	0.6	0	0.98	0.34	0	1.87	1.63
2519480514	Tsac_0563		acetolactate synthase, small subunit	486	acetolactate synthase, small subunit	995.66	1057.67	1591.25	1635.04	1722.54	1607.65	635.66	590.23	664.85	1065.2	1016.16	949.97	2116.74	2132.38	1236.9	1143.37	1225.49	2417.43	2131.54	2003.39	2059.11		25.7577	25.2942	24.7393	23.1742	25.4857	24.3515	25.6281
2519480515	Tsac_0564		Ketol-acid reductoisomerase	996	ketol-acid reductoisomerase	741.44	865.45	1247.82	1379.17	1227.25	1478.42	506.51	406.38	535.98	747.9	654.28	704.22	1698.28	1722.31	965.75	823.04	934.13	2125.96	1758.01	813.82	1652.21		28.6199	28.2962	27.788	27.3692	28.126	27.6909	29.283
2519480516	Tsac_0565		2-isopropylmalate synthase	1194	2-isopropylmalate synthase	638.16	754.09	1082.66	1375.5	1332.94	1450.87	429.71	363.86	456.08	604.26	566.81	537.19	1407.14	1457.28	732.69	685.86	758.49	1810.01	1483.05	717.94	1442.2		25.6605	26.8365	24.4368	24.3478	26.0674	26.0604	27.1037
2519480517	Tsac_0566		3-isopropylmalate dehydratase large subunit	1257	3-isopropylmalate/(R)-2-methylmalate dehydratase large subunit	586.78	644.03	907.62	1396.71	1144.96	1461.11	400.81	312.39	415.83	530.44	555.95	481.58	1230.1	1204.1	657.35	594.14	679.39	1634.48	1346.33	783.94	1207.5		26.5658	27.279	26.0384	25.8877	26.9051	26.6083	27.6831
2519480518	Tsac_0567		3-isopropylmalate dehydratase small subunit	486	3-isopropylmalate/(R)-2-methylmalate dehydratase small subunit	555.91	556.03	782.12	1282.51	1152.52	1350.95	346.24	314.71	340.43	444.41	440.55	409.93	1039.52	1162.77	567.26	583.28	597.16	1389.19	1164.36	830.57	1102.8		25.759	27.075	25.9485	24.4982	26.9307	25.7745	26.8261
2519480519	Tsac_0568		3-isopropylmalate dehydrogenase	1068	3-isopropylmalate dehydrogenase	678.85	678.01	995.39	1771.54	1586.82	1762.21	438.85	387.5	432.62	609.12	590.02	541.18	1324.9	1430.41	705.05	732.91	734.29	1784.41	1463.43	1040.05	1461.69		26.205	27.2978	25.5185	25.3578	27.1421	26.183	25.6861
2519480520	Tsac_0569		Dihydroxy-acid dehydratase	1665	dihydroxy-acid dehydratase	628.6	679.45	981.83	1627.65	1175.95	1803.84	438.23	372.67	457.8	605.3	571.35	548.58	1261.44	1234.29	722.14	711.47	768.05	1739.92	1448.74	1141.28	1304.02		26.3012	26.7878	26.0315	25.0602	26.1214	26.4998	26.9147
2519480521	Tsac_0570		acetolactate synthase, large subunit, biosynthetic type	1656	acetolactate synthase, large subunit	1025.95	1066.49	1544.54	2178.34	1681.54	2484.52	746.91	687.98	755.71	1025.43	971.32	948.48	1948	1901.82	1134.47	1104.85	1240.09	2464.62	2175.67	2198.94	1962.39		26.6204	27.3412	26.3455	26.1263	26.6154	27.6388	28.1134
2519480522	Tsac_0571		riboflavin biosynthesis protein RibD	1083	diaminohydroxyphosphoribosylaminopyrimidine deaminase	108.69	128.55	110.6	631.2	21.91	689.32	84.2	77.95	84.36	107.78	135.58	104.31	174.1	172.25	112.98	94.46	92.7	54.98	44.36	33.34	46.15		22.9644	23.6217	19.614	20.3216	22.759		22.3538
2519480523	Tsac_0572			621	riboflavin synthase alpha chain	111.36	113.44	94.7	552.08	49.76	581.95	63.81	52.91	67.1	88.11	95.21	80.98	155.72	168	88.76	64.22	69.19	46.26	40.53	13.72	44.98
2519480524	Tsac_0573		3,4-dihydroxy-2-butanone 4-phosphate synthase	1191	3,4-dihydroxy 2-butanone 4-phosphate synthase / GTP cyclohydrolase II	153.15	178.23	176.13	903.71	49.11	966.3	114.11	104.07	121.52	160.15	155.31	165.64	256.8	256.58	143.06	110.41	112.52	73.68	65.7	35.08	68.39		19.8716	23.877		21.0993	22.0805	20.8687
2519480525	Tsac_0574		6,7-dimethyl-8-ribityllumazine synthase	471	6,7-dimethyl-8-ribityllumazine synthase	212.59	243.23	269.72	1338.52	29.29	1380.4	210.25	213.8	205.1	280.64	274.13	280.09	447.54	476.5	250.41	251.86	211.9	128.18	112.89	163.65	117.62		24.5087	23.881	23.4729	23.6968	22.8853	24.5662	24.2708
2519480526	Tsac_0575			1065	sporulation integral membrane protein YtvI	226.34	235.66	245.09	205.28	186.54	200.79	188.08	173.39	186.25	193.52	194.1	224.13	222.48	210.23	229.53	215.8	215.07	177.43	176.23	273.89	164.8
2519480527	Tsac_0576			168	hypothetical protein	0	2.48	24.81	2.93	0	0.95	1.99	3.43	1.95	2.86	5.82	0.55	0.47	2.38	0.52	0	0.51	0.45	0	4.83	3.51
2519480528	Tsac_0577		signal peptidase I	537	signal peptidase I	627.04	555.73	741.91	729.84	544.65	629.79	407.35	493.89	413.44	629.94	722.53	630.95	433.07	542.04	710.78	873.01	747.53	614.35	598.19	810.62	668.6			21.8204	20.4372	21.8208	21.2602	23.2166
2519480529	Tsac_0578		Seryl-tRNA synthetase	1272	seryl-tRNA synthetase	1105.57	1179.28	783.51	477.91	495.45	497.93	1424.56	1497.48	1455.22	1337.26	1557.28	1440.71	732.3	757.63	630.76	602.18	624.48	609.29	695.05	635.64	753.19		27.2422	26.4245	26.7249	26.6962	25.665	25.773	27.734
2519480532	Tsac_0579			1227	transcriptional attenuator, LytR family	58.1	57.84	34.72	19.42	26.54	14.34	166.85	162.59	170.67	54.37	73.87	59.67	22.97	23.71	70.66	72.26	61.92	27.98	30.16	51.58	30.74
2519480533	Tsac_0580		UPF0182 protein	2733	hypothetical protein	191.93	189.87	199.71	174.28	130.64	159.04	226.99	225.92	229.24	185.42	163.56	208.88	149.18	138.15	199.88	177.95	178.82	156.68	149.63	227.41	140.51		23.9025	22.8533	23.6796	24.8588	21.9908	24.6357	23.8924
2519480534	Tsac_0581			582	hypothetical protein	4.84	6.79	12.07	5.18	9.48	7.42	5.02	3.16	3.66	4.12	2.43	6.04	7.4	8.92	6.54	4.18	3.65	3.98	5.61	7.67	11.34
2519480535	Tsac_0582			489	hypothetical protein	8.71	11.49	14.05	2.27	3.39	6.38	7.85	8.71	8.54	10.6	15.34	17.96	7.37	8.99	7.43	7.99	8.35	6.12	7.77	5.81	8.44
2519480537	Tsac_0583			2346	CRISPR-associated endonuclease/helicase Cas3	389.34	280.01	163.57	102.93	190.77	67.49	132.57	130.15	130.79	92.15	122.95	107.15	149.36	154.92	107.56	115.65	117.43	159.6	135.76	235.01	121.89
2519480538	Tsac_0584			657	CRISPR-associated protein Cas5t	471.64	318.34	184.2	113.89	125.99	63.54	130.54	142.76	140.68	79.48	98.92	124.95	171.14	183.01	114.32	146.65	124.45	183.09	152.98	250.7	151.42
2519480539	Tsac_0585		CRISPR-associated regulatory protein, DevR family	1044	CRISPR-associated protein Cst2	578.68	459.67	242.33	153.31	236.28	84.26	193.54	181.83	206.07	116.31	137.1	168.25	219.01	225.94	145.13	162.56	151.91	243.41	202.19	299.99	199.28		25.1882	25.4932	24.6577	25.4766	24.4277	25.5149	24.0204
2519480540	Tsac_0586		hypothetical protein	1434	hypothetical protein	458.85	409.11	276.75	137.64	253.22	92.52	161.91	150.56	169.38	106.37	135.97	149.18	261.99	263.24	154.96	148.62	176.81	275.65	245.07	288.28	219.63				22.9937	22.603		25.3717	22.2054
2519480541	Tsac_0587		CRISPR-associated protein Cas6	801	CRISPR-associated protein, Cas6 family	623.14	535.86	473.87	143.85	355.5	119.31	224.66	252.87	223.52	198.34	230.53	190.67	539.71	647.23	295.46	364.45	328.86	465.2	449	552.06	491.79		21.4189		21.5017	20.9013	22.8143	21.6113
2519480542	Tsac_0588			1383	hypothetical protein	42.76	41.38	44.76	38.61	70.23	26.6	26.42	32.79	22.79	32.9	22.55	28.94	41.33	46.89	35.85	39.25	36.91	41.11	45.28	51.92	55.65
2519480543	Tsac_0589			354	Putative transposase DNA-binding domain-containing protein	47.34	37.92	51.67	29.4	110.68	42.47	23.8	19.83	19.43	32.54	25.79	34.73	36.28	40.62	30.8	32.37	27.16	45.01	44.91	50.42	41.95
2519480544	Tsac_0590		hypothetical protein	951	protein of unknown function (DUF4351)	741.93	751.79	923.57	791.8	1045.67	683.16	610.75	743.46	528.12	724.44	587.07	650.73	328.03	403.45	795.98	992.58	786.78	719.69	761.93	912.05	881.37		19.7995	22.4259	22.7162	23.1152	21.8525	21.7588	22.4693
2519480545	Tsac_0591		hypothetical protein	891	protein of unknown function (DUF4351)	569.91	618.6	747.29	605.14	514.07	533.41	543.91	619.87	511.58	630.15	477.42	603.97	244.13	296.42	792.58	812.48	740.83	596.37	579.49	651.1	619.65		20.512	24.2888	23.166	23.1839	22.9477	23.3588	22.6704
2519480546	Tsac_0592			1260	O-antigen ligase like membrane protein	384.59	369.72	466.21	418.68	72.27	357.01	324.9	387.69	309.53	321.73	307.59	322.61	12.24	18.81	406.29	466.87	366.74	321.14	289.22	307.16	328.54
2519480547	Tsac_0593		glycosyl transferase family 2	906	GalNAc5-diNAcBac-PP-undecaprenol beta-1,3-glucosyltransferase	429.26	446.08	568.03	469.7	65.78	440.55	391.63	403.95	378.15	398.8	377.51	390.2	20.31	20.72	504	510.73	436.97	411.2	378.44	455.84	378.98			22.2319	20.774	21.0671		21.3291
2519480548	Tsac_0594		glycosyl transferase group 1	1089	Glycosyltransferase involved in cell wall bisynthesis	536.04	451.86	551.67	529.32	99.83	452.07	409.7	491.31	412.93	422.32	450.5	384.48	19.63	27.88	487.41	570.17	436.12	421.17	364.56	391.9	450.38		22.6498	24.1994	23.1562	23.4693		23.7592	22.4411
2519480549	Tsac_0595		glycosyl transferase group 1	1137	Glycosyltransferase involved in cell wall bisynthesis	445.46	430.95	556.28	454.33	116.97	458.02	402.17	416.57	390.24	414.79	354.73	409.47	18.25	19.85	548.87	537.37	454.75	425.49	367.19	299	402.13			20.13	22.6253	21.2654		21.8331	20.4924
2519480550	Tsac_0596			558	hypothetical protein	420.06	439.9	565.3	442.57	55.38	416.34	409.21	384.65	382.62	416.31	368.12	377.74	16.7	17.54	576.1	547.48	484.43	380.21	337.93	323.53	352.98
2519480551	Tsac_0597		exopolysaccharide biosynthesis polyprenyl glycosylphosphotransferase	1416	exopolysaccharide biosynthesis polyprenyl glycosylphosphotransferase	652.81	612.93	787.17	598.54	132.12	579.74	608.26	630.98	601.5	619.21	579.34	640.34	60.5	63.1	821.81	836.62	737.93	520.28	453.52	736.02	429.78			23.4974	19.8185			21.1269
2519480552	Tsac_0598			1293	Transposase	4.2	4.43	5.61	7.91	18.78	5.2	3.16	3.16	2.47	4.16	4.12	3.86	4.42	5.1	3.01	1.53	3.55	4.92	4.99	10.67	4.38
2519480553	Tsac_0599		UDP-glucose 4-epimerase	951	UDP-glucose 4-epimerase	538.65	472.46	633.43	573.5	96.33	461.24	583.73	646.77	583.72	589.18	576.79	570.14	52.78	65.04	735.11	783.9	638.08	463.09	404	635.62	422.16		24.2473	25.6575	24.1831	23.3048		23.6662	24.1548
2519480554	Tsac_0600		hypothetical protein	1278	hypothetical protein	275.78	222.76	289.4	257.33	46.2	220.95	265.1	305.46	262.31	248.92	227.57	234.01	23.96	32.45	327.03	392.27	288.87	208.15	190.33	253.95	198.48		19.851	21.6227	17.555	19.9388			24.7528
2519480555	Tsac_0601			522	ADP-ribose pyrophosphatase	309.7	257.74	327.35	330.81	58.14	248.95	298.55	356.28	304.4	299.56	254.84	281.24	27.75	37.88	380.27	443.71	344.25	253.66	206.93	317.87	242.52
2519480556	Tsac_0602			1284	Transposase IS116/IS110/IS902 family protein	14.12	12.56	15.69	13.77	1.72	11.58	16.31	15.37	11.22	14.06	12.19	12.67	1.34	1.45	17.05	20.79	15.97	11.07	9.77	13.27	9.55
2519480557	Tsac_0603		CMP/dCMP deaminase zinc-binding	1920	Deoxycytidylate deaminase	244.73	249.78	320.9	261.61	67.83	236.96	361.95	375.8	358.67	342.82	286.88	300.26	18.31	23.75	482.32	463.5	403.44	277.81	238.33	206.65	242.19		22.5344	23.8004	24.2427	23.6801	17.2543	25.2108	23.3346
2519480558	Tsac_0604			2772	Retron-type reverse transcriptase	208.7	183.15	230.4	203.64	67.89	174.19	248.33	268.8	248.22	232.95	226.31	204.27	15.51	21.62	326.8	355.12	308.63	209.42	174.54	193.18	180.42
2519480559	Tsac_0605			948	protein of unknown function (DUF1848)	239.93	204.82	259.63	258.42	136.22	232.32	263.22	284.56	252.07	249.8	217.82	230.14	76.07	93.61	324.77	363.51	325.71	237.29	215.03	258.48	195.33
2519480560	Tsac_0606			733	hypothetical protein	292.51	283.35	348.1	352.45	177.68	345.96	373.77	343.53	364.87	376.9	289.28	365.63	111.74	94.19	502.9	516.69	463.72	330.36	284	385.76	247.96
2519480561	Tsac_0608			597	Transcriptional regulator, AbiEi antitoxin, Type IV TA system	193.95	189.98	210.86	275.02	135.88	232.41	260.2	266.99	258.21	312.9	227.38	291.28	51.68	52.64	345.55	346.58	342.47	186.58	175.61	266.38	169.8
2519480562	Tsac_0609			768	Predicted nucleotidyltransferase component of viral defense system	188.14	176.68	205.81	230.94	136.52	218.98	230.73	223.13	224.7	271.35	271.57	253.63	52	47.68	335.65	339.68	322.94	192.77	154.68	239.29	139.51
2519480563	Tsac_0610			603	Ribosomal protein S18 acetylase RimI	154.78	152.2	185.21	206.81	155.58	212.33	185.12	203.74	180.02	222.87	218.09	195.17	49.21	51.89	299.63	310.11	274.58	167.98	140.17	209.91	132.34
2519480565	Tsac_0611		CMP/dCMP deaminase zinc-binding	414	tRNA(adenine34) deaminase	974.24	1086.28	1375.82	1493.06	2921.86	1410.7	797.8	1017.29	814.49	1283.15	1805.08	1227.5	1742.32	1935.23	1335.39	1628.28	1537.68	1727.29	1846.87	2213.64	1971.07				22.4202	22.6237		21.8818
2519480568	Tsac_0612		PAS sensor protein	1893	PAS domain S-box-containing protein/HDIG domain-containing protein	127.38	123.62	157.7	44.08	84.83	44.4	74	94.32	72.74	96.09	79.34	92.01	21.63	24.23	152.08	169.97	144.05	23.83	25.01	34.5	24.04			23.4194		15.066
2519480569	Tsac_0613			1590	DNA polymerase-3 subunit gamma/tau	133.16	135.79	143.29	132.62	199.91	133.39	81.01	84	80.17	95.57	103.97	99.95	190.68	204.84	126.48	117	114.84	177.24	175.7	163.04	179.48
2519480570	Tsac_0614		UPF0133 protein ybaB	336	hypothetical protein	315.58	408.16	460.78	415.7	619.19	455.31	317.07	274.53	317.47	381.4	307.61	456.73	703.79	698.66	512.75	484.71	426.43	538.8	535.19	189.56	594.97		23.9113	24.3364	23.8413	25.1026	24.8007	24.6731	24.2545
2519480571	Tsac_0615			600	DNA replication and repair protein RecR	579.17	607.16	667.09	613.59	799.26	609.65	684.8	1018.9	673.74	972.09	1143.34	900.44	892.91	949.28	772.15	824.66	768.17	713.8	736.6	481.41	830.99
2519480572	Tsac_0616			402	CrcB protein	48.52	52.54	68.54	58.37	50.79	64.45	4.77	4.44	6.72	12.18	14.6	12.65	52.01	57.63	18.73	15.45	23.07	61.97	57.34	62.57	53.36
2519480573	Tsac_0617			372	CrcB protein	32.68	26.85	55.6	35.59	38.57	35.69	2.69	4.02	3.3	10.06	4.97	7.7	30.31	36.15	11.63	6.02	11.66	35.59	35.85	25.08	34.85
2519480574	Tsac_0618			1182	HDIG domain-containing protein	78.38	85.3	103.17	89.67	89.64	83.9	63.59	65.04	67.46	60.67	49.56	64.45	83.07	75.76	80.89	83.25	73.64	82.53	80.1	70.7	76.89
2519480575	Tsac_0619			267	Protein of unknown function (DUF2508)	81.02	82.23	83.54	74.96	70.27	72.18	71.24	101.51	73.59	56.8	43.15	63.02	88.27	90.76	75.19	96.39	76.16	68.64	78.4	130.67	92.71
2519480576	Tsac_0620			273	inhibitor of the pro-sigma K processing machinery	8.8	9.91	24.31	9.93	0	9.96	4.58	5.48	3.3	4.22	8.76	7.11	9.75	9.27	6.34	1.64	5.61	10.96	8.74	1.49	9.5
2519480577	Tsac_0621			249	Protein of unknown function (DUF1657)	5.52	7.1	9.61	9.4	0	8.67	1.34	2.77	4.6	1.93	13.53	4.46	4.4	4.01	5.21	3.6	4.78	4.81	9.58	11.4	4.73
2519480583	Tsac_0622			243	hypothetical protein	1.98	9.42	11.75	1.27	0	4.28	3.09	2.13	2.02	1.98	0	0.38	1.93	2.47	1.42	0	2.8	1.85	2.54	5.01	2.91
2519480584	Tsac_0623			738	3-oxoacyl-[acyl-carrier protein] reductase	31.36	30.74	42.88	26.79	59.07	26.44	16.96	18.71	17.08	15.09	17.97	16.79	29.18	28.42	12.55	16.57	13.95	24.94	21.9	26.94	28.91
2519480585	Tsac_0624			1029	mannose-1-phosphate guanylyltransferase	77.82	77.96	42.45	36.87	620.49	20.98	2.27	4.19	3.26	6.25	7.29	9.16	23.06	26.85	11.52	14.5	12.9	42.68	46.78	36.27	55.67
2519480586	Tsac_0625			1179	Glycosyltransferase involved in cell wall bisynthesis	65.82	61.78	33.58	38.81	516.28	23.13	2.41	2.44	3.26	4.15	7.37	6.43	8.57	7.51	4.99	4.45	5.85	23.03	28.77	18.58	32.59
2519480587	Tsac_0626			1032	hypothetical protein	52.77	46.68	27.82	32.64	440.62	18.37	2.51	2.12	2.38	3.44	4.11	4.93	5.54	5.74	2.52	4.28	4.45	16.24	19.17	15.72	20.67
2519480588	Tsac_0627			723	16S rRNA pseudouridine516 synthase	46.26	53.97	44.62	54.77	23.66	41.7	21.12	21.89	21.51	19.12	24.05	23.53	27.94	24.31	17.35	14.52	18.71	20.07	23.58	35.35	28.04
2519480589	Tsac_0628		formate acetyltransferase	2229	formate C-acetyltransferase	300.52	304.93	370.98	1091.26	1056.41	1098.79	543.49	497.49	536.47	592.02	587.74	607.81	1563.55	1524.88	61.88	57.24	72.79	153.31	189.76	38.22	208.24		26.4926	28.203	27.2933	27.8732	28.682	20.3353	23.6582
2519480590	Tsac_0629			729	pyruvate formate lyase activating enzyme	344.23	350.42	453.76	1295.39	1289.16	1317.5	710.45	706.62	721.17	703.42	638.83	678.2	2026.73	1871.09	67.66	83.95	86.48	165.63	216.99	69.01	230.25
2519480591	Tsac_0630			897	Glyoxylase, beta-lactamase superfamily II	98.31	83.99	97.14	177.89	215.94	159.41	64.64	67.23	61.06	62.07	62.4	61.73	145.08	157.8	57.59	58.59	49.7	57.38	65.38	69.65	63.99
2519480592	Tsac_0631		hydro-lyase, Fe-S type, tartrate/fumarate subfamily, alpha subunit	843	fumarate hydratase subunit alpha	122.44	121.33	124.42	180.59	231.74	176.83	91.64	96.86	92.84	86.43	87.15	105.28	128.55	120.2	66.72	58.17	62.58	82.44	89.37	101.06	86.13		20.141	18.8858	17.8181		23.0105		20.2066
2519480593	Tsac_0632			558	fumarate hydratase subunit beta	99.81	92.31	94.88	144.47	157.25	119.38	79.84	77.96	73.36	66.23	66.42	77.54	89.53	94.85	53.35	64.13	50.78	67.57	66.95	78.52	76.05
2519480594	Tsac_0633		phage SPO1 DNA polymerase-related protein	564	DNA polymerase	58.81	73.61	85.53	104.5	151.66	91.6	57.25	53.97	51.53	51.23	60.7	50.32	70.53	84.87	43.88	37.91	37.26	51.6	51.21	56.82	62.07		22.7674	22.9287	21.0097	22.5738	20.6666	22.3021	21.8282
2519480598	Tsac_0634		glucokinase, ROK family	948	glucokinase	94.9	89.13	82.63	78.02	126.9	74.99	81.23	75.02	81.43	67.54	97.22	81.14	108.45	104.71	83.43	57.67	69.65	83.02	103.23	47.5	107.55		23.1194	23.5481	23.7992	24.2349	23.9066	24.7801	24.1362
2519480599	Tsac_0635			570	DNA-3-methyladenine glycosylase I	121.45	116.47	127.01	105.23	257.53	104.38	107.28	135.98	111.45	108.79	90.57	114.83	145.2	149.16	109.15	116.58	108.07	104.86	130.16	103.91	144.13
2519480600	Tsac_0636			1422	lysine decarboxylase	94.13	86.49	82.66	80.12	93.14	81.49	63.89	64.67	67.18	67.37	67.33	74.96	147.79	130.91	76.13	69.92	79.1	102.38	113.48	109.27	112.23
2519480601	Tsac_0637		Thymidylate kinase	618	dTMP kinase	221.59	222.93	243.28	243.25	264.32	237.58	105.97	108.94	98.42	153.15	166.19	174.27	330.19	328.04	174.04	161.5	160.67	279.5	288.83	208.75	310.13		18.4834	20.3726	18.7739	20.062	22.1537		21.2673
2519480602	Tsac_0638		protein of unknown function DUF970	330	Uncharacterized protein YaaQ	320.7	363.56	330.47	315.58	382.95	316.25	329.16	270.8	293.47	354.01	315.18	393.88	436.36	382.72	404.86	375.38	340.59	388.32	387.55	315.94	423.98		23.8819	23.5591	23.5477	23.538	22.2534	24.5116	24.0147
2519480603	Tsac_0639			444	hypothetical protein	242.38	274.2	244.58	238.02	161.58	251.08	227.17	188.05	244.86	253.17	265.59	303.58	356.59	325.99	286.49	228.53	261.58	310.52	318.28	247.62	296.54
2519480604	Tsac_0640			960	DNA polymerase III, delta prime subunit	218.98	214.07	192.79	223.05	278.8	211.67	167.03	173.05	169.95	204.88	173.89	227.36	246.65	228.03	219.93	225.06	197.29	228.87	225.04	238.34	235.5
2519480605	Tsac_0641			885	Cell fate regulator YaaT, PSP1 superfamily (controls sporulation, competence, biofilm development)	476.7	441.61	424.19	488.78	596.12	455.16	245.38	275.95	251.05	319.22	351.1	329.36	424.16	442.72	301.35	302.22	287.36	391.12	366.66	396.06	416.21
2519480606	Tsac_0642			375	Uncharacterized membrane protein	94.68	92.96	118.96	153.22	113.31	117.72	76.75	81.79	85.58	72.95	95.35	95.65	52.2	56.46	60.23	72.72	70.34	81.39	80.08	91.96	75.75
2519480607	Tsac_0643			834	hypothetical protein	190.79	185.28	203.78	259.11	113.81	238.67	153.15	146.55	164.61	164.59	155.08	180.02	100.65	96.99	130.73	119.9	125.99	160.2	151.76	184.36	139.92
2519480608	Tsac_0644		hypothetical protein	2184	Type I phosphodiesterase / nucleotide pyrophosphatase	206.41	197.34	200.58	243.41	132.91	251.7	151.19	134.48	149.45	159.5	144.46	172.87	95.4	86.51	128.13	104.91	117.85	150.99	137.78	176.28	122.24		19.7178		22.312	21.6338	20.8917	21.753
2519480609	Tsac_0645		Arginine deiminase	1221	arginine deiminase	266.32	279.69	286.15	362.95	188.02	367.83	192.07	183.8	193.16	225.71	192.44	237.9	141.85	115	168.6	155.35	173.72	177.86	188.36	181.08	170		23.2554	24.3123	23.4885	24.5898	23.846	23.4564	23.0194
2519480610	Tsac_0646			747	tRNA1(Val) A37 N6-methylase TrmN6	33.37	43.04	55.38	32.73	79.79	37.9	24.79	22.88	25.43	20.3	28.37	26.86	37.95	38.23	19.46	15.51	19.36	31.65	32.28	33.13	37.4
2519480611	Tsac_0647		Ribosomal RNA small subunit methyltransferase I	816	16S rRNA (cytidine1402-2'-O)-methyltransferase	34.17	32.13	54.57	27.55	44.63	31.07	22.08	21.86	20.97	19.76	16.12	24.24	32.24	24.4	20.36	19.22	17.83	26.31	28.03	11.43	29.32			22.9316			21.1392	19.2896
2519480612	Tsac_0648			879	cation diffusion facilitator family transporter	32.89	31.73	35.65	38.18	283.77	40.03	14.9	17.74	15.93	17.36	23.74	17.46	36.26	36.05	27.17	28.91	24.88	41.45	46.72	215.07	51.36
2519480613	Tsac_0649		transcriptional regulator, AbrB family	249	transcriptional pleiotropic regulator of transition state genes	815.56	2559.15	2960.43	620.05	3364.28	854.31	2434.46	3205.09	1846.06	3356.66	1782.14	1362.95	1689.94	2254.26	2312.72	2842.25	2670.75	2096.75	3134.54	3085.82	2871.52		26.7823	27.3884	27.1164	26.9403	27.1216	27.1493	25.9225
2519480614	Tsac_0650			585	spore maturation protein A	7.04	8.72	37.86	10	33.02	13.67	2.57	3.44	2.38	5.09	3.72	2.53	8.7	11.95	3.25	2.85	5.53	13.43	16.76	41.61	15.31
2519480615	Tsac_0651			522	spore maturation protein B	3.42	5.18	9.61	9.44	11.63	8.27	2.08	2.54	1.25	3.31	9.58	3.54	4.5	4.21	1.66	1.84	2.12	7.45	7.61	17.1	10.61
2519480616	Tsac_0652			1404	poly(A) polymerase	80.46	82.78	98.12	104.13	122.24	100.42	76.24	85.82	81.28	87.1	61.77	96.86	85.66	103.71	92.69	95.71	83.21	79.07	83.35	111.82	94.11
2519480617	Tsac_0653		Methionyl-tRNA synthetase	1911	methionyl-tRNA synthetase	196.11	189.32	196.85	170.45	195.21	171.03	131.71	121.98	126.63	88.06	89.46	90.9	103.99	93.86	64.57	58.76	68.34	98.1	101.49	73.03	96.47		24.1288	24.6444	24.4137	26.0732	25.6726	24.6157	23.6709
2519480618	Tsac_0654			297	Protein of unknown function (DUF2919)	688.38	791.44	799.61	515.49	577.86	612.31	2144.11	1958.21	2075.83	3004.87	2555.7	3081.9	963.35	847.34	3472.04	2935.56	3192.8	2760.87	2818.87	4659.25	2363.78
2519480619	Tsac_0655		hypothetical protein	537	hypothetical protein	726.66	840.57	787.47	501.39	663.86	571.56	1881.38	1575.1	1914.13	2601.64	2373.82	3178.16	838.28	709.91	2936.27	2315.74	2511.01	2499.33	2516.6	4020.6	2259.31		21.9942			22.8803		22.4487	21.2623
2519480620	Tsac_0656			240	hypothetical protein	115.03	111.86	139.25	114.7	110.37	86.3	126.88	158	122.11	110.39	116.83	103.23	87.76	128.16	116.82	186.45	118.05	106.29	114.45	248.48	119.34
2519480621	Tsac_0657			477	hypothetical protein	25.48	17.02	24.59	17.3	0	16.09	20.81	32.21	22.65	17.31	20.73	16.47	17.56	20.94	18.14	26.71	16.77	17.88	19.81	35.72	24.22
2519480622	Tsac_0658			471	hypothetical protein	45.49	22.09	26.55	27.72	24.6	19.36	27.99	60.35	32.85	18.75	30.23	20.41	18.62	37.32	21.31	31.26	25.47	27.32	23.63	31.87	37.79
2519480623	Tsac_0659			180	hypothetical protein	811.9	960.77	841.26	450.6	435.35	401.19	1632.85	1516.26	1514.04	1175.91	1237.78	1221.85	718.2	679.45	937.91	937.15	873.53	807.52	833.17	969.14	793.01
2519480624	Tsac_0660			237	hypothetical protein	895.69	1107.72	959.38	438.11	421.45	435.29	1841.73	1485.44	1713.97	1206.59	867.17	1302.07	822.01	677.29	937.61	761.46	890.33	898.02	895.14	825.07	762.93
2519480625	Tsac_0661			498	Transposase domain (DUF772)	0	0.42	4.96	0	0	0	0.5	0.23	0.16	0	0	0.37	0	0	0	0	0	0.15	0.35	0	0.95
2519480626	Tsac_0662			525	Transposase DDE domain-containing protein	1.83	1.19	2.21	3.4	0	1.07	0.16	1.86	0.94	1.83	0	0	2.09	1.14	1.15	2.93	1.13	1	0.67	5.41	1.35
2519480627	Tsac_0663			1305	Major Facilitator Superfamily protein	1.42	1.51	13.6	1.42	2.54	1.29	0.51	0.53	0.5	1.25	1.33	0.43	0.66	0.61	0.4	0.25	0.39	0.57	0.34	0	2.44
2519480628	Tsac_0664			774	TatD DNase family protein	63.97	59.29	63.82	47.74	47.06	45.77	26.41	31.67	27.82	35.59	36.09	41.45	44.72	43.35	35.33	37.72	35.95	45.72	43.02	55.04	42.18
2519480629	Tsac_0665			282	hypothetical protein	59.18	75.64	75.81	81.89	52.84	59.27	44.97	50.2	40.93	45.27	55.5	53.76	70.53	51	45.41	54.03	51.29	61.81	54.18	94.95	44.72
2519480630	Tsac_0666			1008	Uncharacterized conserved protein YabE, contains G5 and tandem DUF348 domains	1936.76	1808.35	1991.3	1829.95	4351.83	1707.16	2162.98	2308.86	2130.5	1658.54	1654.29	1588.58	1225.65	1191.52	1689.68	1767.35	1686.99	1966.62	1718.07	2510.19	1676.63
2519480631	Tsac_0667		Ribosomal RNA small subunit methyltransferase A	819	16S rRNA (adenine1518-N6/adenine1519-N6)-dimethyltransferase	114.71	113.46	177.54	137.46	359.14	153.6	33.21	28.31	36.98	41.14	36.23	43.35	128.11	127.38	77.76	85.04	77.92	209.26	171.14	116.41	138.88		22.3437	21.9664		21.6874	20.8567		21.2282
2519480632	Tsac_0668			1113	hypothetical protein	65.41	70.68	94.59	105.85	270.22	103.61	15.14	12.82	18.24	21.3	20.12	21.6	51.57	53.06	28.77	29.62	29.51	97.26	71.5	42.65	65.77
2519480633	Tsac_0669		hypothetical protein	237	Phosphotransferase system, HPr	96.2	155.86	129.29	30.14	16.3	27.33	695.58	1373.51	668.73	336.18	529.2	211.03	46.92	68.82	389.57	613.71	414.29	38.51	58.51	94.15	69.63				23.1774	22.8795		21.1992
2519480634	Tsac_0670		ATPase-like, ParA/MinD	1056	ATP-binding protein involved in chromosome partitioning	381.75	401.73	436.7	490.4	467.71	463.62	269.08	284.12	268.54	334.79	319.05	335.12	493.17	495.8	298.93	307.78	304.32	349.25	361.74	411.07	371.36		24.5994	25.2014	23.98	23.9716	25.7237	23.808	24.1427
2519480635	Tsac_0671		hypothetical protein	363	Predicted Fe-Mo cluster-binding protein, NifX family	600.68	716.05	716.1	511.17	407.43	434	913.1	1307.48	856.53	687.02	349.1	473.7	496.13	659.9	566.87	832.06	631.68	393	436.26	736.49	525.71				23.6487	25.1732	21.2401	24.616
2519480636	Tsac_0672			525	hypothetical protein	133.69	137.75	162.45	170.91	258.58	146.08	75	80.67	75.47	111.72	115.1	120.8	73.53	74.44	79.44	85.6	61.58	89.2	82.94	59.5	85.54
2519480637	Tsac_0673			1485	ATP-dependent metalloprotease FtsH	124.03	135.03	158.47	146.31	282.8	147.02	95.06	89.36	99.23	129.02	115.2	138.33	63.91	61.06	96.61	76.35	88.29	88.81	81.42	58.74	78.9
2519480638	Tsac_0674			117	hypothetical protein	2.35	4.45	10.55	1.05	0	0	1.43	1.48	2.1	1.64	0	0.79	0.67	7.4	1.48	0	0.73	0.64	0.75	0	3.02
2519480639	Tsac_0675	echA hydrogenase		1884	ech hydrogenase subunit A	139.25	129.85	92.87	56.45	95.49	55.56	223.85	214.41	222.17	168.14	149.93	156.73	50.41	58.13	148.12	138.67	146.41	55.27	56.72	60.08	48.68
2519480640	Tsac_0676	echB hydrogenase		864	Formate hydrogenlyase subunit 4	86.96	75.39	53.51	51.68	83.03	38.6	162.61	156.18	172.07	99.88	154.97	115.88	23.84	28.28	85.03	81.43	88.73	34.46	28.32	34.75	27.56
2519480641	Tsac_0677	echC hydrogenase	NADH dehydrogenase (quinone)	474	NADH-quinone oxidoreductase, B subunit	274.13	255.31	232.03	163.71	215.38	169.73	350.08	313.45	358.55	255.17	246.71	271.69	121.25	138.35	205.38	201.51	196.2	168.4	167.51	199.42	156.17		21.799	21.0811	23.0401	22.5373		19.418
2519480642	Tsac_0678	echD hydrogenase	NADH dehydrogenase (ubiquinone) 30 kDa subunit	378	Respiratory-chain NADH dehydrogenase, subunit	160.24	152.5	134.15	102.64	169.35	98.38	248.96	197.44	234.11	172.43	132.55	183.67	70.84	71.16	135.75	100.26	124.7	111.42	94.4	71.91	77.33				21.6064	21.4263	20.5388	20.479
2519480643	Tsac_0679	edhE hydrogenase	NADH dehydrogenase (quinone)	1083	Ni,Fe-hydrogenase III large subunit	306.47	301.4	253.06	177.08	230.32	184.98	439.63	389.57	457.78	347.19	368.3	370.99	138.38	131.8	282.45	244.43	258.32	183.53	168.33	121.37	160.75		23.469	22.1408	23.8998	23.3379	21.7778	21.1427	21.8021
2519480644	Tsac_0680	echF hydrogenase		357	4Fe-4S dicluster domain-containing protein	218.53	241.04	203.65	154.39	126.76	135.3	355.91	323.18	363	282.6	235.02	249.12	109.01	101.82	217.42	228.28	212.83	142.49	140.28	98.86	118.53
2519480645	Tsac_0681	hypA hydrogenase		342	hydrogenase nickel incorporation protein HypA/HybF	189.56	184.07	155.26	145.14	156.52	103.59	272.48	313.63	283.17	232.4	253.28	209.22	88.61	106.68	171.8	196.55	181.86	114.62	105.62	77.1	106.5
2519480646	Tsac_0682	hypB hydrogenase	hydrogenase accessory protein HypB	654	hydrogenase nickel incorporation protein HypB	134.1	125.21	123.56	69.02	111.38	77.04	145.81	119.05	153.71	102.45	115.99	125.67	45.38	47.44	101.22	96.81	98.61	82.93	73.87	34.12	53.53		23.3752	21.6861	23.8842	23.791	22.3706	23.6359	21.9246
2519480647	Tsac_0683	hypC hydrogenase		2247	hydrogenase maturation protein HypF	119.59	122.25	117.06	69.18	123.29	75.52	129.84	118.88	129.99	111.5	121.4	106.27	57.46	57.04	86.53	77.72	86.94	74.04	66.35	42.97	55.45
2519480648	Tsac_0684	hypD hydrogenase		240	hydrogenase expression/formation protein HypC	102.16	99.28	104.19	67.49	183.95	45.65	91.07	82.96	83.91	58	16.3	48.92	47.31	47.44	57.69	42.68	50.7	45.51	43.06	23.67	28.98
2519480649	Tsac_0685	hypE hydrogenase		1053	hydrogenase expression/formation protein HypD	57.91	58.3	66.11	24.1	73.37	25.67	33.99	33.5	36.93	27.71	21.98	29.41	29.97	29.59	23.42	19.7	21.41	26.5	25.58	15.41	19.25
2519480650	Tsac_0686	hypF hydrogenase		990	hydrogenase expression/formation protein HypE	57.79	61.28	70.63	20.71	55.74	25.36	26.38	24.59	30.93	27.34	27.23	25.12	35.12	27.1	18.97	21.53	19.25	22.59	22.39	16.39	17.86
2519480651	Tsac_0687			411	N-acetylmuramoyl-L-alanine amidase	0.5	0.76	4.51	0.6	0	0.19	0.81	0.7	0.4	1.4	0	0.9	0.38	0.49	0.84	0	0.62	0.36	0.21	0	1.72
2519480652	Tsac_0688			486	phosphinothricin acetyltransferase	174.52	186.06	262.67	262.43	111.28	253.08	123.08	114.14	115.89	154.85	159.89	155.41	374.92	379.46	189.62	169.92	177.17	369.27	378.91	277.14	357.98
2519480653	Tsac_0689		DEAD/DEAH box helicase domain protein	1542	ATP-dependent RNA helicase DeaD	149.96	134.56	208.62	212.23	178.22	207.5	90.84	91.58	85.79	124.19	132.36	132.26	272.99	289.67	156.73	161.37	165.86	276	282.38	238.62	283.21		19.2786			20.1806	24.3403		21.0076
2519480654	Tsac_0690			1053	NAD(P)H-dependent flavin oxidoreductase YrpB, nitropropane dioxygenase family	315.92	319.77	433.47	378.57	386.77	408.44	237.29	261.76	242.09	333.83	331.93	291.92	408.47	418.56	285.32	332.67	301.07	408	415.44	514.72	415.52
2519480655	Tsac_0691		Mannan endo-1,4-beta-mannosidase	4269	mannan endo-1,4-beta-mannosidase	15.27	14.33	18.53	4.83	9.7	4.66	42	33.51	42.55	29.91	32.03	22.46	2.86	2.93	33.22	26.78	21.45	5.1	5.01	5.51	5.11		23.02		23.0979	22.0721			24.6377
2519480656	Tsac_0692		extracellular solute-binding protein family 1	1308	ABC-type glycerol-3-phosphate transport system, substrate-binding protein	53.4	50.91	33.57	2.21	8.44	1.41	168.32	138.53	169.86	263.39	182.8	192.74	6.35	6.67	269.25	196.12	174.27	7.66	8.31	6.51	10.72		24.539		25.6517	25.8794		22.6158
2519480657	Tsac_0693			909	multiple sugar transport system permease protein	3.7	3.78	7.98	0.14	3.04	0.26	10.1	6.01	11.44	12.57	11.48	7.83	0.95	0.73	12.38	8.1	8.24	0.82	0.58	0	0.65
2519480658	Tsac_0694			849	multiple sugar transport system permease protein	25.56	35.05	28.91	25.75	39.65	25.9	34.59	41.28	35.39	45.79	39.68	37.68	26.93	26.27	37.3	35.59	37.88	34.63	40.47	64.99	31.93
2519480659	Tsac_0695		glycosidase related protein	1017	beta-1,4-mannooligosaccharide/beta-1,4-mannosyl-N-acetylglucosamine phosphorylase	27.89	23.12	25.04	29.91	33.64	19.42	31.75	28.18	36.14	41.72	37.94	39.18	16.48	15.32	33.01	30.21	26.86	21.33	23.62	21.14	23.53		23.3363	21.4745	23.4992	22.5206	21.8547	22.9501	23.3354
2519480660	Tsac_0696			975	cephalosporin-C deacetylase	50.15	47.28	45.75	39.04	33.39	27.72	40.56	38.95	37.78	60.16	54.84	57.65	19.35	19.6	45.62	32.24	35.6	30.38	32.25	29.96	26.6
2519480661	Tsac_0697		Alpha-galactosidase	2190	alpha-galactosidase	102.98	91.89	58.75	45.22	55.69	43.56	49.64	46.93	48.78	82.05	73.7	75.31	26.82	28.91	55.67	53.14	50.27	36.72	36.7	46.5	42.57		23.6041		22.6315	23.2185		22.9378	21.4586
2519480662	Tsac_0698			102	hypothetical protein	1.35	0	6.81	0	0	0	0	0	0	0.94	0	0	0	0	0	0	0	0	0	0	0
2519480663	Tsac_0699			369	GntR family transcriptional regulator	20.47	27.35	29.07	23.87	56.83	17.12	8.59	11.38	11.76	13.01	10.6	12.03	22.07	25.98	18.29	12.14	16.83	24.73	23.94	21.99	31.94
2519480664	Tsac_0700			867	ABC-2 type transport system ATP-binding protein	22.5	22.68	30.44	23.09	34.37	17.89	10.3	8.43	10.01	13.73	7.9	14.08	16.89	15.13	13.87	9.3	12.37	22.18	21.19	15.91	24.74
2519480665	Tsac_0701			654	ABC-2 family transporter protein	21.95	28.48	35.76	23.16	39.66	23.72	13.39	16.19	15.9	16.59	15.29	17.95	19.76	19.65	16.41	20.16	16.52	26.77	26.2	36.6	18.56
2519480666	Tsac_0702			657	haloacid dehalogenase superfamily, subfamily IA, variant 3 with third motif having DD or ED/haloacid dehalogenase superfamily, subfamily IA, variant 1 with third motif having Dx(3-4)D or Dx(3-4)E	250.66	245.8	268.19	298.36	747.56	244.17	97.27	107.38	95.82	143.19	166.75	132.41	352.06	370.58	148.7	156.98	167.97	311.08	295.75	291.45	336.93
2519480667	Tsac_0703		Radical SAM domain protein	1347	Radical SAM superfamily enzyme YgiQ, UPF0313 family	294.69	282.65	305.68	229.38	275.31	218.72	296.61	311.21	290.63	210.02	193.16	199.99	324.49	341.63	195.55	207.64	197.9	221.37	221.43	321.96	223.58		24.1795	18.5188	20.8104	20.2869		20.2417
2519480668	Tsac_0704			990	anaerobic sulfite reductase subunit C	16.37	13.24	16.53	14.18	24.53	14.38	12.3	15.23	11.66	10.96	1.87	9.71	10.44	11.57	7.95	4.2	7.56	7.18	7.23	11.06	10
2519480669	Tsac_0705			792	anaerobic sulfite reductase subunit B	13.09	10.25	12.96	10.73	11.15	11.91	9.38	7.56	9.61	7.15	8.65	8.29	10.08	6.81	5.57	4.28	4.73	6.05	5.8	9.22	4.17
2519480670	Tsac_0706			1011	anaerobic sulfite reductase subunit A	8.97	11.01	17.48	9.44	4.37	9.49	7.67	7.8	7.69	5.13	7.31	6.49	8.6	6.26	3.94	3.86	2.61	5.48	5.5	7.22	5.83
2519480671	Tsac_0707			300	YmaF family protein	0	1.04	4.37	1.23	0	0.8	1.39	0.96	0.82	1.28	0	0	0.26	0.67	1.15	0	0	1	0.59	4.06	0.39
2519480672	Tsac_0708			696	hypothetical protein	47.46	52.77	66.53	37.43	49.95	27	54.78	64.24	48.22	46.2	46.22	29.62	12.6	20.37	38.91	51.97	45.11	25.69	24.87	33.81	31.16
2519480673	Tsac_0709			522	hypothetical protein	4.87	3.79	6.06	2.95	13.74	2.3	4.48	4.96	4.7	6.44	0.83	6.38	7.8	10.84	3.98	5.52	4.4	6.31	7.11	8.55	14
2519480674	Tsac_0710			159	hypothetical protein	79.91	90.97	106.79	70.88	48.59	45.27	69.78	99.52	61.27	40.45	50.58	48.84	41.86	43.13	39.18	32.61	30.5	40.93	51.1	71.44	46.7
2519480675	Tsac_0711			639	hypothetical protein	11.07	15.47	21.14	14.65	102.77	11.26	18.41	19.9	18.06	18.93	20.24	21.99	18.63	28.13	18.28	16.03	13.85	21.31	24.74	15.87	32.65
2519480676	Tsac_0712			279	hypothetical protein	15.75	13.05	15.21	9.05	35.6	12.33	17.94	22.27	18.78	19.27	14.8	19.22	19.65	25.29	12.41	18.82	17.69	18.23	25.01	11.63	27.88
2519480677	Tsac_0713			372	hypothetical protein	20.86	14.27	26.76	12.91	137.96	12.68	19.74	20.88	19.59	21.93	12.85	27.83	23.57	25.23	15.12	19.79	16.24	18.9	20.66	16.36	33.9
2519480678	Tsac_0714			504	hypothetical protein	17.03	18.58	23.28	25.17	108.4	14.6	25	20.32	26.15	27.43	21.13	30.27	23.93	25.49	22.15	23.24	19.75	25.08	28.91	12.88	27.13
2519480679	Tsac_0715			558	Copper amine oxidase N-terminal domain-containing protein	54.65	58.18	72.06	52.09	240.32	52.45	72.06	66.62	73.94	90.49	80.64	86.81	57.25	54.41	76.14	80.54	72.43	62.34	66.95	63.25	65.48
2519480680	Tsac_0716			435	hypothetical protein	40.89	45.21	42.4	34.12	96.41	27.76	663.01	602.68	622.17	989.28	926.68	1068.99	90.36	85.4	1363.82	1039.59	1034.11	938.63	983.93	1358.82	925.9
2519480681	Tsac_0717	luxR		819	hypothetical protein	29.43	30.62	27.33	22.03	64.69	18.16	454.42	408.99	425.61	621.2	596.5	734.16	47.61	55.03	851.9	662.61	627.27	532.25	522.27	948.58	565.03
2519480682	Tsac_0718			963	hypothetical protein	333.75	285.69	221.68	203.43	281.37	185.52	971.67	883.46	950.49	1058.31	1192.01	1304.15	196.04	199.94	1213.33	957.41	901.2	747.23	688.97	1220.43	706.62
2519480683	Tsac_0719			372	hypothetical protein	439.2	418.17	380.92	286.07	275.92	256.68	695.45	533.2	708.61	653.63	728.35	833.02	276.58	272.75	795.07	662.21	654.14	668.65	590.24	1013.13	541.19
2519480684	Tsac_0720			757	hypothetical protein	0.82	0.96	6.12	1.71	6.56	0.63	0.44	0.84	0.43	1.14	3.01	0.37	0.31	0.88	0.11	1.1	0.79	0.69	1.63	1.07	2.65
2519480685	Tsac_0722		Dihydrodipicolinate synthase	912	4-hydroxy-tetrahydrodipicolinate synthase	133.21	113.41	109.85	69.55	139.17	58.66	419.97	396.49	423.95	376.71	389.33	425.44	79.85	88.26	470.23	401.66	372.9	275.86	240.75	431.49	255.26			18.1925		19.1839	21.2691	21.6628
2519480686	Tsac_0723			519	hypothetical protein	168.85	126.71	115.7	75.59	144.61	69.34	550.72	531.86	540.87	509	538.39	541.86	88.71	103.26	595.88	600.46	487.22	321.86	281.13	520.59	287.3
2519480687	Tsac_0724			405	nucleotidyltransferase substrate binding protein, HI0074 family	66.47	81.96	87.28	71.47	70.85	76.22	58.3	73.46	58.01	66.6	60.65	60.03	90.29	89.92	49.57	76.98	55.67	57.82	62.37	95.16	67.52
2519480688	Tsac_0725			300	Nucleotidyltransferase domain-containing protein	37.77	42.32	51.71	67.54	62.54	49.32	26.97	42.2	21.83	23.68	20.65	17.26	60.03	76.12	32.88	41.4	26.66	33.17	40.33	67.61	50.29
2519480689	Tsac_0726			648	Protein of unknown function (DUF4004)	11.23	17.18	27.99	24.14	120.93	14.81	31.54	30.01	33.35	34.07	25.66	32.81	13.53	18.7	31.78	32.4	26.79	41.1	35.03	16.28	38.38
2519480690	Tsac_0727			684	Polymer-forming protein	10.84	15.21	42.09	15.49	55.67	14.73	23.42	19.6	22.98	19.23	7.63	22.03	10.07	10.22	23.15	24.24	17.17	28.22	23.37	11.86	39.81
2519480691	Tsac_0728			750	Polymer-forming protein	13.55	13.04	26.65	23.65	89.03	18.23	22.58	20.56	22.59	24.06	10.14	18.74	10.44	10.74	25.15	18.52	15.54	25.43	23.79	24.34	23.73
2519480692	Tsac_0729			411	HSP20 family protein	0.5	0.25	5.26	1.35	6.71	0.39	0.2	0.28	0	3.27	6.61	8.55	0.19	0	0.21	0	0	0	0	0	0.29
2519480693	Tsac_0730			948	hypothetical protein	357.22	335.54	309.54	260.5	215.38	242.36	207.42	224.77	206.22	212.74	187.9	233.46	276.45	251.21	248.92	246.62	250.41	266.72	265.06	327.37	258.62
2519480694	Tsac_0731		periplasmic binding protein/LacI transcriptional regulator	1014	transcriptional regulator, LacI family	311.07	314.63	271.96	239.96	312.39	214.91	251.35	330.62	242.85	378.2	286.07	293.66	299.08	312.79	339.98	409.17	365.09	297.69	321.93	369.28	350.94		22.5865		20.5804	21.9389	21.5011	20.6799	22.2151
2519480695	Tsac_0732			1398	UDP-N-acetylmuramate--L-alanine ligase	78.65	83.06	95.12	158.32	195.79	160.17	46.79	39.06	42.04	71.41	64.84	75.39	104.51	89.39	96.81	97.26	88.92	101.94	97.36	83.28	86.68
2519480696	Tsac_0733		pur operon repressor	819	purine operon repressor, PurR	81	85.12	92.92	193.03	244.59	183.96	46.55	54.73	41.68	67.98	44.19	59.6	70.18	63.41	57.05	65.74	52.36	88.51	93.61	80.25	85.78		21.7845	23.3838		21.7049	22.4521	22.0544	21.2327
2519480697	Tsac_0734		septation protein spoVG	282	stage V sporulation protein G	5706.94	11348.2	18936.8	6429.5	2450.05	7543.67	11155.6	19177.2	9349.09	18350	9850.07	8655.65	16624.8	26631.5	14054.6	19829	16825.5	12271	15163.8	19894.5	21394.1		29.0193	28.9286	28.6635	28.3921	28.745	28.7408	28.4766
2519480698	Tsac_0735		Bifunctional protein glmU	1374	bifunctional UDP-N-acetylglucosamine pyrophosphorylase / Glucosamine-1-phosphate N-acetyltransferase	671.27	729.59	717.15	743.37	594.42	809.37	405.6	355.18	414.68	484.78	479.5	541.36	826.62	774.5	487.2	400.56	424.86	532.92	531.02	262.78	497.48		23.7135	24.1456	23.3413	24.9774	25.2995	23.7289	22.2009
2519480699	Tsac_0736		ribose-phosphate pyrophosphokinase	951	ribose-phosphate pyrophosphokinase	585.52	609.55	663.78	688.64	622.64	701.75	421	393.06	430.07	441.51	463.07	500.73	785.74	718.97	443.39	398.45	410.21	495.66	492.88	308.42	483.01		26.1515	27.083	26	26.78	27.0448	25.8587	26.0338
2519480700	Tsac_0737		response regulator receiver	684	DNA-binding response regulator, OmpR family, contains REC and winged-helix (wHTH) domain	295.89	358.41	340.77	311.08	322.72	326.55	267.48	227.65	269.41	259.07	242.31	261.8	304.97	272.63	258.33	194.67	225.02	286.55	266	189.79	250.39		22.9142		22.9321	23.5468	22.4473	22.2141	21.9472
2519480701	Tsac_0738			1422	HAMP domain-containing protein	265.53	265.04	310.51	262.67	241	275.4	230.33	218.72	232.29	206.23	231.96	222.28	245.31	244.12	226.61	194.44	215.58	241.68	221.05	156.91	220.57
2519480702	Tsac_0739		peptidase S1 and S6 chymotrypsin/Hap	1356	serine protease Do	64.27	67.6	73.54	60.09	113.95	64.58	42.88	42.48	43.05	71.29	75.9	77.99	33.55	31.32	67.39	60.34	59.73	92.3	91.51	72.4	83.01		20.0337			21.203		18.7971
2519480703	Tsac_0740			573	peptidyl-tRNA hydrolase, PTH1 family	99.48	129.66	167.29	119.62	157.95	125.61	47.03	61.96	54	65	42.3	54.37	121.07	125.95	84.27	88.37	72.02	115.8	100.96	46.02	122.19
2519480704	Tsac_0741			369	hypothetical protein	69.98	65.99	82.2	93.46	22.43	77.15	30.97	31.03	31.06	32.78	27.39	45.85	72.15	66.22	49.71	53.09	49.34	69.13	54.81	58.27	61.01
2519480705	Tsac_0742			3501	transcription-repair coupling factor (superfamily II helicase)	78.01	73.05	91.07	102.34	87.96	102.36	48.8	45.74	47.19	51.66	50.23	50.59	75.19	79.64	59.79	63.09	56.31	68.48	63.42	53.88	59.42
2519480706	Tsac_0743		Foldase protein prsA	972	foldase protein PrsA	562.83	592.32	713.12	469.55	637.01	504.1	508.46	513.27	505.59	541.19	479.57	493.91	752.17	730.7	810.12	765.98	770.04	763.79	727.02	830.15	729.66			22.9623		22.4516	23.5331	21.985	20.3829
2519480707	Tsac_0744			552	AbrB family transcriptional regulator, stage V sporulation protein T	23.64	20.36	19.99	7.92	8	6.95	7.71	11.78	9.19	16.17	33.27	26.13	13.19	15.44	10.19	12.76	11.87	10.84	12.48	7.35	20.5
2519480708	Tsac_0745			849	spore coat assemly protein	14.24	11.89	9.64	7.69	2.6	5.18	3.83	5.02	3.66	8.48	8.96	10.24	5.81	6.67	4.99	13.72	7.82	4.49	6.35	8.12	6.66
2519480709	Tsac_0746			264	Uncharacterized protein Veg	773.13	1115.43	1479.29	904.64	2019.26	907.86	768.22	879.5	629.49	1209.73	699.03	778.45	768.49	858.19	2010.22	2456.21	1691.37	1345.42	1395.75	5289.29	1503.31
2519480710	Tsac_0747			1533	protein of unknown function (DUF3794)	417.16	386.55	416.66	503.93	1072.02	476.38	216.32	218.91	217.72	312.27	282.16	327.82	253.14	261.36	486.9	483.54	435.58	524.78	513.17	545.68	532.38
2519480711	Tsac_0748		4-diphosphocytidyl-2-C-methyl-D-erythritol kinase	867	4-diphosphocytidyl-2-C-methyl-D-erythritol kinase	251.97	274.96	303.02	264.1	194.77	265.1	252.21	221.15	238.04	195.97	166.85	230	267.06	251.41	226.66	223.95	214.13	255.66	243.17	190.91	218.34		19.4969	21.1747	20.2479	20.4581	20.9667	21.5999
2519480712	Tsac_0749		GntR domain protein	678	DNA-binding transcriptional regulator, GntR family	257.28	287.91	324.89	235.44	214.06	292.87	250.04	222.87	262.74	247.06	241.25	262.89	310.9	280.45	323.15	243.04	274.95	273.2	276.3	202.24	251.74		22.8311	23.6622	23.325	23.3084	24.0424	23.1479	23.1191
2519480713	Tsac_0750		acylneuraminate cytidylyltransferase	723	MobA-like NTP transferase domain-containing protein	324.38	363.97	397.86	362.78	364.08	364.35	371.21	327.27	371.5	340.95	305	346.65	398.66	356	421.41	400.49	392.7	365.25	354.39	336.11	322.15		20.0836	20.3699	22.0574	21.8874	22.4817	21.6367
2519480714	Tsac_0751			213	hypothetical protein	0.32	4.4	1.81	0	0	1.5	0	0	1.92	1.8	2.04	3.91	1.84	1.88	1.22	0	0.4	1.76	1.66	0	2.77
2519480715	Tsac_0752			1635	spore germination protein	4.75	3.25	6.23	1.36	6.75	2.1	0.56	1.2	0.55	1.7	2.26	2.49	1.05	1.75	1.27	1.14	0.62	1.65	2.11	1.99	1.95
2519480716	Tsac_0753			1092	spore germination protein	3.58	2.67	8.55	0.51	5.05	1.1	0.46	0.84	1.27	1.58	0	0.85	1.08	0.55	1.11	0.76	0.55	1.23	1.62	0.37	2.59
2519480717	Tsac_0754			1149	germination protein, Ger(x)C family	4.18	2.99	24.25	1.18	0	1.25	0.73	0.3	0.78	1.75	3.88	1.05	0.61	0.29	0.98	0.45	1.18	1.56	1.08	0.71	2.15
2519480718	Tsac_0755			636	stage II sporulation protein R	6.37	4.58	8.01	0	2.6	0.75	3.67	2.9	5.02	4.08	2.39	3.63	1.72	0.94	0.82	0	1.74	2.12	3.33	2.55	2.97
2519480719	Tsac_0756			1458	Arginine/lysine/ornithine decarboxylase	2.45	2.93	9.58	1.06	6.43	1.04	1.72	0.91	1.52	0.92	0.07	1.39	0.21	0.09	1.19	0.53	0.76	1.13	0.97	0.28	1.7
2519480720	Tsac_0757			717	N-acetylmuramoyl-L-alanine amidase	2.39	2.61	9.26	0.52	0	0.45	0.81	1.04	1.6	2.95	0	3.22	0.33	0.84	0.97	0.27	0.59	1.57	1.85	0.57	0.49
2519480721	Tsac_0758			1335	germination protein YpeB	4.06	3.04	5.9	1.2	1.65	0.9	2.31	1.34	1.96	2.95	4.23	5.06	0.65	0.6	0.65	0.34	0.96	1.46	1.19	0.61	2.12
2519480722	Tsac_0759			186	small acid-soluble spore protein F (minor alpha/beta-type SASP)	8.12	14.55	69.3	5.96	0	4.3	4.04	4.95	3.52	25.29	7.6	25.85	3.79	2.15	0.47	2.41	3.66	4.83	4.75	4.36	5.7
2519480723	Tsac_0760		extracellular solute-binding protein family 1	1419	ABC-type glycerol-3-phosphate transport system, substrate-binding protein	57.79	54.34	41.61	105.33	597.74	65.04	93.66	95.26	92.77	53.85	60.05	57.4	43.65	44.76	61.53	54.14	51.45	71.75	83.78	73.48	86.97			24.632	17.8513	20.239		21.4897
2519480724	Tsac_0761			915	multiple sugar transport system permease protein	14.19	13.08	11.89	30.09	144.75	14.16	24.71	23.52	22.01	9.23	6.41	9.8	7.79	8.66	10.97	6.86	7.81	16.68	12.84	13.74	17.78
2519480725	Tsac_0762			873	multiple sugar transport system permease protein	10.54	10.37	10.7	17.28	122.63	8.24	17.01	14.96	14.72	5.17	11.2	5.29	5.74	6.25	7.24	6.75	5.46	10.2	8.7	6.51	9.05
2519480726	Tsac_0763			1038	transcriptional regulator, LacI family	13.7	12.03	21.79	18.99	91.97	10.32	19.69	18.85	19.24	8.51	14.66	9.62	8.37	11.48	9.92	9.37	9.67	11.96	10.21	11.33	19.99
2519480727	Tsac_0764			2262	alpha-glucosidase	16.49	14.95	20.57	23.93	102.95	16.19	20.43	20.48	19.87	12.35	16.19	10.87	9.59	10.24	10.71	8.86	10.19	12.93	12.07	8.97	14.9
2519480728	Tsac_0765			489	transcriptional regulator, ArgR family	37.78	28.3	28.41	11.46	41.76	9.65	43.5	56.6	50.22	26.89	26	26.09	10.73	10.35	16.99	21.73	16.18	16.83	16.8	24.06	18.56
2519480729	Tsac_0766			1377	amino acid/polyamine/organocation transporter, APC superfamily	31.22	25.16	31.78	9.62	43.28	7.38	40.65	43.75	43.46	26.35	24.94	28.4	8.81	10.2	13.82	16.55	13.72	13.69	13.53	12.67	13.61
2519480730	Tsac_0767		Arginine deiminase	1248	arginine deiminase	14.09	13.01	15.89	2.02	5.75	0.58	9.96	10.93	10.56	4.38	4.7	4.22	1.07	1.28	1.25	0.1	0.89	1.2	1.34	0.65	2.46				21.8762			15.4041	21.6038
2519480731	Tsac_0768			990	ornithine carbamoyltransferase	11.24	12.3	15.28	1.12	1.67	1.21	14.16	12.03	13.97	4.75	6.37	8.87	1.11	1.28	2.19	0.91	1.29	1.44	1.87	0	1.67
2519480732	Tsac_0769			1428	arginine:ornithine antiporter, APA family	7.89	7.65	13.4	0.91	11.59	0.95	13.5	10.44	14.5	6.12	8.45	6.41	1.04	1.17	2.18	3.54	2.86	1.41	0.68	0.28	1.65
2519480733	Tsac_0770			990	carbamate kinase	9.5	9.14	19.33	2.05	16.72	1.13	16.43	13.72	16.62	9.11	10.87	7.75	1.5	1.01	3.41	2.85	2.58	1.06	1.61	0	2.02
2519480734	Tsac_0771			450	transcriptional regulator, ArgR family	6.72	8.79	3.09	0	0	1.24	11.12	10.36	10.92	4.48	7.97	7.81	0.7	0.74	2.69	3.56	1.51	0.83	2.16	0.9	1.05
2519480735	Tsac_0772		D-alanine--D-alanine ligase	1089	D-alanine-D-alanine ligase	335.31	321.43	351.95	384.33	282.77	375.18	300.61	302.99	301.37	303.49	338.52	333.29	415.38	437.49	351.05	337.08	300.49	335.85	354.59	229.85	371.15		24.2102	24.9736	24.4058	24.0078	25.2423	24.2171	24.6369
2519480736	Tsac_0773			423	Uncharacterized beta-barrel protein YwiB, DUF1934 family	319.84	296.42	301.42	388.29	418.78	373.2	257.58	240.65	262.04	273.23	285.97	267.73	385.96	440.07	309.1	276.96	253.24	325.06	337.42	165.92	359.19
2519480737	Tsac_0774		Arginyl-tRNA synthetase	1689	arginyl-tRNA synthetase	338.05	333.29	378.04	423.25	333.59	447.06	351.39	359.19	359.16	375.16	403.2	407.72	495.59	489.14	402.23	378.04	388.14	395.08	414.42	303.36	407.35		23.6324	24.2249	23.1319	23.4175	24.9551	22.6192	23.6931
2519480738	Tsac_0775		Zn-dependent hydrolase of the beta-lactamase fold-like protein protein	642	L-ascorbate metabolism protein UlaG, beta-lactamase superfamily	1552.92	1305.54	1330.22	1297.69	913.73	1025.8	1607.47	1713.39	1618.29	1286.48	1663.76	1641.88	1153.8	1390.23	1190.96	1419.66	1208.93	1128.07	1183.82	1560.82	1295.12		26.0268	26.1658	25.8706	26.6166	25.9796	26.1248	25.8579
2519480739	Tsac_0776			936	ABC-2 type transport system ATP-binding protein	30.89	22.68	31.91	23.03	390.3	19.05	10.52	11.8	11.46	11.69	11.5	12.44	6.86	10.67	9.61	10.19	9	24.22	20.95	50.28	19.14
2519480740	Tsac_0777			1122	ABC-2 type transport system permease protein	16.71	16.41	23.04	14.71	203.62	13.68	8.33	6.67	8.17	9.24	8.81	9.81	5.3	5.46	7.48	4.11	7.89	14.47	11.1	33.99	11.14
2519480741	Tsac_0778			1143	ABC-2 type transport system permease protein	17.97	14.93	16.07	20.85	292.1	16.02	10.36	11.38	11.53	9.91	10.93	12.05	7.06	7.57	11.58	11.87	10.79	14.2	14.06	50.4	12.37
2519480742	Tsac_0779			1110	Signal transduction histidine kinase	88.66	74.71	85.04	93.6	50.71	75.58	50.96	52.1	51.33	65.21	61.88	69.21	74.21	72.15	66.34	76.48	59.33	78.38	79.65	108.55	85.59
2519480743	Tsac_0780			645	two component transcriptional regulator, LuxR family	68.36	66.63	68.68	75.81	94.11	71.04	49.93	39.88	49.12	58.79	42.46	73.24	66.89	71.33	67.75	55.68	60.55	70.63	71.48	76.73	55.55
2519480744	Tsac_0781		hypothetical protein	672	hypothetical protein	153.7	134.56	140	179.71	117.43	157.68	87.9	79.81	78.09	97.14	117.25	117.76	117.8	123.05	91.3	103.08	96.1	125.68	116.84	117.72	127.17		19.8964	21.4624	21.1889	20.4647	21.2866	21.6126	20.9214
2519480745	Tsac_0782		amino acid transporter-like protein protein	1866	amino acid/polyamine/organocation transporter, APC superfamily	293.07	290.3	331.55	525.98	331.23	515.78	172.17	187.31	172.37	264.47	255.4	279.08	189.04	193.31	139.35	147.56	142.63	179.28	179.11	287.42	181.1			20.7532	21.2759	20.1075
2519480746	Tsac_0783		Threonine aldolase	1038	L-threonine aldolase	92.3	97.14	103.43	72.15	52.1	72.65	137.92	147.52	140.86	108.29	89	107.94	123.34	120.2	120.54	118.6	116.64	96.79	105.17	111.39	114.01		23.4851	14.573	21.0109		22.7187	22.8699	21.6295
2519480747	Tsac_0784		NADP-dependent oxidoreductase domain	1140	hypothetical protein	680.32	692.05	666.32	520.23	525.22	489.02	741.84	874.4	724.21	799.94	781.75	659.3	444.4	467.26	723.68	787.98	740.75	446.29	438.74	487.89	509.02		24.3134	22.5627	25.2988	25.7861	21.3441	25.6007	23.4022
2519480748	Tsac_0785			306	hypothetical protein	122.09	152	195.98	116.73	70.33	140.08	112.33	178.84	100.06	123.28	84.89	87.01	125.13	181.24	111.7	164.23	116.23	106.83	147.78	346.03	170.26
2519480749	Tsac_0786			249	hypothetical protein	1435.86	1663.19	2017.22	1267.56	828.88	1465.82	3215.46	3095.55	3134.85	2139.98	2044.9	2350.91	1851.58	1860.41	2605.33	2578.72	2636.58	2041.47	2067.58	2393.39	2096.12
2519480750	Tsac_0787			468	methylated-DNA-[protein]-cysteine S-methyltransferase	1395.39	1424.07	1757.66	1194.98	1061.25	1163.51	2949.72	3201.39	2991.9	2086.2	1966.98	2053.4	1693.87	1698.99	2386.83	2512.84	2397.44	1877.89	1883.63	1993.76	1830.79
2519480751	Tsac_0788			639	thiamine transporter	244.72	260.71	289.03	286.72	111.41	281.71	227.17	222.88	236.37	260.34	274.85	305.7	156.73	153.37	184.17	168.11	188.68	205.81	202.21	285.06	191.84
2519480752	Tsac_0789			1116	processive 1,2-diacylglycerol beta-glucosyltransferase	241.72	228.06	245.44	286.68	353.06	261.55	171.71	181.86	159.18	209.7	235.38	202.21	224.94	263.32	218.97	230.2	201.81	271.89	273.83	237.01	306.82
2519480753	Tsac_0790			543	undecaprenyl-diphosphatase	205.78	208.68	241.92	252.01	309.97	261.42	131.67	128.54	141.11	177.14	179.74	192.22	188.47	176.93	203.82	205.38	204.8	241.37	213.24	262.99	202.75
2519480754	Tsac_0791			438	hypothetical protein	0.63	0.71	3	0.7	0	2.01	0	0.39	0.37	1.1	0	0.42	0.36	0.46	0	0	0.19	0.85	1.41	2.78	0.81
2519480755	Tsac_0792		Rubrerythrin	507	Rubrerythrin	352.59	416.83	490.63	442.63	637.84	429.67	464.2	469.77	445.81	483.94	440.95	514.75	525.57	532.09	765.64	798.14	747.13	638.6	631.32	731.36	634.23		23.2729	24.6637	25.9943	26.5305	23.384	26.4809	24.9088
2519480756	Tsac_0793			117	hypothetical protein	89.22	122.73	143.81	99.48	235.83	116.88	125.5	138.2	132.24	130.45	134.69	176.2	147.9	151.36	215.22	193.7	215.98	177.11	189.48	197.64	215.59
2519480757	Tsac_0794		hypothetical protein	975	Exopolysaccharide biosynthesis protein	132.77	141.3	172.65	143.76	180.55	126.97	127.15	134.33	115.87	99.54	95.42	91.4	182.79	187.85	101.18	117.66	106.9	174.55	178.18	245.08	191.5		22.2071	21.4752	21.2914	21.3688		21.9959	22.0722
2519480758	Tsac_0795		SNF2-related protein	3207	Superfamily II DNA or RNA helicase, SNF2 family	267.15	271.15	338.37	382.74	386.48	357.79	155.12	176.2	148.08	206.65	176.9	189.28	809	1288.57	206.66	227.43	210.84	344.93	338.22	497.4	351.19		14.8972	22.256		21.2715		20.2679
2519480759	Tsac_0796			1080	hypothetical protein	25.37	31.7	42.38	25.03	53.65	30.36	27.65	26.37	27.74	44.17	51.12	50.76	60.03	71.39	42.14	50.8	59.32	257.12	275.52	106.3	323.49
2519480760	Tsac_0797			336	hypothetical protein	23.1	36.85	67.3	14.48	60.77	28.09	36	35.62	33.38	70.28	89.6	70.99	56.63	80.84	65.16	105.93	84.58	358.46	423.21	290.98	505.16
2519480761	Tsac_0798			561	hypothetical protein	48.97	48.04	82.27	45.23	120.01	54.45	74.5	53.65	69.9	112.42	141.62	124.25	144.04	157.24	126.64	127.81	153.64	664.08	681.7	343.5	672.56
2519480762	Tsac_0799		hypothetical protein	1107	hypothetical protein	40.95	41.92	69.3	33.99	100.7	33.95	65.04	50.42	62.34	95.3	170.63	116.67	105.11	110.24	111.39	141.28	139.81	632.87	638.12	295.38	610.12			22.5401		22.1721		22.6338	23.5252
2519480763	Tsac_0800			795	hypothetical protein	69.89	77.48	98.73	42.92	181.87	45.57	125.51	96.99	105.65	166.87	259.06	224.2	185.76	189.85	191.46	232.48	249.04	1138.6	1189.74	655.22	1256.55
2519480764	Tsac_0801			501	hypothetical protein	321.72	312.79	232.62	276.7	172.93	218.84	248.62	248.78	248.53	224.17	255.33	264.24	259.91	238.8	236.28	240.87	197.34	192.17	195.33	463.99	202.57
2519480765	Tsac_0802		N-acetyl-gamma-glutamyl-phosphate reductase	1035	N-acetyl-gamma-glutamyl-phosphate reductase	841.23	1023.35	1771.19	2396.87	142.36	2527.71	643.72	562.42	652.38	1318.12	1096.81	1414.49	865.11	782.91	1876.61	1716.8	1808.05	1757.82	1674.96	1480.46	1458.87		25.3244	26.3946	24.6629	24.1385	26.3386	23.8396	24.7622
2519480766	Tsac_0803		Arginine biosynthesis bifunctional protein ArgJ	1221	glutamate N-acetyltransferase	1027.5	1153.97	2091.83	3087.51	137.85	3156.54	743.67	666.62	763.67	1451.61	1405.49	1629.3	822.97	821.17	2126.15	2066.25	2137.69	2243.52	2076.61	1368.24	1879.28		27.3412	28.5774	26.6564	26.6949	27.1156	25.7708	26.5774
2519480767	Tsac_0804		acetylglutamate kinase	900	N-acetylglutamate kinase	1081.5	1165.75	2027.87	3405.78	129.99	3496.7	662.97	600.18	694.66	1392	1332.33	1502.99	695.24	726.5	1978.98	2047.51	2033.98	2353.98	2126.5	1116.09	1979.72		25.7014	27.5358	24.676	23.8835	25.4571	22.2238	25.1494
2519480768	Tsac_0805		Acetylornithine/succinyldiaminopimelate aminotransferase	1185	acetylornithine/N-succinyldiaminopimelate aminotransferase	1208.24	1335.32	2342.44	4385.52	152.75	4593.19	951.91	858.83	958.4	1927.47	1855.41	2054.52	747.87	758.19	2502.7	2495.03	2640.47	3257.87	2984.09	1715.52	2619.23		26.5458	28.29	26.0327	25.4489	26.4904	25.8802	26.2522
2519480769	Tsac_0806		carbamoyl-phosphate synthase, small subunit	1071	carbamoyl-phosphate synthase small subunit	1223.22	1256.62	2053.45	4660.96	150.97	4603.16	965.37	901.83	977.63	1918.42	1845.07	2001.82	659.32	729.8	2422.48	2631.37	2707.19	3387.34	3047.48	1768.58	2774.66		23.2587	26.9793	23.4891	23.9542	25.0386	22.4042	21.6542
2519480770	Tsac_0807		carbamoyl-phosphate synthase, large subunit	3222	carbamoyl-phosphate synthase large subunit	1065.53	1082.75	1713.61	4822.88	117.84	5030.3	884.81	779.14	890.07	2032.12	1971.14	2035.02	574.43	587.77	2683.26	2814.29	3014.12	4091.84	3548.69	1546.44	3044.87		26.1409	28.6567	25.4356	26.5185	26.3203	25.5183	25.255
2519480771	Tsac_0808		Argininosuccinate synthase	1239	argininosuccinate synthase	849.83	893.32	1228.59	5847.53	168.36	6290.94	828.21	699.39	836.15	1836.8	1801.12	1867.08	441.75	448.9	2231.52	2288.63	2522.03	3901.34	3347.82	787.14	3024.61		27.078	28.8648	26.797	26.5525	26.9361	25.9791	26.255
2519480772	Tsac_0809		Argininosuccinate lyase	1323	argininosuccinate lyase	399.91	470.33	558.05	3522.76	90.93	3806.7	503.65	427.99	509.38	879.39	834.3	942.57	207.56	194.09	852.63	880.24	974.77	1748.98	1552.94	424.09	1303		23.3658	27.4977	25.0505	24.8722	25.6147	23.6023	23.5358
2519480773	Tsac_0810		CoA-disulfide reductase	2463	CoA-disulfide reductase	117.05	112.04	92.63	122.02	396.13	106.27	228.7	231.32	226.08	138.94	136.17	129.72	105.07	106.23	123.07	117.56	116.04	116.72	134.22	109.86	143.14		24.4853	23.7866	25.6291	25.4782	24.3355	24.8209	23.8885
2519480774	Tsac_0811			630	membrane-associated protein	199.71	188.95	247.59	256.6	281.18	228.11	192.28	189.98	194.01	213.93	251.52	260.17	300.03	279.09	277.18	290.32	263.49	312.3	303.38	520.31	314.7
2519480775	Tsac_0812			471	iron (metal) dependent repressor, DtxR family	13.12	14.58	12.95	13.73	44.52	16.98	16.83	14.78	15.99	16.92	18.46	19.24	14.63	10.46	31.42	30.72	26.74	26.68	21.38	38.76	17.77
2519480776	Tsac_0813			1290	manganese transport protein	0.53	0.89	5.56	6.02	5.99	7.38	0.19	0.13	0.06	0.6	2.44	0.79	0.12	0.05	0.47	0.65	0.53	1.8	1.1	0.31	1.92
2519480777	Tsac_0814		desulfoferrodoxin	381	superoxide reductase	1113.42	1694.63	1774.74	894.03	3237.22	1197.47	4411.35	5890.85	4043.15	5381.14	4129.38	3472.24	2986.58	3372.53	5112.18	5536.8	5795.53	2705.29	3507.61	4089.87	4328.14		25.8728	22.731	26.0056	25.3706	23.9777	25.7532	25.7943
2519480778	Tsac_0815		Aspartate ammonia-lyase	1416	aspartate ammonia-lyase	155.3	162.77	198.35	254.91	250.2	255.56	99.22	88.51	100.94	133.21	153.66	141.28	166.89	152.05	114.76	105.57	104.07	138.84	143.34	95.98	144.34		20.8222		23.0639	22.1413	19.3395	19.6648	19.8655
2519480779	Tsac_0816		small GTP-binding protein	1236	[FeFe] hydrogenase H-cluster maturation GTPase HydF	203.81	202.97	267.13	356.95	367.01	340.91	162.2	167.97	167.17	213.58	217.28	222.67	230.47	223.65	183.91	192.88	180.15	194.77	198.72	157.88	203.22		18.2884	21.3613	20.6051	22.3788	22.5989	21.7537	18.2559
2519480780	Tsac_0817			1266	Predicted arabinose efflux permease, MFS family	131.82	202.03	184.9	108.33	147.33	125.89	217.13	343.12	187.85	186.91	90.48	110.19	173.18	199.31	95.69	127.68	107.06	94.54	110.58	120.81	114.24
2519480781	Tsac_0818			1317	Tetratricopeptide repeat-containing protein	184.13	181.32	221.75	334.91	791.53	346.66	103.19	109.93	106.04	117.79	117.68	106.84	338.12	343.4	116.43	123.71	120.16	191.65	197.43	254.75	195.29
2519480782	Tsac_0819			1488	tetrapyrrole methylase family protein / MazG family protein	974.71	1003.55	1034.26	615.6	624.17	544.91	815.83	927.3	818.26	1100.82	1105.97	1159.94	634.94	667.29	1277.85	1339.78	1228.69	382.89	429.32	249.74	489.39
2519480783	Tsac_0820		histone family protein DNA-binding protein	279	bacterial nucleoid protein Hbs	2940.28	7244.63	9301.46	2369.36	1402.37	3175.63	8157.32	7457.11	6232.84	7610.27	2832.38	4045.82	6787.03	8417.33	7737.6	8292.06	7850.59	4311.02	4742.79	6566.6	4459.68		27.9065	28.7065	28.2544	28.1227	28.1245	28.8677	28.2518
2519480784	Tsac_0821		RNA-binding S4 domain protein	240	Ribosomal 50S subunit-recycling heat shock protein, contains S4 domain	336.51	411.88	399.41	192.2	285.12	269.9	301.38	295.87	305.29	271.58	219.63	322.41	577.8	643.58	424.73	308.62	359.48	312.01	321.27	55.78	334.46					19.5603		20.0865
2519480785	Tsac_0822			975	stage II sporulation protein D	24.3	24.97	30.08	25.83	33.39	22.8	16.43	11.27	16.54	21.86	27.42	29.2	24.41	19.67	28.4	23.83	26.79	21.25	20.29	7.49	18.74
2519480786	Tsac_0823			294	sporulation protein YabP	2.8	4.25	14.18	2.09	13.14	0.82	3.69	2.54	3.34	5.22	8.13	4.72	1.6	0.23	4.12	1.09	2.03	1.02	2.1	0	5.61
2519480787	Tsac_0824			642	Haloacid Dehalogenase superfamily, subfamily IB, phosphoserine phosphatase-like/2,3-diketo-5-methylthio-1-phosphopentane phosphatase	154.9	159.81	200.4	189.84	187.39	157.95	113.71	108.9	97.04	111.99	112.58	109.73	256.74	278.03	139.91	142.79	138.23	171.52	179.26	221.17	182.32
2519480788	Tsac_0825		Inorganic diphosphatase	1620	manganese-dependent inorganic pyrophosphatase	81.1	81.51	104.29	119.06	137.96	111.17	32.86	35.48	31.23	41.12	36.16	37.95	241.67	223.57	46.74	45.01	40.86	135.53	145.02	183.56	133.08		23.9097	24.7877		21.3631	25.7527	22.7426	23.7516
2519480789	Tsac_0826			477	spore cortex biosynthesis protein YabQ	4.18	3.49	8.74	1.94	4.63	6.37	2.27	2.53	2.23	3.22	5.7	1.94	5.75	3.77	1.81	0.13	1.78	5.02	4.81	9.36	4.45
2519480790	Tsac_0827			300	Cell division protein FtsB	194.58	277.82	310.52	275.69	53.35	230.58	250	294.43	212.57	247.66	136.58	203.69	199.15	255.43	216.91	230.46	186.62	195.25	190.48	324.55	232.99
2519480791	Tsac_0828		RNA binding S1 domain protein	423	S1 RNA binding domain protein	956.27	1590.33	1932.61	1220.92	1232.85	1421.9	1138.4	1162.84	1035.98	1504.57	920.34	1079.21	2231.89	2281.87	1804.07	1743.47	1777.31	1546.4	1664.54	1933.49	1747.45			23.5464	19.6196	21.7582	23.9089	23.6032
2519480792	Tsac_0829			918	exopolyphosphatase / guanosine-5'-triphosphate,3'-diphosphate pyrophosphatase	213.29	189.18	218.59	355.42	332.43	335.48	64.16	71.27	61.8	113.04	89.86	110.68	178.01	171.59	118.11	126.15	110.39	156.22	145.18	151.14	157.16
2519480793	Tsac_0830		hypothetical protein	528	HAP1 N-terminal conserved region	291.35	357.88	409.29	435.06	603.06	359.72	263.55	435.93	260.48	498.87	328.72	403.23	700.72	992.22	333.67	453.46	400.12	649.62	850.1	1374.57	1076.25		22.5664	17.8524	22.8587	20.842	22.2237	22.4515	19.0105
2519480794	Tsac_0831			540	Zn-dependent peptidase ImmA, M78 family	103.01	88.83	45.74	38.32	68.47	22.66	11.9	15.88	10.92	21.51	33.61	26.36	25.67	30.33	33.49	36.4	38.13	52.37	65.42	72.87	91.24
2519480795	Tsac_0832		copper amine oxidase-like domain-containing protein	870	UvrB/uvrC motif-containing protein	560.3	617.63	433.1	153.4	309.54	148.73	808.96	841.39	787.5	820.24	730.92	824.91	174.96	152.67	613.78	636.28	652.7	538.28	628.2	743.29	604.13		25.5394	20.7758	24.3523	24.1788	22.5611	22.9098
2519480796	Tsac_0833		hypothetical protein	1302	protein of unknown function (DUF1887)	400.14	361.39	337.23	155.29	94.09	134.58	290.01	336.02	278.85	321.38	304.6	298.43	570.43	633.5	410.93	436.37	383.79	285.62	296.1	394.16	338.68		23.7717	22.7419	23.2862	22.4437	25.7669	25.2802	23.7984
2519480797	Tsac_0834		hypothetical protein	1524	hypothetical protein	319.18	292.84	269.42	119.69	36.21	105.84	199.97	195.89	195.91	222.66	213.44	217.65	568.92	601.9	343.23	340.63	319.9	247.1	247.17	325.56	254.92		25.2083	24.3264	23.528	23.5578	26.1298	25.5587	25.8942
2519480798	Tsac_0835		protein of unknown function DUF324	2199	CRISPR-associated protein Csx10	280.95	262.57	229.29	92.03	55.46	83.86	164.16	165.2	154.38	162.39	131.76	154.5	527.85	611	289.89	304.92	263.11	238.85	224	221.02	255.25		23.2006	23.0386	21.3854	22.8809	26.2419	25.8704	25.0712
2519480799	Tsac_0836		protein of unknown function DUF324	1413	CRISPR/Cas system CSM-associated protein Csm3, group 7 of RAMP superfamily	283.02	264.3	234.98	77.67	74.6	81.05	167.21	169.09	159.5	156.73	149.76	139.36	561.97	640.56	304.85	311.03	282.59	282.88	264.22	246.63	275.28		22.7748	22.9778		21.5186	25.4122	25.2633	23.5884
2519480800	Tsac_0837		hypothetical protein	579	CRISPR-associated protein, TIGR03984 family	317.88	263.46	228.87	78.5	133.43	75.69	175.93	176.41	176.17	163.97	152.42	147.85	591.26	741.89	316.24	312.24	305.07	296.78	283.27	348.93	324.91		23.4838		20.7741	20.3833	25.1953	24.4055	24.2898
2519480801	Tsac_0838		protein of unknown function DUF324	2154	CRISPR-associated protein	279.14	253.23	204.24	65.76	47.65	65.08	201.63	188.77	196.91	160.92	139.11	146.78	489.88	508.6	311.06	302.32	300.87	278.19	247.38	342.4	237.55		23.0215	23.4938	21.7099	21.4136		23.5707	24.7095
2519480802	Tsac_0839		AIG2 family protein	447	AIG2-like family protein	377.8	323.1	281.96	103.47	83.95	85.34	288.92	350.79	275.81	255.55	174.33	210.54	585.25	737.26	438.08	513.29	448.45	370.03	350.52	657.09	400.82				23.3357	23.1745	22.7076	24.9382	22.5545
2519480803	Tsac_0840			381	Transcriptional regulator, contains XRE-family HTH domain	226.76	256.99	278.13	146.28	278.1	133.92	143.42	220.96	125.27	162.51	113.25	102.88	253.4	377.27	210.99	333.2	233.14	190.46	228.57	423.79	242.24
2519480804	Tsac_0841			516	hypothetical protein	32.34	29.24	26.47	15.87	25.67	2.79	1.46	3.12	1.59	2.42	9.27	4.12	4.25	8	12.24	13.28	13.85	32.19	37.66	14.94	67.84
2519480805	Tsac_0842			1473	hypothetical protein	343.38	298.6	198.22	221.84	61.82	215.97	204.69	198.1	215.64	111.89	112.74	120.5	368.39	361	232.69	221.91	227.24	116.61	121.18	220.88	116.51
2519480806	Tsac_0844			747	DNA replication protein DnaC	158.22	116.03	86.79	121.6	22.9	110.48	96.72	95.29	94.91	48.32	57.91	50.99	178.2	189.39	114.1	116.72	106.95	64.09	61.84	145.55	77.48
2519480807	Tsac_0845			108	hypothetical protein	27.34	16.38	20.01	16.54	0	9.63	7.72	7.46	8.34	6.22	0	8.56	8.7	11.71	6.41	22.52	12.61	20.78	22.9	56.35	27.29
2519480808	Tsac_0846			315	Predicted nuclease of the RNAse H fold, HicB family	264.02	193.9	140.88	226.2	96.35	178.73	173.48	187.06	168.15	86.55	72.8	92.15	205.08	211.36	186.25	225.38	177.46	112.81	130.38	270.46	124.98
2519480809	Tsac_0847			291	prevent-host-death family protein	228.21	289.64	241.35	224.75	335.66	230.02	301.31	294.44	282.45	242.46	131.84	178.86	224.68	207.28	241.46	235.17	237.71	169.67	189.39	305.31	190.78
2519480810	Tsac_0848			393	DNA-binding transcriptional regulator, XRE-family HTH domain	188.9	178.72	174.2	149.5	248.54	112.53	119.3	128.7	107.9	93.79	75.77	86.33	172.34	174.15	101.06	105.72	105.22	138.96	131.02	314.85	157.16
2519480811	Tsac_0849			516	hypothetical protein	19.83	23.19	38.74	6.8	37.43	4.65	3.4	3.12	3.49	3.72	0	4.3	10.17	10.84	15.93	15.63	19.46	37.69	44.85	18.08	73.78
2519480812	Tsac_0850			858	DNA adenine methylase	70.68	63.79	57.48	86.42	64.32	60.77	45.8	62.77	49.9	45.31	44.33	48.7	59.05	69.14	44.68	49.99	47.5	66.79	82.35	72.34	95.75
2519480813	Tsac_0851			1364	hypothetical protein	89.52	94.9	97.78	44.92	26.3	44.56	138.6	156.94	142.54	89.94	75.3	94.55	144.15	139.26	91.42	90.49	80.78	122.36	117.27	284.04	102.4
2519480814	Tsac_0853		protein of unknown function DUF87	2016	protein of unknown function DUF87	103.7	90.48	86.6	51.32	59.67	49.07	116	114.32	112.16	81.37	83.51	86.72	143.83	144.75	85.59	88.95	73.9	112.1	106.24	235.64	100.33		24.4725	24.7137	23.635	25.3946	24.1445	25.1863	24.3105
2519480815	Tsac_0854			1131	hypothetical protein	13.91	13.89	22.66	5.28	0	3.32	1.92	2.59	1.52	2.29	1.35	6.05	6.58	7.95	13.08	16.7	19.71	30.03	36.94	10.04	44.29
2519480816	Tsac_0855			372	prevent-host-death family protein	219.14	344.61	298.14	197.34	571.13	170.48	288.63	369.24	226.67	282.04	125.04	171.72	139.77	184.7	231.91	300.13	236.5	188.23	226.27	268.28	307.04
2519480817	Tsac_0856			1023	plasmid segregation protein ParM	14.23	20.44	44.06	9.45	19.96	8.83	2.53	2.64	3.44	7.13	8.71	8.49	8.73	9.7	14.3	10.01	17.05	36.64	43	3.97	52.54
2519480818	Tsac_0857			192	hypothetical protein	12.52	17.88	55.88	3.85	20.12	6.66	3.91	0.9	0.85	4	0	6.26	7.75	7.28	17.13	11.67	16.4	33.12	35.88	6.34	67.53
2519480819	Tsac_0858			306	hypothetical protein	22.44	29.24	18.41	11.47	54.1	7.58	6.27	5.45	4.55	7.84	3.91	12.69	12.54	18.06	22.34	30.34	36.42	66.25	83.99	27.84	109.78
2519480820	Tsac_0859			855	DNA repair photolyase	14.86	16.19	14.26	6.41	21.94	8.51	2.83	3.43	3.93	5.05	3.81	5.51	8.33	9.27	9.82	7.26	10.25	29.22	33.06	19.93	33.22
2519480821	Tsac_0860			369	hypothetical protein	6.7	10.15	18.41	3.84	10.47	2.38	0.68	1.09	1.77	2.6	0	4.51	3.61	4.33	6.33	10.76	9.91	25.14	35.42	9.89	34.5
2519480822	Tsac_0861			1263	hypothetical protein	44.32	47.54	31.9	14.68	24.47	8.8	11.56	22.32	10.5	14.59	26.68	18.23	15.56	21.35	21.86	34.67	35.77	51.29	73.99	27.3	85.39
2519480823	Tsac_0862			1812	type IV secretion system protein VirD4	16.75	15.96	20.79	8.39	5.79	4.15	1.34	1.56	1.36	3.71	7.02	6.17	7.13	8.41	12.42	10.18	18.03	38.44	47.13	13.66	50.61
2519480824	Tsac_0863			243	hypothetical protein	15.26	19.7	11.43	1.77	0	4.94	4.12	2.37	1.01	3.16	8.5	4.95	8.06	12.88	14.24	18.7	18.56	34.79	52.34	21.7	52.87
2519480825	Tsac_0864			864	hypothetical protein	14.55	12.89	14.65	6.42	3.19	3.15	0.48	1.2	1.04	2.67	4.03	3.53	6.43	4.93	8.61	9.26	12.8	30.48	37.01	9.39	45.43
2519480826	Tsac_0865			300	PrgI family protein	12.13	7.63	32.67	3.7	18.39	1.33	0.83	0.19	1.09	1.6	0	2.47	4.44	6.88	7.5	9.6	7.94	20.95	24.44	6.76	40.86
2519480827	Tsac_0866			648	hypothetical protein	11.87	14.29	15.84	8.65	11.07	2.22	0.77	0.89	0.51	2.67	2.18	3.85	4.95	5.34	9.21	13.83	13	27.82	33.53	10.64	38.38
2519480828	Tsac_0867			1782	AAA-like domain-containing protein	9.63	11.15	24.47	5.11	2.17	2.83	1.22	0.65	0.92	2.96	4.57	3.16	5.76	5.57	10.54	6.86	13.46	31.02	36.08	3.41	41.54
2519480829	Tsac_0868			936	Peptidase family M23	11.01	11.45	20.45	5.2	8.25	1.45	0.36	1.17	0.7	1.44	0.81	2.17	4.18	4.05	5.82	5.68	8.73	25.34	26.99	7.8	38.66
2519480830	Tsac_0869			333	hypothetical protein	8.87	5.31	7.18	3.51	1.66	1.2	1.25	0	0	0.58	0	1.67	2.82	4.2	5.46	3.65	8.94	15.73	21.22	8.53	16.99
2519480831	Tsac_0870			693	hypothetical protein	11.2	10.21	12.58	4.27	3.98	3	1.93	3.07	1.89	2.63	1.25	2.4	4.07	6.44	6.37	8.31	8.35	19.32	25.36	8.78	28.92
2519480832	Tsac_0872			978	hypothetical protein	123.94	124.06	105.04	35.45	48.53	36.31	110.38	123.97	104.63	103.45	86.57	117.59	160.13	170.46	121.04	129.21	110.75	79.47	87.96	128.59	99.55
2519480833	Tsac_0873			258	hypothetical protein	90.77	73	57.74	43.68	85.56	21.39	53.03	70.7	43.47	44.28	42.55	53.03	124.13	158.44	73.79	105.46	72.22	45.81	50.32	91.2	66.25
2519480834	Tsac_0874		Protein of unknown function DUF2326	1749	Uncharacterized protein YydD, contains DUF2326 domain	157.46	132.85	113.32	70.07	62.16	55.51	72.31	83.47	71.19	83.64	103.15	89.86	262.84	303.95	138.78	173.61	142.34	84.43	92.77	179.3	113.76					21.2521	23.4633	21.6796
2519480835	Tsac_0875			204	hypothetical protein	177.41	164.24	249.32	172.08	181.24	121.52	186.48	279.82	159.31	261.16	238.14	222.06	317.81	465.39	246.02	308.79	255.67	187.76	299.17	449.44	411.97
2519480836	Tsac_0876			237	hypothetical protein	28.11	27.66	117.24	8.32	39.58	19.91	2.46	3.16	4.15	14.18	20.18	12.48	25.77	31.74	27.02	51.32	39.13	63.13	72.3	10.27	128.32
2519480837	Tsac_0877			594	hypothetical protein	40.12	45.2	58.86	20.32	19.51	13.87	19.94	25.96	23.15	31.03	37.51	37.82	12.79	14.57	57.4	70.92	55.15	41.81	48.77	17.07	66.28
2519480838	Tsac_0878			1464	S-layer homology domain-containing protein	67.27	64.96	50.29	31.04	3.39	27.8	35.56	35.81	34.84	43.73	43.35	52.1	13.91	12.64	64.84	61.92	61.08	45.84	46.33	26.6	49.76
2519480839	Tsac_0879			1755	hypothetical protein	31.11	28.7	17.85	10.63	13.21	6.29	3.09	3.93	3.69	5.41	5.08	7.01	8.61	9.64	19.23	22.32	26.96	58.95	72.92	33.98	72.13
2519480840	Tsac_0880			810	hypothetical protein	5	3.47	6.48	4.49	6.13	1.18	3.19	3.27	2.53	2.84	0	1.83	0.48	0.08	2.67	2.53	2.21	0.18	0.55	1	0.44
2519480841	Tsac_0881			789	foldase protein PrsA	6.7	10.55	13.4	4.92	0	1.42	0.74	0.29	0.62	2.07	2.2	1.64	4.17	6.08	8.44	8.84	12.51	31.86	34.59	6.68	39.74
2519480842	Tsac_0882			567	SAF domain-containing protein	6.66	6.42	8.58	1.85	0	1.83	0.29	1.12	0.29	2.03	0	1.63	4.14	4.81	6.41	3.05	8.25	23.48	28.51	10.02	23.08
2519480843	Tsac_0883			1209	MinD-like ATPase involved in chromosome partitioning or flagellar assembly	12.04	10.07	11.62	2.5	8.22	1.92	0.69	0.38	0.95	1.75	7.01	1.68	5.76	5.84	7.66	11.33	11.4	29.82	34.7	10.07	42.31
2519480844	Tsac_0884			1218	pilus assembly protein CpaF	11.73	9.91	14.45	4.35	6.8	2.04	0.41	1.13	0.87	3.07	0.45	2.5	3.21	4.65	6.39	8.36	10.69	21.37	25.89	9.66	23.03
2519480845	Tsac_0885			918	tight adherence protein B	10.32	9.97	8.16	6.91	0	2.79	1.09	0.94	1.07	0.94	2.6	1.81	4.01	5.37	6.03	7.6	9.64	22.57	24.63	13.7	28.76
2519480846	Tsac_0886			930	hypothetical protein	13.96	9.51	14.27	4.37	4.15	1.46	0.81	0.19	0.44	1.45	5.61	2.58	4.97	6.66	7.91	9.16	12.99	34.91	39.98	20.94	44.99
2519480847	Tsac_0887			753	tight adherence protein C	10.76	8.71	9.12	7.2	24.92	1.81	0.55	1.3	0.98	2.04	0	3.56	5.41	5.75	10.11	10.63	15.59	31.99	36.48	17.78	42.11
2519480848	Tsac_0888			216	hypothetical protein	7.63	20.23	33.23	7.41	0	1.48	1.54	1.33	1.52	3.11	5.53	4.71	10.51	13.87	13.22	16	24.82	64.42	82.19	37.56	74.22
2519480849	Tsac_0889			696	dolichol-phosphate mannosyltransferase	9.37	9.27	8.1	3.45	2.38	1.38	0.48	0.91	0.35	0.97	5.62	2.13	5.74	5.55	6.59	8.83	13.08	31.6	41.24	12.24	38.95
2519480850	Tsac_0890			321	EamA-like transporter family protein	4.71	5.83	10.58	3.07	0	0.5	0.26	0.18	0.51	0	0	1.44	1.71	2.07	3.5	8.78	10.6	15.15	15.96	6.32	16.52
2519480851	Tsac_0891			1452	hypothetical protein	9.98	8.81	8.61	3.48	0.76	1.49	0.98	0.52	0.51	0.86	3.74	2.16	3.29	4.77	6.73	9.08	10.84	28.23	32.6	14.53	38.07
2519480852	Tsac_0892			399	hypothetical protein	13.25	9.65	7.74	4.32	19.36	1.6	0.84	0.72	0.41	1.68	0	3.94	4.51	5.01	10.41	12.84	11.09	33.19	38.52	12.2	44.31
2519480853	Tsac_0893			441	Putative Flp pilus-assembly TadE/G-like	13.39	8.26	7.53	4.33	0	2.18	1.32	0.65	1.11	1.09	2.22	1.89	4.08	8.15	7.65	6.82	13.31	28.16	35.65	17.48	32.61
2519480854	Tsac_0894			498	hypothetical protein	18.48	14.21	11.93	8.9	16.62	2.41	1.34	2.31	1.48	3.08	1.31	3.16	6.13	12.03	13.55	11.83	21.36	37.25	48.42	27.7	53.49
2519480855	Tsac_0895			429	leader peptidase (prepilin peptidase) / N-methyltransferase	1.92	3.88	6.12	0	0	0.37	0	0.27	0	1.12	7.35	0.43	2.37	2.48	2.62	2.69	3.57	10.11	12.15	1.89	17.58
2519480856	Tsac_0896			816	AAA domain-containing protein	9.01	8.42	16.27	3.92	0	1.76	0.72	0.85	0.7	1.53	0.13	1.47	2.97	5.06	7.85	4.71	7.61	20.54	20.78	4.97	32.36
2519480857	Tsac_0897			636	endo-1,4-beta-xylanase	107.01	107.16	84.83	59.07	20.82	40.74	428.81	469.57	467.76	77.58	99.8	91.87	50.35	54.85	130.61	147.26	184.08	324.76	486.33	612.99	530.61
2519480858	Tsac_0898			864	Formylglycine-generating enzyme, required for sulfatase activity, contains SUMF1/FGE domain	12.88	16.38	38.5	11.05	22.35	5	4.44	3.73	3.98	4.78	5.03	4.17	6.98	5.7	8.41	6.08	12.61	25.37	26.89	11.27	37.38
2519480859	Tsac_0899			930	Bacteriophage abortive infection AbiH	19.64	17.9	18.09	8.08	0.59	8.6	7.45	7.8	7.39	6.3	5.26	5.37	9.68	13.03	10.61	13.84	13.45	27.99	33.71	23.99	39.16
2519480860	Tsac_0900			405	putative transposase	26.28	31.34	25.92	25.7	5.45	29.82	11.33	15.91	8.89	11.85	10.73	11.87	15.08	21.04	15.81	21.81	19.33	32.32	36.86	48.08	40.75
2519480861	Tsac_0901			1452	IS transposase	31.74	31.32	29.93	36.18	40.67	32.22	21.32	29.17	19.68	22.48	17.96	15.79	12.46	17.65	20.32	19.4	23.44	35.03	39.36	50.01	47.49
2519480862	Tsac_0902		Conserved hypothetical protein CHP01784	828	conserved hypothetical protein (putative transposase or invertase)	502.3	571.04	631.89	503.17	1255.65	440.13	395.37	466.11	350.99	545.58	376.58	403.84	610.72	737.25	596.73	734.89	662.79	633.34	683	733.47	743.67		21.9235	23.3277	25.2679	25.4095	22.8318	25.0116	23.9166
2519480863	Tsac_0903			1506	site-specific DNA recombinase	93.71	84.85	70.52	77.33	63.39	59.85	64.7	82.23	63.93	68.58	84.87	74.71	61.61	76.79	78.09	94.16	74.97	81.86	89.55	95.09	106.52
2519480867	Tsac_0904		chemotaxis sensory transducer	834	Methyl-accepting chemotaxis protein (MCP) signalling domain-containing protein	368.41	362.32	405.52	417.58	450.61	367.54	266.89	289.1	277	268.3	256.59	286.65	342.6	334.48	234.9	265.36	243.62	233.66	231.61	400.82	222.32		26.2607	26.8807	26.1999	26.9804	26.9334	26.2465	25.7191
2519480868	Tsac_0905			1101	opine dehydrogenase	80.53	75.32	109.5	55.77	263.64	56.51	166.1	165.78	160.09	109.59	133.56	113.52	172.68	176.27	163.32	159.78	168.31	431.46	392.92	511.07	432.41
2519480869	Tsac_0906			1653	B12 binding domain-containing protein	33.36	31.1	58.83	34.2	330.84	30.04	178.26	174.02	187.85	107.2	148.59	132.27	112.55	110.04	184.27	173.62	189.73	376.4	342.87	326.91	357.75
2519480870	Tsac_0907			654	N-acetylmuramoyl-L-alanine amidase	5.36	3.66	10.27	3.95	3.38	1.35	0.89	1.06	1.88	2.64	1	2.97	1.68	1.93	3.57	1.76	4.55	8.12	11.21	3.72	14.96
2519480871	Tsac_0908			336	phage holin, LL-H family	6.34	4.65	35.14	0.92	1.64	1.19	1.49	0.86	0.97	2.86	7.12	3.03	3.26	2.97	6.44	4.76	5.57	12.25	11.83	1.21	26.31
2519480872	Tsac_0909		uracil-xanthine permease	1278	uracil permease	256.22	232.45	272.49	595.66	117.02	473.82	59.4	58.8	59.06	15.1	16.16	17.22	13.85	13.34	14.22	18.08	16.71	85.7	72.08	69.2	63.36					26.0174		24.8847
2519480873	Tsac_0910			558	hypothetical protein	31.38	24.8	32.09	69.53	41.54	45.43	10.76	21.45	8.95	13.25	19.09	16.57	35.64	45.7	14.73	23.17	18.15	22.52	22.48	22.54	38.87
2519480874	Tsac_0911			1125	ABC-2 type transport system permease protein	61.29	57.25	65.52	56.93	231.04	64.83	63.26	56.62	64.4	48.55	42.22	51.93	53.45	49.59	61.84	48.37	51.58	45.62	36.58	99.17	31.43
2519480875	Tsac_0912			744	ABC-2 type transport system ATP-binding protein	68.58	63.5	73.76	54.71	249.96	74.49	64.48	51.28	66.35	42.58	51.71	48.58	60.73	49.31	59.08	51.2	51.81	51.48	39.29	93.24	31.69
2519480876	Tsac_0913		secretion protein HlyD family protein	744	HlyD family secretion protein	59.81	61.96	66.39	71.27	221.04	75.99	66.72	50.04	63.49	42.06	47.18	45.6	58.73	50.92	55.36	47.76	56.04	49.17	44.16	88.88	33.11		22.7823	21.8318	20.0815	21.5423		23.1876	22.7255
2519480877	Tsac_0914			615	transcriptional regulator, TetR family	78.61	73.09	78.31	87.22	410.97	78.02	71.63	69.43	62.96	50.57	47.89	49.76	72.57	75.35	62.47	66.72	57	55.35	47.82	133.91	59.99
2519480878	Tsac_0915		pyruvate ferredoxin/flavodoxin oxidoreductase	3519	pyruvate-ferredoxin/flavodoxin oxidoreductase	3.4	2.45	10.2	1.44	8.78	1.34	0.78	0.65	0.93	1.99	1.42	1.66	1.6	0.98	1.45	1.31	1.81	3.95	4.69	1.84	5.39		26.013	25.9841	26.8195	26.4545	26.3635	26.2217	25.6033
2519480879	Tsac_0916			162	protein of unknown function (DUF3787)	6.78	5.78	25.25	1.14	37.47	1.48	0.51	0.71	0.51	1.78	29.52	1.14	0.97	1.64	1.07	5.93	1.05	0	4.91	0	0.73
2519480880	Tsac_0917			399	hypothetical protein	25.82	21.65	34.43	33.96	51.17	29.06	9.2	11.83	10.05	15.88	17.98	15.29	16.09	18.02	16.05	26.47	15.99	16.5	19.7	22.37	19.2
2519480881	Tsac_0918			945	1,4-dihydroxy-2-naphthoate octaprenyltransferase	145.13	160.98	184.82	161.62	68.91	164.68	135.43	124.4	134.62	128.8	128.35	143.42	151.22	135.13	158.05	125.73	138.66	142.41	140.1	230.96	131.59
2519480882	Tsac_0919			855	hypothetical protein	124.58	105.39	65.63	40.7	223.97	37.13	52.4	51.22	54.19	78.7	79.32	102.4	48.17	44.07	89.77	100.63	96.93	49.52	67.97	35.59	62.04
2519480883	Tsac_0920			906	ABC-2 type transport system ATP-binding protein	82.78	79.48	47.79	32.22	212.58	32.48	40.42	33.15	39.67	58.27	83.49	85.92	39.15	36.3	71.54	76.38	75.04	42.44	50.21	30	57.89
2519480884	Tsac_0921		Protein of unknown function DUF2275, transmembrane	1143	Putative zinc-finger	154.48	142.93	83.6	59.21	377.55	49.05	74.38	73.15	77.42	134.88	204.05	184.17	57.61	63.61	148.16	148.98	155.88	74.94	101.69	53.24	108.28		18.0374			22.8336		22.9174
2519480885	Tsac_0922			549	RNA polymerase sigma factor, sigma-70 family	167.5	172.67	106.42	64.73	602.11	56.81	67.47	79.76	64.57	122.92	128.48	154.42	61.9	64.52	132.56	145.88	145.99	85.57	124.84	62.07	129.89
2519480886	Tsac_0923		UPF0210 protein	1365	hypothetical protein	424.84	473.54	446.8	336.98	289.06	355.27	407.42	410.18	408.06	390.09	367.29	385.23	261.47	231.78	254.71	238.3	255.5	330.42	359.43	445.81	325.46		24.7489	24.3508	24.1721	25.8764	24.3754	24.9573	24.793
2519480887	Tsac_0924		UPF0237 protein	279	ACT domain-containing protein	433.96	415.1	338.04	341.26	381.74	260.55	352.25	375.99	335.09	302.43	259.05	364.16	240.52	238.39	224.24	217.52	194.87	297.36	324.8	554	381.08			18.0707	23.584	25.3279	23.2677	24.2437
2519480888	Tsac_0925			321	hypothetical protein	4.49	1.62	15.39	5.18	13.75	4.98	0.78	0.18	0.77	1.79	0.34	2.02	1.71	1.04	1.62	1	1.06	6.53	3.85	5.06	9.91
2519480889	Tsac_0926			630	Ubiquinone/menaquinone biosynthesis C-methylase UbiE	42.3	49.88	54.27	48.88	120.01	41.26	41.85	40.65	44.31	34.74	22.6	37.71	35.05	38.78	34.48	40.14	39.84	45.84	43.32	24.47	62.3
2519480890	Tsac_0927			1359	uncharacterized protein	14.1	14.78	27.49	16.68	65.78	17.12	8.04	9.27	7.77	8.97	8.8	10.2	13.66	13.52	13.88	12.44	16.97	21.25	19.43	17.91	22.03
2519480891	Tsac_0928			1269	thioredoxin reductase (NADPH)	12.39	12.38	25.24	22.91	41.31	18.02	8.74	5.71	6.97	8.7	6	8.74	13.02	11.7	14.25	13.87	15.49	22.4	18.58	14.39	17.65
2519480892	Tsac_0929			747	hypothetical protein	9.01	10.87	19.73	14.67	16.25	15.84	7.48	6.86	6.36	7.07	3.06	7.67	11.95	12.66	8.46	5.83	10.36	19.83	16.32	16.29	14.04
2519480893	Tsac_0930			384	Uncharacterized conserved protein, DUF302 family	9.12	11.11	21.51	24.54	35.93	15.41	8.26	8.09	8.53	7.75	0	9.39	9.18	14.56	13.75	11.34	15.73	19.87	19.32	12.68	12.59
2519480894	Tsac_0931		Methyltransferase type 11	540	Ubiquinone/menaquinone biosynthesis C-methylase UbiE	242.27	214.47	270.7	237.22	326	200.67	125.6	167.94	134.17	151.81	218.37	153.05	268.4	301.57	221.14	260.1	219.8	192.7	184.17	267.45	203.22				24.7362	21.3655		21.4922
2519480896	Tsac_0932			2352	stage II sporulation protein E	6.04	6.41	19.46	10.74	53.03	7.48	1.84	1.93	1.78	2.49	0.18	1.53	2.8	2.83	1.51	2.5	1.84	5.22	5.37	4.83	6.01
2519480897	Tsac_0933			690	Ca-activated chloride channel family protein	0.9	1.96	4.25	0.89	0	1.04	0.24	0.5	0.47	0.7	0	0.67	0.57	0.39	0.63	0.93	0.62	1.3	1.66	0.59	2.39
2519480898	Tsac_0934			840	serine/threonine protein kinase	209.14	314.64	426.05	242.16	323.23	266.86	214.13	249.15	201.25	354.72	275.59	299.9	402.14	410.64	358.59	386.47	410.43	415.63	450.44	469.44	414.51
2519480899	Tsac_0935			1383	tRNA(Ile)-lysidine synthase	178.17	193.44	253.53	271.99	276.92	244.66	124.99	147.79	118.8	213.09	207.78	177.01	206.88	236.85	192.27	214.5	179.4	241.79	232.4	248.75	249.29
2519480900	Tsac_0936		hypoxanthine phosphoribosyltransferase	546	hypoxanthine phosphoribosyltransferase	607.9	575.73	741.83	726.16	595.31	665.4	382.45	398.48	397.93	524.27	481.11	584.15	590.42	641.99	564.04	597.5	548.53	638.2	589.46	731.13	571.66		22.5808	22.4507	23.5102	23.4908	22.2665	23.0687	22.8092
2519480901	Tsac_0937		ATP-dependent metalloprotease FtsH	1836	cell division protease FtsH	1352.24	1329.86	1668.45	1687.01	1989.18	1638.37	1187.02	1213.23	1192.03	1478.06	1665.05	1563.05	1348.88	1386.29	1785.4	1865.76	1703.44	1774.02	1593.11	1616.34	1632.29		25.7046	24.9578	24.1269	24.7521	25.3325	23.3657	24.7094
2519480902	Tsac_0938			756	AraC-type DNA-binding protein	20.98	23.26	33.08	29.16	75.92	29.51	24.39	22.3	19.71	23.36	27.75	21.16	11.5	8.72	13.05	8.55	11.25	9.2	12.5	18.25	14.03
2519480903	Tsac_0939		parallel beta-helix repeat	1917	Right handed beta helix region	61.12	67.52	61.16	99.56	102.77	106.63	54.88	50.88	54.11	53.03	56.92	56.91	37.42	36.4	40.53	37.07	37.24	111.88	135.82	109.62	141.48			22.93	22.4502	22.212	22.079	23.2396	23.368
2519480904	Tsac_0940		ATP-binding region ATPase domain protein	1440	PAS domain-containing protein	108.55	115.69	121.83	63.12	40.62	73.97	91.71	76.64	84.25	74.86	55.7	76.33	110.44	101.02	67	58.42	60.74	87.33	98.26	50.99	95.77		18.1426		16.9619	16.0848	19.6083	15.4865
2519480905	Tsac_0941		Formate--tetrahydrofolate ligase	1668	Formate-tetrahydrofolate ligase	238.88	291.45	310.11	176.41	204.46	195.42	224.77	190.02	227.53	216.96	188.76	223.86	290.91	253.85	220.95	180.69	213.78	238.64	246.64	102.39	240.97		23.1956	23.7564	22.3936	22.6017	23.1165	22.2574	22.1615
2519480906	Tsac_0942			366	hypothetical protein	250.31	259	300.92	207.13	88.96	205.17	210.85	243.69	217.19	215.33	206.38	232.38	296.74	358.17	215.62	262.54	219.22	229.74	254.59	120.82	321.09
2519480907	Tsac_0943		Propionyl-CoA carboxylase	1551	methylmalonyl-CoA decarboxylase alpha subunit	472.23	517.65	659.79	661.47	154.42	758	504.49	451.78	494.3	775	715.44	810.27	773.33	706.42	870.11	740.4	793.02	854.01	882.71	592.71	871.46		23.743	26.0497	23.105	21.9923	24.4568	22.7755	25.1353
2519480908	Tsac_0944			159	hypothetical protein	339.93	373.68	574.24	610.43	152.71	606.07	344.73	315.22	335.7	590.45	596.05	640.74	660.89	559.83	748.85	647.02	686.02	701.98	738.24	566.43	713.16
2519480909	Tsac_0945		biotin/lipoyl attachment domain-containing protein	384	Biotin carboxyl carrier protein	518.83	585.3	797.93	917.68	255.8	974.86	473.19	416.74	483.51	825.94	843.14	924.48	908.63	841.23	973.48	970.44	965.84	1081.22	1063.54	733.19	989.02		20.5349	24.4939	22.6518	20.4333		22.2038	25.0494
2519480910	Tsac_0946			501	Uncharacterized membrane protein	1104.03	1137.12	1356.74	1544.91	1707.31	1483.54	765.17	846.49	776.65	1278.18	1263.41	1359.59	1335.98	1294.73	1189.16	1238.19	1227.18	1452.72	1556.12	1502.09	1549.97
2519480911	Tsac_0947		Type III pantothenate kinase	774	type III pantothenate kinase	354.12	361.5	449.02	575.75	573.24	554.74	177.31	177.76	176	329.03	339.11	343.99	314.02	307.34	253.67	211.41	250.31	392.79	382.04	355.37	380.87		21.7826	23.5517		22.1259	22.768	20.8866	22.5269
2519480912	Tsac_0948			1137	spore germination protein KB	0.54	0.73	3.26	0.81	0	0.42	0.44	0.1	0.22	0.51	0	0.89	0.48	0.35	0.46	0	0.37	0.33	0.23	0.71	1.56
2519480913	Tsac_0949			1521	spore germination protein KA	5.91	6.02	19.69	8.38	8.71	6.84	1.26	1.02	1.72	3.41	6	3.83	12.56	13.83	4.72	2.53	3.36	12.05	9.23	8.27	9.84
2519480914	Tsac_0950			1170	spore germination protein KC	3.82	3.65	12.93	7.84	16.04	5.26	0.93	1.43	0.91	2.87	4.64	2.84	8.37	8.42	1.85	4.71	3.05	7.1	6.04	2.43	6.75
2519480915	Tsac_0951			225	hypothetical protein	2.44	3.24	12.69	4.65	0	4.27	1.48	0.51	0.36	3.84	9.18	1.64	8	10.06	1.92	1.42	1.51	6.65	4.71	1.8	7.86
2519480916	Tsac_0952			525	hypothetical protein	11.38	14.27	25.58	20.06	343.72	18.43	31.31	25.87	26.51	34.74	29.19	34.34	49.96	41.34	29.17	24.88	26.74	41.89	32.97	15.45	34.58
2519480917	Tsac_0953		hypothetical protein	930	hypothetical protein	14.99	17.23	31.87	32.85	296.1	23.99	68	76.23	65.93	67.61	86.95	58.45	51.28	47.89	45.78	41.99	40.99	40.06	38.94	25.3	45.5		21.9188	19.0901	23.1919	24.0518	20.308	23.818	18.741
2519480918	Tsac_0954			1095	Predicted amino acid dehydrogenase	22.08	23.95	36.02	51.69	430.9	42.51	150.32	130.06	151.02	101.78	111.07	107.22	75.37	67.12	85.58	71.15	73.51	56.5	58.96	61.5	62.76
2519480919	Tsac_0955		Transcription elongation factor greA	474	transcription elongation factor GreA	700.53	671.74	679.32	852.57	1160.74	759.56	445.47	449.66	432.98	621.12	648.2	609.3	502.52	514.5	382.82	356.15	352.18	681.33	669.12	690.69	681.12		25.3948	26.1149	25.0178	25.0182	26.0194	24.903	24.0428
2519480920	Tsac_0956		Lysyl-tRNA synthetase	1521	lysyl-tRNA synthetase, class II	873.06	915.42	1024.35	976.45	1296.72	1071.59	598.74	536.65	604.64	822.79	775.86	818.47	733.24	644.63	573.81	524.06	546.7	973.55	933.56	890.59	844.86		25.5447	26.3162	24.3276	24.0451	26.3796	24.6288	25.0431
2519480921	Tsac_0957			567	GTP cyclohydrolase I	246.24	235.45	252.23	274.58	238.45	278.28	158.03	156.29	162	167.78	182.1	159.62	218.06	217.11	161.46	150.17	145.41	236.96	224.93	207.49	231.17
2519480922	Tsac_0958		dihydropteroate synthase	813	Dihydropteroate synthase	267.86	267.37	265.24	279.9	239.61	281.72	172.7	161.66	180.85	178.88	195.44	203.66	244.06	239.04	191.26	163	172.37	280.83	245.95	160.18	249.08		24.5919	24.5471	24.066	24.4413	24.191	24.8919	24.8987
2519480923	Tsac_0959			498	2-amino-4-hydroxy-6-hydroxymethyldihydropteridine diphosphokinase	264.91	246.97	275.56	298.77	303.63	291.94	191.48	166.62	193.15	182.73	175.03	210.51	242.93	243.05	183.14	150.79	165.9	258.23	246.34	127.08	221.07
2519480924	Tsac_0960		queuosine biosynthesis protein QueD	372	6-pyruvoyltetrahydropterin/6-carboxytetrahydropterin synthase	178.15	180.7	194.2	211.24	215.1	215.62	140.17	118.49	143.26	146.57	122.12	182.91	183.76	161.61	142.13	105.84	129.23	185.82	170.95	74.16	135.93		22.567		22.3127	20.9028	22.122	22.3883	21.6576
2519480925	Tsac_0961			690	sugar fermentation stimulation protein A	233.6	238.87	251.12	281.95	352.7	270.4	215.82	210.24	223.29	218.56	253.44	229.65	251.59	241.99	211.56	204.02	199.89	250.88	241.54	176.97	236.6
2519480926	Tsac_0962			216	Uncharacterized protein YnzC, UPF0291/DUF896 family	319.22	551.1	631.73	352.4	413.89	517.96	451.12	349.52	391.51	531.52	385.42	488.35	458.58	324.56	481.93	427.08	534.53	451.28	470.23	428.22	355.25
2519480927	Tsac_0963			186	hypothetical protein	0.37	0.56	0.83	0	0	0	0.45	0.62	0	2.06	0	1.49	0	0	0.93	0.34	0.91	0.4	0	0	0
2519480928	Tsac_0964		Acetylornithine transaminase	1395	putrescine aminotransferase	333.29	319.4	333.01	310.88	287.99	312.55	319.89	318.03	327.63	343.72	382.3	372.77	289.18	268.03	324.79	325.73	317.16	273.6	261.23	261.15	248.25		26.5212	25.7667	25.8354	24.8235	25.4933	25.3025	25.9651
2519480929	Tsac_0965			492	Thioredoxin	352.45	293.13	310.6	285.02	281.53	288.51	331.33	354.85	304.99	338.9	317.43	360.02	244.3	254.26	307.96	324.38	281.19	234.77	224.57	271.28	247
2519480930	Tsac_0966		ribonucleoside-diphosphate reductase, adenosylcobalamin-dependent	3426	ribonucleoside-diphosphate reductase class II	520.5	507.91	314.47	159.82	165.91	126.05	88.35	84.82	88.63	129.98	190.69	192.8	118.37	108.36	153.94	139.68	148.39	188.29	210.75	130.14	222.77		22.9195	22.7926	21.0155	19.6705	22.4275	23.7705	21.1519
2519480931	Tsac_0967			1665	diguanylate cyclase with GAF sensor	184.91	204.3	192.74	174.88	52.37	168.68	334.96	352.62	326.52	260.54	234.92	267.29	185.81	186.14	171.82	158.53	150.14	196.7	197.28	217.83	198.86
2519480932	Tsac_0968			162	hypothetical protein	137.78	224.81	206.29	118.23	34.06	159.94	369.76	356.98	386.58	280.28	285.8	284.76	163.37	140.14	165.59	182.57	184.35	185.64	197.91	162.78	150.61
2519480933	Tsac_0969		Protein-N(pi)-phosphohistidine--sugar phosphotransferase	1959	Transcriptional antiterminator	45.36	42.81	48.62	55.8	11.83	48.7	35.6	38.27	38.45	32.49	32.95	36.34	23.7	29.26	21.95	24.41	22.06	29.71	26.15	37.69	31.89			19.149	21.8353	19.9982		22.4779	21.46
2519480934	Tsac_0970			450	PTS system IIA component, Fru family	162.23	147.76	101.53	48.58	220.74	40.16	18.54	25.96	20.01	63.57	46.13	67.59	7.48	11.24	47.88	46.38	40.08	54.86	74.58	39.67	83.56
2519480935	Tsac_0971			1047	PTS system IIC component, Fru family	98.91	92.23	64.87	29.94	124.92	28.41	20.32	14.34	20.25	44.28	55.02	54.83	4.19	4.07	35.62	25.31	33.89	37.23	41.59	20.54	45.82
2519480936	Tsac_0972			312	PTS system IIB component, Fru family	116	129.07	104.14	40.46	198.1	49.73	43.32	53.85	37	76.92	59.22	64.89	15.81	21.34	58.24	54.58	50.18	61.14	64.26	55.91	67.62
2519480937	Tsac_0973		phosphoenolpyruvate-protein phosphotransferase	1728	phosphotransferase system, enzyme I, PtsI	900.38	959.61	1232.69	1246.56	1493.95	1233.54	643.76	634.01	659.46	760.67	779.65	791.8	1621.37	1499.79	835.87	825.71	838.68	1489.29	1475.25	1398.77	1444.88		27.8426	27.8554	25.7089	27.0645	27.7728	27.2012	27.6168
2519480938	Tsac_0974		translation elongation factor G	2037	elongation factor G	179.33	199.12	163.15	62.1	43.35	70.63	582.07	557.61	588	264.7	250.07	260.1	112.28	106.32	326.71	275.87	285.45	83.48	91.96	54.17	96.87		25.3165		26.625	26.7243	21.123	25.4255	24.4601
2519480939	Tsac_0975	me	Malate dehydrogenase (oxaloacetate-decarboxylating) (NADP(+))	1218	malate dehydrogenase (oxaloacetate-decarboxylating)	458.4	506.35	612.75	540.16	522.4	521.78	455.77	488.27	424.44	443.32	459.89	432.03	717.13	751.37	445.37	436.2	443.51	566.41	582.65	362.39	655.55		26.0511	25.301	25.1628	25.8677	26.6107	25.5638	23.8445
2519480940	Tsac_0976			201	hypothetical protein	12.64	19.15	25.73	22.06	0	19.89	5.4	7.16	8.15	8.12	19.47	11.5	47.92	51.67	14.21	23.89	18.2	23.45	35.59	10.09	31.67
2519480941	Tsac_0977		Firmicute transcriptional repressor of class III stress genes	474	transcriptional regulator CtsR	350.05	318.31	279.25	706.8	7142.59	385.52	128.66	154.91	122.97	218.52	273.08	223.51	244.82	274.17	217.42	233.92	191.89	219.22	226.77	114.69	314.32		25.9297		22.4202	23.0238	19.2099	22.1723
2519480942	Tsac_0978			528	Protein-arginine kinase activator protein McsA	239.85	234.32	193.68	444.86	3877.57	317.31	129.41	111.93	137.37	179.44	214.28	193.3	188.04	195.7	185.85	156.53	170.49	168.04	187.01	58.39	183.95
2519480943	Tsac_0979		ATP:guanido phosphotransferase	1008	hypothetical protein	258.9	259.72	217.61	479.36	3697.05	326.71	169.75	153.45	168.6	198.75	218.88	228.92	211.37	212.02	216.76	200.95	216.17	189.54	196.36	82.51	202.53		24.1021	24.4986	22.8265	23.7846	24.2937	23.2614	23.0861
2519480944	Tsac_0980		ATPase AAA-2 domain protein	2433	ATP-dependent Clp protease ATP-binding subunit ClpC	411.24	409.25	364.55	757.07	5516.67	545.07	360.15	332.06	355.52	343.06	380.68	362.42	310.6	304.95	302.38	281.88	282.46	263.2	287.91	153.07	292.47		27.7665	26.5914	26.421	27.3257	26.2965	26.7387	26.1839
2519480945	Tsac_0981			1347	DNA repair protein RadA/Sms	153.36	137.43	136.43	129.07	235.98	118.44	123.87	136.32	128.48	116.09	123.45	136.44	113.65	104.14	133.43	125.75	115.34	109.13	108.06	104.51	105.88
2519480946	Tsac_0982		hypothetical protein	396	hypothetical protein	523.92	849.25	1049.73	611.81	868.19	713.88	1089.4	1042.17	984.23	996.53	567.02	633.13	1651.86	1460.32	1085.58	1113.85	1106.74	1228.49	1348.69	2565.25	1181.1		22.7191	23.2613	23.4553	23.7142	23.4069	24.799	24.0888
2519480947	Tsac_0983		PilT protein domain protein	1104	Uncharacterized conserved protein YacL, contains PIN and TRAM domains	764.4	752.22	1022.15	806.63	1276.65	827.17	585.05	581.06	583.65	712.56	696.5	752.39	1056.72	1034.66	1009.38	1008.75	977.39	1097.19	1059.62	1530.51	1010.77				21.0258			18.9964	23.3946
2519480948	Tsac_0984			693	2-C-methyl-D-erythritol 4-phosphate cytidylyltransferase	196.61	214.11	244.35	231.32	187.93	241.64	107.75	121.15	111.16	166.91	114.33	178.49	239.76	269.48	185.92	181.25	183.67	285.42	275.93	232.41	287.79
2519480949	Tsac_0985			1245	Lecithin:cholesterol acyltransferase	84.62	83.58	118.16	138.95	176.41	136.11	46.1	46.5	46.69	76.1	67.22	79.01	100.06	105.51	78.54	84.17	78.25	132.49	128.97	103.3	131.6
2519480950	Tsac_0986			483	2-C-methyl-D-erythritol 2,4-cyclodiphosphate synthase	47.21	55.15	65.04	84.79	111.97	93.05	39.04	34.19	33.22	54.06	53.55	56.46	59.98	64.65	61.45	69.72	60.6	94.17	82.1	73.91	78.58
2519480951	Tsac_0987		Prolyl-tRNA synthetase	1713	prolyl-tRNA synthetase	232.77	232.04	275.29	374	424.6	370.96	155.75	156.64	157.09	221.24	238.75	241.62	264.16	252.55	168.26	172.17	164.36	261.24	254.45	247.72	244.07		23.8916	25.5308	25.1253	25.3322	26.3122	24.9384	24.3288
2519480952	Tsac_0988			240	NikR C terminal nickel binding domain-containing protein	88.71	131.8	175.58	160.12	121.87	202.26	63.96	45.79	62.76	94.39	70.19	115.94	130.83	115.4	65.62	55.75	64.17	139.33	138	99.73	94.3
2519480953	Tsac_0989		glutamyl-tRNA synthetase	1464	nondiscriminating glutamyl-tRNA synthetase	720.16	689.15	748.18	946.32	949.15	961.51	569.06	576.53	578.53	663.49	685.95	685.91	726.54	711.06	611.63	620.15	605.7	667.66	695.41	595.23	721.72		22.433	22.4224	19.2096	20.8086	23.2398	21.2093	19.4771
2519480954	Tsac_0990			639	serine O-acetyltransferase	62.55	75.39	81.65	83.94	130.41	82.72	50.66	48	49.84	54.23	60.89	48.32	63.35	54.28	55.39	51.7	51.53	69.54	65.65	53.96	65.3
2519480955	Tsac_0991		cysteinyl-tRNA synthetase	1395	cysteinyl-tRNA synthetase	90.78	101.59	108.88	119.77	206.5	124.11	69.97	72.6	77.11	91.93	78.77	78	106.14	100.94	83.68	84.58	84.05	108.75	111.94	92.48	111.87		23.8221	23.4701	19.8586	23.0777	23.106	22.9565	22.7758
2519480956	Tsac_0992			423	ribonuclease-3 family protein	157.48	150.79	189.03	198.44	400.51	195.11	122.87	134.27	128.7	199.93	193.21	162.82	233.61	263.79	168.56	185.55	182.24	217.71	241.58	183.18	263.33
2519480957	Tsac_0993			747	23S rRNA (guanosine2251-2'-O)-methyltransferase	155.56	153.5	156.22	162.25	135.19	163.9	108.33	111.93	106.41	135.7	122.36	127.97	165.3	159	130.78	128.64	133.04	167.94	159.97	127.08	159.06
2519480958	Tsac_0994			495	hypothetical protein	134.44	146.52	157.95	145.69	140.47	150.25	111.07	109.97	106.84	114.42	120.54	112.99	155.5	146.6	134.95	129.2	124.96	159.74	147.02	77.04	140.02
2519480959	Tsac_0995			645	RNA polymerase sporulation-specific sigma factor	728.93	867.92	994.49	834.88	1110.54	920.23	1247.27	1261.04	1228.22	1047.44	1158.11	989.4	1594.69	1462.63	1138.33	1071.43	1117.17	1170.03	1226.37	1002.58	1169.21
2519480961	Tsac_0996		translation elongation factor Tu	1203	elongation factor Tu	2218.82	2635.95	2991.94	3040.59	5229.94	3442.82	2138.04	1859.27	2095.47	2150.3	2121.35	2060.67	2773.44	2576.96	2329.66	2112.7	2122.29	3064.29	2795.69	1182.33	2851.06		28.8555	29.4829	28.7079	28.9044	29.7988	28.6267	29.6172
2519480962	Tsac_0997			201	preprotein translocase subunit SecE	3341.56	3638.27	4475.68	6813.24	9060.19	6298.63	1651.53	1605.2	1607.15	2599.93	2118.51	2433.07	4164.82	4087.69	2614.03	2797.05	2713.37	5520.95	4559.78	5080.16	4199.39
2519480963	Tsac_0998		transcription termination/antitermination factor NusG	528	transcription antitermination protein nusG	2543.36	2445.67	3159.42	4304.87	5771.41	4585.47	1330.73	1253.74	1420.38	2193.47	2043.16	2190.9	3098.27	2927.37	1932.21	1973.16	2206.06	3629.64	3373.63	2939.69	2958.84		22.3162	22.9692	20.7747		20.5989	19.2098	19.1744
2519480964	Tsac_0999		ribosomal protein L11	426	LSU ribosomal protein L11P	1538.77	1382.99	1959.22	3066.67	3958.8	2814.76	793.73	862.61	776.94	1192.7	1413.13	1110.89	1802.24	2078.57	1120.44	1413.51	1285.85	2125.02	1993.05	2215.09	2111.73		26.0829	26.8233	24.8624	25.148	25.6538	25.3997	25.9272
2519480965	Tsac_1000		ribosomal protein L1	729	large subunit ribosomal protein L1	1607.15	1610.06	2491.15	3613.91	5065.04	3745.7	843.54	773.64	853.46	1400.52	1356.08	1408.02	2442.19	2455.4	1228.54	1319.35	1469.54	2782.08	2541.83	2153.64	2249.91		27.4748	27.6334	26.0743	26.2371	27.3564	26.2476	26.8334
2519480966	Tsac_1001		50S ribosomal protein L10	528	LSU ribosomal protein L10P	1692.06	1754.73	2761.82	6051.53	5212.25	6072.67	982.8	1010.82	956.63	1866.41	1805.21	1758.95	2450.8	2378.49	1437.44	1738.31	1662.52	3427.17	2975.01	2815.22	2858.83		26.9136	27.6	25.9608	26.2057	27.5232	26.0924	26.8378
2519480967	Tsac_1002		50S ribosomal protein L7/L12	375	large subunit ribosomal protein L7/L12	1422.24	1339.11	2165.99	5231.76	3808.49	4248.5	789.55	1013.53	755.12	1456.28	1326.8	1191.46	2007.88	2555.13	1115.45	1619.23	1352.72	2527.54	2344.65	3130.82	2744.68		27.2633	29.3338	27.6179	27.1557	28.4827	27.4515	27.012
2519480968	Tsac_1003		DNA-directed RNA polymerase subunit beta	3714	DNA-directed RNA polymerase subunit beta	565.13	526.1	602.79	1005.27	1494.33	963.19	383.13	378.18	381.09	492.01	474.88	470.55	544.43	539.43	596.73	615.76	613.07	692.63	639.63	622.18	614.91		26.8932	27.1393	25.5844	25.8101	27.2424	25.4903	26.5206
2519480969	Tsac_1004		DNA-directed RNA polymerase subunit beta'	3555	DNA-directed RNA polymerase subunit beta'	627.63	577.67	656.78	1172.85	1848.34	1176.15	495.87	462.37	500.74	557.35	564.72	520.77	583.97	611.42	586.61	632.13	618.73	769.74	682.5	575.38	655.44		27.2086	27.7505	26.0618	26.212	27.3668	26.2608	26.7039
2519480970	Tsac_1005			246	large subunit ribosomal protein L7A	1855.93	1769.77	2234.46	4031.55	7544.17	3521.99	875.98	1038.12	797.68	1475.01	1601.53	1263.07	2067.69	2741.02	1566.71	2009.02	1648.41	2520.38	2392.23	2691.38	2953.02
2519480971	Tsac_1006		ribosomal protein S12	372	small subunit ribosomal protein S12	1291.74	1423.19	1627.01	2496.17	3859.97	2721.39	669.21	595.23	650.29	986.51	922.64	974.18	1355.55	1358.56	1151.43	1080.05	1144.97	1791.79	1559.64	1056.75	1555.46		25.9992	26.5361	25.2555	25.0763	26.4889	24.6286	25.5533
2519480972	Tsac_1007		ribosomal protein S7	471	small subunit ribosomal protein S7	1117.19	1345.19	1576.21	2395.14	3709.45	2827.18	649.7	542.08	678.73	952.59	953.69	976.29	1416.59	1376.77	1174.33	1072.68	1214.66	1834.64	1599.55	695.09	1440.23		25.2885	27.9042	26.2008	25.808	27.3919	25.9165	26.8276
2519480973	Tsac_1008		translation elongation factor G	2070	elongation factor G	1015.54	1280.82	1565.12	2278.67	3598.74	2843.23	649.4	469.3	654.2	881.88	904.54	822.16	1377.66	1335.37	1096.19	915.33	1157.63	1922.73	1555.7	491.53	1397.72		28.5804	28.9268	26.9871	26.8473	28.6679	26.6335	27.6563
2519480974	Tsac_1009			1203	elongation factor Tu	1186.45	1879.55	2295.9	2437.9	4315.24	3644.51	980.04	656.46	969.51	1172.02	1037.77	1030.99	1937.57	1751.14	1512.25	1130.83	1453.08	2466.94	1977.37	307.22	1852.24		28.8555	29.4829	28.7079	28.9044	29.7988	28.6267	29.6172
2519480975	Tsac_1010		30S ribosomal protein S10	309	SSU ribosomal protein S10P	626.53	938.51	1264.61	1652.43	2446.7	2280.86	408.5	278.4	407.2	635.91	495.23	538.53	1289.58	1172.74	858.04	681.41	834.32	2050.1	1555.21	531.73	1310.7		26.6201	28.0372	25.7421	25.7668	27.0535	25.9238	26.2665
2519480976	Tsac_1011		50S ribosomal protein L3	630	large subunit ribosomal protein L3	584.84	660.33	844.82	1362.39	1954.24	1615.29	296.36	249.63	293.28	438.82	375.73	382.26	833.73	889.38	554.76	515.09	589.1	1380.4	1046.26	348.38	1006.96		26.1768	27.2066	26.4497	26.1511	26.8492	25.5546	25.6192
2519480977	Tsac_1012		ribosomal protein L4/L1e	621	large subunit ribosomal protein L4	609.68	743.96	929.77	1474.07	2259.82	1821.18	334.38	264.92	329.7	474.55	430.01	398.82	883.89	953.41	626.2	544.2	669.44	1473.77	1124.29	363.22	1084.76		26.6406	27.7684	26.273	26.3132	27.0854	26.3561	26.4363
2519480978	Tsac_1013		Ribosomal protein L25/L23	294	large subunit ribosomal protein L23	466.25	577.25	748.18	1184.98	1775.67	1412.83	280.64	202.97	274	377.11	370.04	324.51	657.31	687.28	492.11	445.73	538.86	1164.11	862.79	340.83	762.56		25.5988	26.8818	25.3776	24.2207	26.283	24.1758	26.012
2519480979	Tsac_1014		ribosomal protein L2	831	large subunit ribosomal protein L2	510.07	644.36	822.42	1200.65	1686.76	1541.2	322.56	211.48	324.8	416.32	361.1	370.35	703.59	706.63	532.31	455.14	593.03	1241.41	947.63	385.67	832.76		27.3441	28.2331	26.0218	26.1725	27.6938	26.0599	26.58
2519480980	Tsac_1015		ribosomal protein S19	282	SSU ribosomal protein S19P	518.48	640.56	808.2	1310.75	1749.48	1551.22	317.44	245.89	350.97	418.35	338.38	364.22	712.22	783.81	529.62	433.14	578.09	1231.69	911.41	280.53	886.96		23.2994	25.2132	22.6875	22.9738	24.5873	23.5947	23.7704
2519480981	Tsac_1016		ribosomal protein L22	333	LSU ribosomal protein L22P	507.13	581.52	742.37	1163.64	1738.4	1403.46	289.87	246.24	305.33	385.41	366.19	340.64	653.22	761.74	499.18	469.85	536.31	1088.43	818.77	229.04	833.6		25.461	26.8876	25.975	25.6797	27.1623	25.9959	25.6492
2519480982	Tsac_1017		ribosomal protein S3	666	small subunit ribosomal protein S3	561.58	666.82	857.79	1434.11	1923.18	1618.4	359.51	278.38	363.23	440.18	398.5	348.55	747.16	862.2	558.56	517.05	611.56	1284.55	979.9	277.16	941.03		26.3183	27.6894	26.5957	26.9736	28.0218	26.5798	26.3473
2519480983	Tsac_1018		50S ribosomal protein L16	435	LSU ribosomal protein L16P	521.47	631.5	784.4	1099.32	1803.97	1520.74	344.64	243.27	359.64	439.8	401.25	366.18	704.54	659.34	516.4	479.77	591.68	1211.9	905.96	195.85	760.61		24.4822	25.4856	22.9197	23.3872	25.2933	23.0879	23.9534
2519480984	Tsac_1019		ribosomal protein L29	204	large subunit ribosomal protein L29	546.04	697.77	933.35	1273.06	1669.07	1656.66	379.1	279.25	395.68	508.2	366.54	371.15	811.43	764.66	581.97	506.18	653.56	1330.42	1010.51	232.67	890.97		26.1286	27.046	25.0647	24.6538	26.6591	24.7978	25.7236
2519480985	Tsac_1020		30S ribosomal protein S17	255	SSU ribosomal protein S17P	625.63	822.64	982.76	1376.36	2506.04	1852.82	439.38	325.63	436.29	488.25	447.94	395.53	854.57	868.37	645.08	548.3	709.03	1522.58	1076.14	272.05	1018.78		25.6881	24.0411	22.3528	21.9203	24.4518	23.4874	24.6067
2519480986	Tsac_1021		ribosomal protein L14	369	LSU ribosomal protein L14P	645.82	757.71	902.32	1426.3	1966.61	1724.91	417.36	322.18	410.21	513.26	503.65	378.56	815.49	890.04	641.37	560.03	691.97	1391.36	1024.92	323.23	931.15		25.4993	25.7676	24.5759	23.2881	25.7606	23.3627	25.42
2519480987	Tsac_1022		ribosomal protein L24	324	large subunit ribosomal protein L24	608.97	710.39	887.81	1383.38	2033.66	1689.52	417.14	326.61	408.56	490.04	435.4	380.92	759.34	904.13	582.75	595.92	668.07	1355.1	970.18	260.44	1039.38		26.019	27.1574	24.8659	25.3399	26.67	24.9119	25.1016
2519480988	Tsac_1023		ribosomal protein L5	540	LSU ribosomal protein L5P	548.9	658.82	823.4	1161.33	1824.16	1585.65	377.74	271.09	376.27	469.83	358.45	368.93	759.53	763.42	545.95	505.98	633.72	1234.9	916.42	203.59	801.96		27.0585	26.9478	26.6707	26.562	28.013	26.7763	27.2434
2519480989	Tsac_1024		ribosomal protein S14	186	small subunit ribosomal protein S14	324.18	396.08	480.92	783.05	1059.19	884.41	210.36	147.57	223.15	248.24	243.66	201.79	390.25	490.02	283.79	256.07	349.03	699.42	479.6	119.96	495.57			22.7239	21.6726	19.8314	23.5374	19.9524	19.919
2519480990	Tsac_1025		ribosomal protein S8	393	small subunit ribosomal protein S8	685.71	907.36	1118.43	1494.96	2200.37	2070.91	490.37	345.55	513.06	617.72	570.24	429.3	948.59	944.27	685.21	680.42	840.23	1557.85	1149.76	202.33	1021.25		26.8617	26.7915	24.7704	25.4588	26.5077	25.1154	26.3679
2519480991	Tsac_1026		ribosomal protein L6	540	large subunit ribosomal protein L6	875.88	1078.12	1321.35	1877.08	2933.99	2378.7	596.35	447.35	583.06	696.66	632.37	487.06	1104.64	1130.82	818.04	804.26	929.94	1788.9	1297.02	235.9	1230.45		26.4573	26.9905	25.8988	25.829	26.5772	25.4204	26.0562
2519480992	Tsac_1027		ribosomal protein L18	366	large subunit ribosomal protein L18	762.38	902.94	1134.09	1659.26	2558.71	2049.54	477.08	404.53	505.95	611.63	483.43	434.2	947.11	1027.58	678.07	682.86	833.17	1494.33	1146.25	193.98	1075.01		22.167	23.1893	23.2931	21.2883	23.9423	21.5541	24.0239
2519480993	Tsac_1028		ribosomal protein S5	504	SSU ribosomal protein S5P	715.79	945.78	1192.16	1689.8	2462.51	2131.3	560.15	370.61	545.76	644.14	552.9	507.91	1044.34	967.74	750.46	644.63	907.9	1634.96	1217.93	251.94	1008.22		25.802	27.2104	26.4155	25.7232	28.1696	25.9487	26.5304
2519480994	Tsac_1029		ribosomal protein L30	186	large subunit ribosomal protein L30	621.41	712.71	830.72	1481.68	1691.15	1567.18	429.69	333.5	416.8	498.03	408.44	377.74	761.13	902.01	580.6	542.43	629.44	1176.83	915.51	207.21	925.23		18.1601	25.3874	21.9315	23.09	25.1083	22.6441	20.2506
2519480995	Tsac_1030		ribosomal protein L15	441	LSU ribosomal protein L15P	781.13	908.65	1145.8	1606.93	2606.57	2046.97	540.48	424.72	550.59	648.01	607.74	486.97	969.99	944	753.67	756.17	859.71	1517.72	1125.75	292.54	1067.53		25.8201	25.9474	24.6599	23.1982	24.2156	23.7953	25.2211
2519480996	Tsac_1031		preprotein translocase, SecY subunit	1257	protein translocase subunit secY/sec61 alpha	1090.46	1267.85	1513.95	1757.25	2339.98	2268.72	763.65	636.41	805.94	983.14	951.78	815.11	1327.46	1234.29	842.6	751.82	1047.74	1576.99	1271.22	446.03	1082.13		23.5169	22.5662	19.9383	21.6664	21.5954	21.6582	23.676
2519480997	Tsac_1032		Adenylate kinase	651	Adenylate kinase	1027.51	1079.54	1313.13	2100.13	2814.34	2363.39	660.88	579.06	681.7	858.48	851.6	649.83	1125.94	1208.82	809.89	899.5	971.73	1635.45	1285.35	520.97	1191.93		26.1808	25.6973	24.6013	25.2692	24.7974	25.0234	25.6822
2519480998	Tsac_1033			747	methionine aminopeptidase, type I	728.41	850.54	1093.13	1511.76	2314.51	1845.55	554.39	421.83	556.17	701.63	682.21	583.52	974.32	934.39	666.07	633.24	852.32	1402.14	1138.37	466.51	986.21
2519480999	Tsac_1034			273	hypothetical protein	682.49	700.94	899.31	1439.69	1902.16	1643.07	430.58	346.52	460	558.73	596.36	418.89	774.99	779.66	571.49	495.96	640.47	1168.17	878.04	274.92	794.88
2519481000	Tsac_1035		Translation initiation factor IF-1	219	bacterial translation initiation factor 1 (bIF-1)	651.64	691.79	891.63	1345.87	1915.09	1605.27	425.9	365.49	444.83	552.29	522.57	455.91	773.01	805.61	555.54	496.94	641.04	1115.98	836.84	276.02	771.28		20.8678	23.8598	21.1231	21.5516	24.3511	22.3913
2519481001	Tsac_1036			114	LSU ribosomal protein L36P	286.15	319.46	433.97	602.34	784.21	750.61	207.84	188.78	188.14	259.35	186.86	218.14	378.46	405.3	226.2	275.73	280.63	513.82	431.54	78.29	329.83
2519481002	Tsac_1037		30S ribosomal protein S13	369	small subunit ribosomal protein S13	862.08	902.93	1104.58	1778.12	2602.21	1993.65	543.07	461.44	535.78	701.61	585.24	575.73	958.51	996.85	647.23	700.55	773.36	1344.93	1037.6	297.94	1006.86		26.206	26.2298	25.0085	25.2862	25.0096	25.0238	24.995
2519481003	Tsac_1038		30S ribosomal protein S11	393	small subunit ribosomal protein S11	531.41	641.27	831.11	1178.42	1561.46	1434.19	409.28	317.73	408.49	520.51	453.26	459.41	715.88	632.73	483.96	476.14	556.62	944.72	735.57	224.01	633.45		25.6229	26.2298	24.0242	24.2709	26.1751	24.6243	24.9092
2519481004	Tsac_1039		ribosomal protein S4	621	SSU ribosomal protein S4P	1079.58	1164.54	1479.35	2232.53	3074.71	2537.45	751.38	611.48	760.38	997.49	869.64	907.06	1321.81	1353.52	906.28	909.24	1070.74	1705.06	1346.73	557.25	1148.54		26.9968	27.1428	26.7805	26.6427	27.7981	26.0814	26.7363
2519481005	Tsac_1040		DNA-directed RNA polymerase subunit alpha	951	DNA-directed RNA polymerase subunit alpha	796.02	852.67	1061.69	1522.59	2187.66	1857.25	564.95	451.87	586.91	732.61	717.92	706.43	980.46	920.53	690.25	631.09	811.38	1170.74	980.18	448.77	822.62		27.543	27.4329	26.3309	27.32	26.8026	26.8379	27.4348
2519481006	Tsac_1041		50S ribosomal protein L17	339	large subunit ribosomal protein L17	1411.41	1666.71	2139.65	3170.98	3848.29	3566.62	1149.52	852.45	1179.67	1468.49	1325.68	1466.62	1881.1	1706.84	1405.18	1284.33	1579.7	2194.83	1833.14	921.47	1476.7		27.2903	27.1243	25.5234	25.6709	27.0583	25.3747	26.9871
2519481007	Tsac_1042		Polyamine-transporting ATPase	846	energy-coupling factor transport system ATP-binding protein	293.94	270.84	345.4	579.09	919.09	608.67	174.55	145.63	185.69	204.35	217.37	178.56	300.81	324.94	205.49	218.16	253.84	525.16	409.56	270.94	375.35		22.2239	22.567		21.5559	21.704		20.4058
2519481008	Tsac_1043		Sulfate-transporting ATPase	858	energy-coupling factor transport system ATP-binding protein	327.85	299.19	372.14	584.27	1038.73	637.53	178.81	161.63	189.49	211.23	210.91	171.21	329.45	363.77	219.25	232.64	266.75	558.1	425.65	342.8	403.9		22.7625	22.714	17.5671			19.823	22.5975
2519481009	Tsac_1044			816	energy-coupling factor transport system permease protein	267.97	235.78	310.99	493.51	954.91	530.79	149.78	131.31	155.6	176.58	181.54	155.67	280.29	291.36	173.38	208.06	223.14	474.7	368.66	266.98	326.46
2519481010	Tsac_1045			720	tRNA pseudouridine38-40 synthase	276.04	282.39	378.61	588.91	820.87	603.12	170.56	143.78	178.06	203.45	195.33	171.54	327.78	342.96	216.33	215.26	266.83	546	440.14	348.21	369.99
2519481011	Tsac_1046		ribosomal protein L13	429	LSU ribosomal protein L13P	1348.07	1392.48	1493.41	2050.24	3767.75	1928.63	897.86	997.42	897.45	1321.52	1288.49	1247.93	1473.32	1476.18	1502.91	1668.35	1535.68	1658	1629.32	2153.26	1684.82		24.4268	24.8353	23.7101	23.0578	25.4538	23.1801	22.7152
2519481012	Tsac_1047		ribosomal protein S9	393	small subunit ribosomal protein S9	1692.26	1591	1916.74	2294.78	4748.98	2237.36	1160.55	1449.71	1128.6	1703.93	1721.23	1535.38	1888.02	2157.23	2159.33	2578.31	2301.16	2159.36	2183.55	2631.29	2673.55		26.8296	27.5949	25.9289	26.3504	27.7167	26.686	27.1634
2519481023	Tsac_1049		Alcohol dehydrogenase	1182	alcohol dehydrogenase	1000.28	1050.58	1062.37	822.59	976.24	761.15	1510.72	1546.32	1535.55	1443.55	1542.07	1508.88	1067.15	1053.01	1518.84	1552.46	1452.04	784.48	795.72	726.6	851.03		28.0855	25.9466	27.7742	28.3105	26.7627	27.5272	26.5638
2519481026	Tsac_1050		thymidylate synthase complementing protein ThyX	1518	Thymidylate synthase complementing protein	388.85	348.22	259.56	280.3	232.66	259.88	142.45	143.37	140.7	215.07	211.57	240.31	234.39	220.69	212.45	216.81	206.49	257.99	247.1	283.02	242.65		22.6029	23.3034	21.6128	22.0923	21.8919	19.0901	22.2923
2519481027	Tsac_1051			315	NTP pyrophosphatase, house-cleaning of non-canonical NTPs	430.81	351.47	314.6	376.16	402.94	309.73	192.81	257.76	189.72	248.67	236.34	270.89	300.78	353.39	282.4	327.81	259.3	321.8	327.21	376.07	337.9
2519481028	Tsac_1052			186	hypothetical protein	37.29	29.65	43.98	29.14	0	33.97	11.66	12.07	13.2	55.22	52	74.55	40.83	23.62	10.7	16.18	18.3	20.91	23.27	26.17	19.65
2519481029	Tsac_1053			276	Coat F domain-containing protein	37.08	39.96	48.66	19.41	0	20.28	13.3	20.43	14.53	48.69	55.13	53.59	34.33	32.81	13.79	24.82	15.41	25.21	21.76	19.11	28.61
2519481030	Tsac_1054		thioredoxin reductase	909	thioredoxin reductase (NADPH)	816.86	797.63	967.34	695.79	997.45	729.77	728.54	809.85	712.73	1003.54	946.22	1008.99	1112.17	1081.86	1321.77	1473.4	1351.23	1134.56	1112.72	1579.01	1157.19		25.0427	25.3639	24.9729	25.5721	24.0167	25.6634	25.5093
2519481031	Tsac_1055			888	LysM domain-containing protein	1.39	1.17	4.35	0.21	0	0.81	0.66	1.17	0.92	1.51	0.98	2.19	0.97	0.52	0.58	0.36	1.25	0.84	0.8	0.91	0.13
2519481032	Tsac_1056			675	N-acetylmuramoyl-L-alanine amidase	44.26	37.92	74.78	66.6	121	61.49	27.93	27.96	29.23	43.52	83.24	42.73	49.07	61.15	48.07	57	47.27	65.61	56.92	97.36	58.85
2519481033	Tsac_1057			939	MoxR-like ATPase	124.77	136.63	158.39	128.02	121.65	140.18	129.89	133.29	131.3	150.79	137.73	146.99	173.37	156.98	169.38	176.1	164.28	151.05	151.06	220.77	141.97
2519481034	Tsac_1058			1155	Uncharacterized conserved protein, DUF58 family, contains vWF domain	73.25	66.49	84.46	89.31	92.21	91.26	49.41	53.06	48.48	62.17	54.11	72.12	86.57	88.37	77.84	72.72	73	92.1	78.61	112.4	75.62
2519481035	Tsac_1059			2151	protein of unknown function (DUF4129)	56.48	59.31	75.21	72.78	55.67	85.25	62.6	55.14	59.33	68.06	75.89	78.14	77.03	75.92	76.47	62.23	72.07	75.85	71.45	76.76	62.47
2519481036	Tsac_1060			414	Universal stress protein family protein	170.2	265.66	322.89	235.03	631.83	267.73	273.46	283.41	248.16	236.27	161.71	204.77	425.74	471.99	241.2	261.64	256.69	281.89	271.79	251.84	282.44
2519481037	Tsac_1061		Conserved hypothetical protein CHP00159	834	diadenylate cyclase	281.54	258.26	330.75	347.28	100.58	341.94	249.98	279.23	256	375.91	324.22	360.92	352.64	351.09	421.24	468.62	387.67	370.99	335.5	508.32	307.4				20.6307	20.4253
2519481038	Tsac_1062		YbbR family protein	1191	YbbR domain-containing protein	223.38	218.07	280.86	344.17	100.55	318.54	212.67	205.97	208.89	284.51	258.43	288.91	286.98	263.9	340.17	337.45	316.55	319.96	288.33	341.65	273.45		22.4847				19.0691		18.7559
2519481039	Tsac_1063			675	hypothetical protein	191.89	181.9	234.06	266.5	118.55	284.11	202.45	200.42	198.41	257.97	191.77	266.11	238.73	237.9	289.21	255.98	254.87	279.84	254.5	238	225.96
2519481040	Tsac_1064		4Fe-4S ferredoxin iron-sulfur binding domain-containing protein	231	2-oxoglutarate ferredoxin oxidoreductase subunit delta	149.84	155.86	161.04	213.81	181.56	185.21	152.05	163.41	149.55	181.6	188.67	205.31	177.96	181.86	218.76	197.32	199.27	205.64	173.59	136.99	190.84		19.9905	23.3669	21.785	22.5711	23.3054	22.9735	22.7266
2519481041	Tsac_1065		3-methyl-2-oxobutanoate dehydrogenase (ferredoxin)	1065	2-oxoglutarate ferredoxin oxidoreductase subunit alpha	262.26	267.51	292.49	345.22	172.55	316.58	340.05	317.33	331.69	394.79	386.67	413.8	317.4	333.57	410.15	393	361.03	350.79	336.45	245.7	333.47		23.9071	25.0264	23.7878	24.7027	24.4593	24.0264	24.4421
2519481042	Tsac_1066		2-oxoglutarate synthase	750	2-oxoglutarate ferredoxin oxidoreductase subunit beta	287.52	285.66	323.33	371.64	158.2	360.3	366.63	362.83	379.09	454.62	436.91	474.69	372.51	368.75	475.92	434.47	413.17	358.88	358.82	279.11	365.24		23.1406	22.3927	21.7023	23.463	20.6485	22.4556	23.5518
2519481043	Tsac_1067		Pyruvate/ketoisovalerate oxidoreductase	561	2-oxoglutarate ferredoxin oxidoreductase subunit gamma	432.99	414.36	434.88	533.63	232.15	544.4	529.41	509.89	520.81	640.98	580.42	655.37	558.3	539.14	685.47	630.02	612.57	537.66	551.19	477.28	500.9			23.8726	21.8184	22.8417	23.033	21.8043	20.9459
2519481044	Tsac_1068			612	1-acyl-sn-glycerol-3-phosphate acyltransferase	104.92	107.11	119.93	150.64	77.55	159.94	94.88	89.51	92.83	121.56	90.57	127.04	119.24	117.16	108.16	101.78	107.61	127.98	127.86	104.07	101.89
2519481045	Tsac_1069		phosphoglucosamine mutase	1344	phosphoglucosamine mutase	419.82	429.38	497.71	685.5	839.27	642.03	294.42	293.84	289.08	456.68	433.2	462.17	498.42	530.68	539.6	555.25	496.39	520.99	478.21	418.36	489.2		24.7429	25.3373	23.6046	22.9923	24.1595	23.1556	23.976
2519481046	Tsac_1070		Glucosamine--fructose-6-phosphate aminotransferase [isomerizing]	1827	glucosamine--fructose-6-phosphate aminotransferase (isomerizing)	933.69	939.39	1131.05	1418.41	961.73	1441.23	532.21	512.94	532.95	803.3	758.88	821.05	842.59	786.53	748.71	749.96	752.9	904.34	813.17	885.76	742.39		26.7272	27.0625	26.3717	26.526	26.5777	26.5072	26.3127
2519481047	Tsac_1071			846	hypothetical protein	69	67.03	90.86	71.49	53.49	84.7	49.11	49.59	53.71	58.09	62.31	75.51	76.27	74.53	72.72	77.87	66.08	93.02	86.65	95.91	81.79
2519481048	Tsac_1072			828	4Fe-4S binding domain-containing protein	98.95	112.98	164.71	105.99	126.63	136.96	82.72	71.37	83.05	111.53	94.51	120.25	144.78	128.41	128.13	116.05	118.27	177.35	170.56	120.04	142.78
2519481049	Tsac_1073			309	hypothetical protein	160.02	160.29	219.8	168.81	264.32	198.25	121.77	122.16	120.54	154.09	155.46	160.66	216.15	258.55	190.71	222.72	172.65	266.07	242.1	307.22	265.12
2519481050	Tsac_1074			564	Endonuclease, Uma2 family (restriction endonuclease fold)	13.52	13.1	15.05	16.6	46.97	13.75	10.21	8.16	9.58	9.87	24.09	11.31	9.72	8.15	7.21	6.7	4.98	6.63	8.14	20.86	7.52
2519481051	Tsac_1075			408	four helix bundle protein	0	0.26	4.35	0	0	0.59	0	0	0	0	0	0	0	0	0	0	0	0.37	0.22	0	0.29
2519481052	Tsac_1076			393	plasmid segregation protein ParM	1.05	0.79	5.7	0.63	0	0.2	0	0.15	0.21	0.73	0	0	0.2	0	0.66	2.28	0	0.57	0.67	1.03	1.5
2519481053	Tsac_1077			1588	hypothetical protein	9.73	10.88	15.07	10.63	23.63	8.76	6.15	7.46	7.27	9.55	7.73	8.09	4.78	5.95	6.97	10.84	5.57	6.03	5.9	9.96	9.5
2519481054	Tsac_1079			771	DNA replication protein DnaC	5.43	4.45	11.21	7.19	26.48	5.91	4.11	3.13	3.61	3.24	2.68	3	1.93	2.5	4.38	5.48	3.42	2.04	2.52	6.31	6.57
2519481055	Tsac_1080			570	hypothetical protein	1.69	0.73	2.98	0.54	0	0.56	0.88	1.01	0.43	0.67	2.86	0.97	0.14	0.23	0.61	0.22	0.6	0.52	0	0.71	0.62
2519481056	Tsac_1081			1290	hypothetical protein	0.8	0.65	5.38	1.19	3.85	0.5	0.71	0.45	0.38	0.74	0	0.57	0.55	0.21	0.4	0.4	0.4	0.17	0.41	0	1.28
2519481057	Tsac_1082			474	hypothetical protein	5.94	6.59	8.63	5.07	20.96	6.07	3.7	3.64	2.94	4.46	2.98	3.51	5.29	6.32	2.37	0.95	4.49	2.37	4.1	6.85	5.22
2519481058	Tsac_1083			219	hypothetical protein	1.88	0.95	17.97	0	0	1.46	1.52	0	0	0.44	0	0.42	0.72	0.3	0.4	0	0	0.68	0	0	5.38
2519481059	Tsac_1084			219	Nucleic-acid-binding protein containing Zn-ribbon domain (DUF2082)	66.48	116.88	135.68	63.83	85.68	113.2	54.86	43.35	53.45	91.61	45.66	76.83	117.99	103.06	80.21	44.14	63.33	91.55	93.56	22.23	94.19
2519481060	Tsac_1085			261	hypothetical protein	43.94	65.38	100.84	42.24	76.12	66.8	30.05	22.71	31.68	41.19	35.39	50.65	70.5	57.9	46.75	20.36	41.4	53.6	50.76	6.22	46.52
2519481061	Tsac_1086		hypothetical protein	468	hypothetical protein	52.24	82.49	89.22	65.4	40.09	76.21	54.01	38.24	52.65	68.92	70.83	63.41	88.01	54.63	48.81	34.33	52.72	57.07	52.46	23.4	46.09			20.9442			20.9504	21.4182	21.3699
2519481062	Tsac_1087			837	protein of unknown function (DUF1848)	93.87	104.18	95.44	87.34	51.43	108.83	62.1	52.59	63.28	73.28	75.96	80.08	101.88	91.39	60.89	46.5	57.84	67.12	75.13	46.53	66.33
2519481063	Tsac_1088			849	Ubiquinone/menaquinone biosynthesis C-methylase UbiE	129.18	133.59	146.91	114.61	154.05	137.9	149.85	143.55	153.7	165.08	194.84	155.93	36.89	39.44	67.68	68.24	70.25	71.81	75.53	22.94	78.03
2519481064	Tsac_1089			1038	Muramoyltetrapeptide carboxypeptidase LdcA (peptidoglycan recycling)	70.59	73.28	78.52	38.86	37.75	42.84	135.83	118.25	140.23	87.76	90.57	91.82	14.56	11.93	41.93	38.11	42.46	32.79	36.93	14.07	32.7
2519481065	Tsac_1090			807	putative hydrolase of the HAD superfamily	36.68	40.36	41.03	12.52	12.31	13.18	98.42	81.29	105.2	48.77	58.85	49.14	6.11	6.6	22.41	26.02	24.46	17.15	15.32	7.04	18.11
2519481066	Tsac_1091			465	Ribosomal protein S18 acetylase RimI	26.29	27.08	32.7	9.67	11.87	4.82	88.45	77.34	93.48	40.46	44.17	39.17	5.39	4.58	26.61	15.56	29.64	11.42	8.74	4.36	14.2
2519481067	Tsac_1092			432	Acetyltransferase (GNAT) domain-containing protein	26.87	25.53	46.81	7.41	17.88	9.26	81.69	73.26	77.51	40	54.34	40.45	7.98	7.09	20.03	23.12	21.66	9.7	12.06	6.57	18.83
2519481068	Tsac_1093			159	aminoglycoside phosphotransferase	10.8	10.47	8.74	8.91	0	3.52	20.46	20.63	18.54	8.45	11.62	11.05	1.97	2.09	6.53	7.65	5.89	5.18	5	2.55	4.45
2519481069	Tsac_1094			651	uncharacterized protein	12.55	11.35	13.04	5.87	0.85	6.14	41.39	30.58	36.59	20.79	8.01	21.87	4.33	4.5	13.03	6.98	11.5	7.01	7.33	5.61	5.07
2519481070	Tsac_1095			126	hypothetical protein	7.63	12.39	70.44	12.22	30.66	6.98	39.07	43.84	45.48	28.95	13.8	19.08	1.86	3.7	18.54	8.64	14.18	8.31	10.51	3.22	10.29
2519481071	Tsac_1096			408	Acetyltransferase (GNAT) domain-containing protein	19.02	20.15	18.92	2.42	0	10.19	57.46	53.74	54.17	33.64	35.96	35.8	8.06	5.71	25.03	29.66	24.82	11.18	10.17	2.98	9.53
2519481072	Tsac_1097			375	Cro/C1-type HTH DNA-binding domain-containing protein	50.91	50.22	37.46	51.07	264.89	29	65.41	65.22	56.98	45.31	50.72	52.02	23.18	20.95	43.15	63.51	52.18	27.33	30.62	44.36	23.57
2519481073	Tsac_1098			795	hypothetical protein	38.53	31.15	34.85	35.09	188.81	25.15	40.4	42.42	39.54	35.62	38.28	38.26	15.96	18.68	26.56	30.12	25.9	14.77	20.33	21.43	21.65
2519481074	Tsac_1099			870	hypothetical protein	41.28	44.61	45.42	26.4	124.96	31.07	47.08	50.73	46.48	51.31	38.73	48.99	26.01	26.02	35.41	38.56	39.9	22.61	24.97	23.32	28.32
2519481075	Tsac_1100			192	hypothetical protein	3.22	1.63	13.67	6.42	0	0.83	2.17	6.29	1.28	6.5	0	0.48	1.22	3.47	1.35	0	6.2	2.34	1.84	12.68	5.53
2519481076	Tsac_1101			846	TnsA endonuclease N terminal	2.19	2.09	20.44	1.82	5.22	1.7	0.39	0.34	0.39	1.48	0	0.44	1.2	1.97	0.82	0.23	0.91	1.06	0.94	0.48	3.34
2519481077	Tsac_1102			2166	Mu transposase, C-terminal	1.14	0.67	11.47	0.28	5.35	1.11	0.73	0.29	0.45	0.71	1.05	0.6	0.65	0.83	0.4	0.47	0.27	0.73	0.53	0.56	1.25
2519481078	Tsac_1103			1656	AAA domain-containing protein	0.95	1.63	12.86	0.97	0	1.06	0.76	0.87	0.84	0.87	0.59	0.73	0.71	0.68	0.73	0.73	0.51	0.32	0.64	0.24	1.64
2519481079	Tsac_1104			1872	TniQ protein	1.47	1.45	13.4	0.82	2.36	0.9	0.67	0.77	1.05	2.26	2.21	0.99	0.63	0.57	0.65	0.34	0.68	0.64	0.42	0.22	2.2
2519481080	Tsac_1105			384	Helix-turn-helix domain-containing protein	133.78	124.38	72.56	199.19	764.54	102.05	47.58	48.25	50.74	54	54.06	52	53.22	63.28	27.94	35.01	33.01	58.25	76.59	66.56	106.51
2519481081	Tsac_1106			798	Zn-dependent peptidase ImmA, M78 family	80.47	72.11	53.1	98.4	381.04	63.94	28.33	36.56	31.8	34.64	34.46	36.84	30.03	38.13	21.69	18.93	20.36	36.19	45.05	36.09	49.19
2519481082	Tsac_1107			579	Predicted nucleic acid-binding protein, contains PIN domain	105.45	95.79	80.11	115.94	554.71	97.24	51.44	47.21	47.51	45.76	52.75	60.04	52.34	48.06	32.58	28.08	33.5	47.03	55.22	74.27	61.48
2519481083	Tsac_1108			642	hypothetical protein	53.59	45.06	49.53	45.37	79.08	35.25	31.06	37.02	33.41	37.98	47.4	46.22	49.88	56.93	43.8	47.07	41.48	48.94	49.94	92.89	58.2
2519481084	Tsac_1109			444	hypothetical protein	53.98	39.84	63.45	55.34	174.01	45.03	42.09	44.58	37.8	51.67	70.99	60.8	78.83	85.47	55.74	57.82	54.42	72.11	61.07	116.95	64.78
2519481085	Tsac_1110			198	hypothetical protein	52.72	76.73	72.89	47.9	86.4	52.91	64.47	109.27	59.95	155.14	154.79	157.81	83.05	126.09	99.21	142.59	105.28	100.88	134.71	188.5	192.88
2519481086	Tsac_1111			93	hypothetical protein	570.82	785.44	1111.23	709.22	1014.69	724.9	657.55	972.05	544.88	1391.38	1534.42	1184.92	532.96	909.17	794.6	1022.22	811.5	818.87	1000.03	785.2	1674.28
2519481087	Tsac_1112		plasmid pRiA4b ORF-3 family protein	555	pRiA4b ORF-3-like protein	196.62	245.42	271.45	259.66	279.4	278.24	285.76	256.3	271.41	368.23	279.83	358.96	217.41	199.49	252.11	221.12	233.64	261.09	264.65	169.58	267.81		21.8728	22.3952			21.9715	19.5854
2519481088	Tsac_1113			552	Protoporphyrinogen IX oxidase, menaquinone-dependent (flavodoxin domain)	167.34	167.77	169.18	203.83	166.95	206.16	186.65	169.82	189.39	221.72	177.99	243.18	141	141.36	182	145.78	149.82	188.51	166.88	134.49	156.31
2519481089	Tsac_1114			360	BFD domain protein (2Fe-2S)-binding domain protein	202.21	233.25	233.26	214.18	254.46	270.13	241.48	203.16	242.64	303.98	280.76	295.06	205.54	186.6	218.97	182.45	203.26	277	244.11	206.22	219.7
2519481090	Tsac_1115			1116	8-oxo-dGTP diphosphatase	148.98	166.43	177.8	180.45	217.57	203.44	152.28	132.62	150.96	183.64	136.54	189.45	152.89	150.75	153.52	116.56	131.13	191.38	159.63	125.05	153.15
2519481091	Tsac_1116			132	hypothetical protein	29.14	29.95	34.5	29.39	37.63	33.32	18.33	19.62	29.15	26.91	7.41	18.21	26.1	27.74	28.84	34.92	23.2	28.34	26.1	15.37	25.9
2519481092	Tsac_1117			348	Acetyltransferase (GNAT) family protein	116.83	126.18	169.44	142.81	252.14	164.77	122.98	101.2	116.21	144.54	161.15	128.84	135.9	138.7	114.13	98.42	107.09	173.91	159.89	109.58	145.31
2519481093	Tsac_1118			696	cAMP-binding domain of CRP or a regulatory subunit of cAMP-dependent protein kinases	147.61	166.7	179.2	191.21	210.91	195.33	211.68	248.78	196.07	300.39	287.32	261.54	197.89	248.04	130.67	155.63	129.46	174.45	174.61	133.48	198.82
2519481094	Tsac_1119		Uridine phosphorylase	741	uridine phosphorylase	347.83	345.58	385.9	363.28	373.11	364.67	381.9	397.13	376.07	470.38	467.73	471.1	365.73	375.83	273.37	258.32	277.87	298.43	282.96	274.84	280.44		22.597	21.5411	22.0099	22.6132	23.4335	22.189	20.2662
2519481095	Tsac_1120			765	Transposase	2.69	2.45	9.18	1.21	5.05	1.46	1.31	0.75	1.82	1.63	2.56	1.21	1.74	2	1.58	3.68	1.33	2.15	1.85	4.24	1.08
2519481096	Tsac_1121			1632	Transposase	94.01	115.66	115.44	76	149.46	72.72	90.17	96.26	85.88	85.05	72.52	68.88	137.6	139.4	76.14	84.93	78.1	94.15	97.85	131.5	91.51
2519481097	Tsac_1122			387	ArsR family transcriptional regulator	13.66	12.1	24.73	13.37	24.24	12.81	8.62	9.37	8.67	10.67	1.12	10.99	15.98	17.2	14.53	16.87	10.99	19.72	22.14	22.01	17.67
2519481098	Tsac_1123			1017	hypothetical protein	12.36	11.66	21.63	14.41	27.13	11.87	6.81	9.11	7.73	9.53	7.37	8.73	12.86	10.28	11.83	10.58	13.47	17.29	13.72	15.56	12.75
2519481099	Tsac_1124			228	small redox-active disulfide protein 2	21.99	32.4	45.02	29.44	116.18	29.11	23.78	15.65	17.59	32	21.93	23.11	32.28	38.84	33.02	43.52	38.06	36.75	39.9	28.47	47.05
2519481100	Tsac_1125			492	hypothetical protein	146.56	139.37	184.64	134.94	47.11	126.95	111.41	134.15	110.65	95.6	102.28	99.59	218.51	210.83	53.64	50.88	61.39	116.17	117.04	179.76	108.29
2519481101	Tsac_1126			435	hypothetical protein	92.52	97.36	108.23	67.53	40.6	76.11	65.21	73.02	60.79	68.85	41.97	78.42	142.56	134.53	48.14	41.21	45.77	89.6	88.93	48.5	75.06
2519481102	Tsac_1127			255	ribosomal-protein-alanine N-acetyltransferase	58.17	54.68	60.84	44.44	10.82	48.3	25.52	25.95	31.14	42.16	20.88	36.25	86.29	88.25	30.54	34.39	33.03	47.23	53.69	46.14	51.31
2519481103	Tsac_1128		GCN5-related N-acetyltransferase	522	L-amino acid N-acyltransferase YncA	103.28	97.08	148.74	105.47	61.32	93.76	74.8	71.65	75.28	74.84	68.5	84.12	162.45	148.97	64.15	59.73	61.12	100.32	97.12	89.38	106.81		19.6094	20.404	19.6468	21.1229		21.3802	22.5692
2519481104	Tsac_1129			1257	beta-lactamase class A	55.18	61.09	58.21	53.55	61.02	54.84	39.56	36.16	38.1	31.84	22.91	29.86	13.39	13.29	21.06	12.78	19.43	13.15	11.66	20.01	12.47
2519481105	Tsac_1130		Cof-like hydrolase	804	hypothetical protein	283.76	241.11	218.2	312.37	347.99	282.88	95.98	112.15	100.9	142.8	124.77	147.64	244.94	245.77	153.8	160.2	150.7	176.41	182.8	267.93	189.42		17.7147	22.214	19.7954	23.1848	24.1243	23.5912	21.9891
2519481106	Tsac_1131		Bacteriohemerythrin	396	hemerythrin	389.16	513.44	656.03	397.19	374.87	396.63	351.62	391.03	294.59	342.04	214.07	277.11	206.63	259.75	206.5	276.12	242.58	273.54	297.97	555.26	300.63		20.0198	19.3264	22.8917	24.8708	21.2508	24.2902
2519481107	Tsac_1132			753	hypothetical protein	5.02	5.67	9.74	1.64	2.2	2.02	5.76	4.66	4.78	4.84	3.46	5.16	3.33	2.48	4.14	1.11	3.95	2.68	3.99	6.47	4.54
2519481108	Tsac_1133			282	Uncharacterized membrane protein YsdA, DUF1294 family	106.18	106.27	114.68	111.6	109.59	98.69	59.76	70.19	64.16	67.06	81.7	77.7	72.75	79.09	56.46	46.31	53.4	86.22	62.64	126.6	73.98
2519481109	Tsac_1134			2223	DNA helicase-2 / ATP-dependent DNA helicase PcrA	76.52	77.23	87.98	65.66	96.32	62.74	51.19	52.24	54.24	56.65	43.51	61.67	56.75	56.6	47.76	48.24	46.27	60.41	51.85	69.9	51.7
2519481110	Tsac_1135		protein of unknown function UPF0047	387	secondary thiamine-phosphate synthase enzyme	310.91	396.86	406.64	250.8	109.8	312.86	358.28	260.06	322.59	355.45	239.27	339.93	204.56	146.74	233.88	166.41	214.14	277.78	266.56	249.49	230.87		21.5335		22.8045	24.032	21.0995	22.3383	25.1454
2519481111	Tsac_1136		protein of unknown function DUF815	1251	hypothetical protein	391.64	415.63	437.23	306.74	282.32	346.29	335.11	313.61	355.2	346.14	360.45	366.61	248.99	213.3	252.75	220.46	239.06	314.72	296.45	375.2	269.95		24.6839	25.8309	24.8165	25.6317	24.3879	26.3006	23.4147
2519481112	Tsac_1137			408	hypothetical protein	318.64	604.18	719.78	301.43	114.97	300.09	1490.85	2155.75	1351.77	692.42	415.55	360.5	1103.52	1480.52	330.43	536.94	447.73	807.86	1158.58	1707.26	1206.74
2519481113	Tsac_1138		YjeF-related protein	1527	NAD(P)H-hydrate epimerase	112.17	114.82	137.18	83.48	88.18	95.26	116.7	109.17	116.77	118.31	101.49	123.69	93.94	88.16	111.01	101.83	103.3	108.47	100.87	69.34	104.75		23.6807	22.0003	23.3326	25.1892		24.3285	23.2153
2519481114	Tsac_1139			972	Outer membrane lipoprotein-sorting protein	94.32	82	81.07	82.18	92.54	72.32	78.53	84.42	82.88	84.24	73.57	88.93	71.78	78.56	85.02	85.88	80.44	83.89	73.6	67.61	79.43
2519481115	Tsac_1140		Alanine racemase	1167	alanine racemase	146.3	139.72	136.31	161.8	106.87	149.05	99.15	95.12	100.38	123.22	126.19	139.58	117.29	122.49	121.75	131.22	117.82	121.86	110.27	92.47	118.58		22.9093	22.3072	20.95	22.2741	22.3028	21.1254	20.5274
2519481116	Tsac_1141			276	CopG family transcriptional regulator / antitoxin EndoAI	346.86	467.87	510.9	372.41	639.82	417.82	368.47	327.54	336.95	412.14	250.84	375.15	470.95	426.72	468.09	447.89	448.23	436.38	431.05	336.6	489
2519481117	Tsac_1142			351	mRNA interferase MazF	384.47	426	468.8	462.85	687.06	441.1	361.52	378.54	340.05	396	307.47	356.36	435.68	489.56	476.54	485.33	441.42	418.59	428.78	441.52	474.84
2519481118	Tsac_1143			450	hypothetical protein	1047.08	1537.23	1709.28	1265.5	2059.01	1363.6	1649.08	1921.69	1489.75	1929.67	1678.31	1336.18	1856.46	2175.29	2017.53	2067.92	1888.3	1775.46	1790.78	1558.74	2228.56
2519481119	Tsac_1144		hypothetical protein	2022	hypothetical protein	254.39	256.38	280.93	333.75	265.28	336.81	198.62	191.47	191.1	267.09	234.3	256.08	218.64	225.05	250.69	250.97	236.69	270.89	250.77	229.53	231.08		22.8979	23.0792	22.7217	23.7498	20.797	22.4052	21.7997
2519481120	Tsac_1145			1080	polysaccharide pyruvyl transferase CsaB	129.02	128.04	151.22	184.41	207.96	186.75	116.1	120.31	119.08	146.12	140.89	152.28	109.77	124.34	148.31	148.01	137.79	160.7	146.06	95.04	148.54
2519481121	Tsac_1146		glycosyl transferase, WecB/TagA/CpsF family	717	N-acetylglucosaminyldiphosphoundecaprenol N-acetyl-beta-D-mannosaminyltransferase	106.41	110.58	133.37	169.12	130.07	162.51	113.68	106.74	105.04	132.41	134.3	139.51	101.56	96.66	134.32	130.8	119.38	145.44	121.83	93.36	121.98			18.3236	20.5828	17.9794	18.7478
2519481122	Tsac_1147			846	Uncharacterized membrane-anchored protein YitT, contains DUF161 and DUF2179 domains	134.02	142.31	165.67	205.14	243.96	195.96	169.52	148.42	182.4	188.35	195.91	199.43	133.93	119.15	189.33	173.97	169.06	192.95	169.75	141.46	153.68
2519481123	Tsac_1148		Protein of unknown function DUF2148	516	Uncharacterized protein, contains ferredoxin domain	583.75	678.77	745.18	510.7	253.47	506.02	1199.67	1179.75	1180.37	1073.22	869.04	1050.43	648.88	588.1	918.64	912.13	866.67	487.27	452.22	503.18	465.09		26.3815	25.2173	26.3739	27.2069	24.5932	26.0122	25.7361
2519481124	Tsac_1149		Quinolinate synthase A	909	quinolinate synthetase	373.07	410.84	447.12	434.75	248.91	455.02	343.07	313.73	331.42	390.31	360.84	399.89	384.27	358.37	108.9	113.32	113.82	303.18	297.32	31.24	281.52		24.7744	24.3469	23.7031	23.9013	25.081	23.2456	23.223
2519481125	Tsac_1150		L-aspartate oxidase	1605	L-aspartate oxidase	288.61	294.01	340.36	351.28	312.89	372.25	235.36	212.39	230.29	275.96	237.95	289.67	298.77	280.58	110.63	114.08	114.24	276.16	245.98	16.18	238.68		19.1746	19.0794	20.8669		22.2468	20.8432
2519481126	Tsac_1151		nicotinate-nucleotide pyrophosphorylase	831	nicotinate-nucleotide pyrophosphorylase [carboxylating]	302.06	292.75	350.05	388.7	427	413.81	231.31	216.05	228.06	275.62	300.41	292.25	294.55	310.21	150.05	135.12	139.86	281.77	256.46	23.43	254.61		23.2152	22.9298		20.5356	22.8635		20.8138
2519481127	Tsac_1152			705	Uncharacterized membrane protein YcaP, DUF421 family	278.99	305.96	357	389.78	321.72	414.26	271.35	254.25	255.11	324.2	306.16	325.47	303.66	326.46	199.45	188.88	196.24	303.59	289.14	35.68	297.27
2519481128	Tsac_1153			159	Rubredoxin	440.56	1360.56	2083.87	331.16	256.83	622.67	1670.12	2228.62	1377.79	2378.69	760.1	606.43	1493.65	1400.63	1510.22	1554.95	2115.33	1376.2	1568.13	3564.43	1390.74
2519481129	Tsac_1154			1170	hypothetical protein	38.98	38.42	49.01	56.01	33.96	54.82	25.88	24.69	23.37	28.63	20.71	23.39	23.69	19.92	16.2	14.94	14.04	29.41	31.25	9.71	26.9
2519481130	Tsac_1155		oxidoreductase domain protein	1125	Predicted dehydrogenase	209.02	218.1	240.8	164.66	141.76	162.15	221.14	237.44	218.3	248.39	262.19	259.67	245.63	234	251.13	280.88	240.66	205.74	196.35	334.65	210.7		24.9442	24.1649	24.321	26.1083	24.066	25.4945	24.5655
2519481133	Tsac_1156			1065	transcriptional regulator, LacI family	88.67	90.77	108.99	152.55	298.98	142.52	74.65	109.9	76.56	102.66	87.15	74.83	108.37	135.59	76.62	108.86	96.59	87.24	99.52	131.8	117.87
2519481134	Tsac_1157			2910	ABC-type glycerol-3-phosphate transport system, substrate-binding protein	7.48	7.44	10.82	17.88	46.27	8.24	12.39	11.88	10.55	7.72	6.01	6.86	2.85	3.36	3.9	4	4.27	4.24	5.31	5.72	5.71
2519481135	Tsac_1158			957	multiple sugar transport system permease protein	5.24	3.91	14.19	5.79	1.15	3.09	8.28	8.96	8.73	4.91	6.13	4.54	0.57	0.9	1.9	2.54	2.22	1.09	1.11	1.27	3.45
2519481136	Tsac_1159			891	ABC-type glycerol-3-phosphate transport system, permease component	3.85	3.15	6.76	2.42	15.48	1.97	10.58	9.11	10.47	3.99	0.85	4.36	0.97	0.52	3.11	4.53	2.67	0.84	0.69	0.46	1.19
2519481137	Tsac_1160			1485	SMP-30/Gluconolaconase/LRE-like region-containing protein	4.49	4.27	8.06	3.23	25.27	1.78	12.19	11.7	11.47	4.78	5.93	5.98	0.79	0.72	3.61	1.34	3.67	1.36	0.59	1.91	1.35
2519481138	Tsac_1161			627	Yip1 domain-containing protein	4.16	2.82	7.26	8.45	1.76	2.42	8.52	8.54	7.44	3.22	5.72	4.57	1.25	1.38	4.14	2.35	3.53	1.55	1.97	0.65	2.82
2519481139	Tsac_1162			2583	hypothetical protein	6.51	6.61	8.43	4.91	8.33	4.21	11.05	10.96	10.49	6.5	4.96	6.12	1.91	1.49	4.09	5.77	4.22	1.88	2.19	2.98	3.42
2519481140	Tsac_1163			903	ABC-type sugar transport system, permease component	7.07	4.03	8.21	3.82	10.39	4.34	12.2	12.24	10.34	6.38	4.81	6.76	1.91	3.54	7.86	6.24	4.33	1.74	1.17	3.14	2.09
2519481141	Tsac_1164			990	multiple sugar transport system permease protein	6.66	5.26	6.78	7.84	5.57	4.6	11.97	10.06	11.25	6.21	6.48	7.38	2.37	1.21	6.21	5.63	6.62	2.64	2.23	2.87	2.26
2519481142	Tsac_1165		extracellular solute-binding protein family 1	1461	extracellular solute-binding protein	71.92	64.74	55.26	23.86	19.26	25.18	196.83	174.8	196.28	114.65	110.77	115.8	20.85	20.32	122.07	122.38	109.54	35.74	29.8	33.04	28.48		19.7339		23.4087	22.6245		23.0165
2519481143	Tsac_1166			1548	mannan endo-1,4-beta-mannosidase	7.41	8.4	22.49	5.33	14.62	4.39	11.1	11.75	10.21	10.48	9.2	8.48	3.69	3.91	10.06	10.75	8.02	3.67	3.25	4.19	3.88
2519481144	Tsac_1167			1356	NOL1/NOP2/sun family putative RNA methylase	50.6	54.71	59.59	73.39	40.29	76.73	30.82	35.86	31.45	39.36	42.24	42.61	37.42	42.37	31.4	33.94	28.74	35.09	33.48	29.92	35.12
2519481145	Tsac_1168		glycosyltransferase 36	8625	Cellobiose phosphorylase	5.73	4.93	14.79	6.09	9.79	5.64	3.91	4.19	3.9	5.14	5.52	4.23	2.63	2.86	2.44	2.56	2.9	2.25	2.53	2.16	3.51		26.1502	21.5404		21.7234		21.8008
2519481146	Tsac_1169			381	DNA-binding transcriptional regulator YhcF, GntR family	164.21	148.57	253.22	131.9	212.92	126.78	118.02	153.9	104	148.15	102.69	122.54	122.9	186.97	156.94	210.54	177.31	282.35	234.13	122.45	288.65
2519481147	Tsac_1170			1089	Uncharacterized membrane protein	101.6	93.83	130.76	82.28	88.68	80.56	119.05	116.51	112.46	92.2	73.85	96.52	80.39	77.76	106.63	101.05	103.76	144.95	124.33	75.62	119.6
2519481148	Tsac_1171		band 7 protein	960	SPFH domain, Band 7 family protein	359.05	373.73	354.14	267.12	221.31	259.49	839.92	770.84	857.53	514.56	494.62	555.07	306.36	282.74	525.95	452.19	514.14	560.05	669.04	420.05	659.47		25.3346	24.7163	25.4763	26.4762	24.1239	26.0488	24.7882
2519481149	Tsac_1172			696	Metal-dependent hydrolase, endonuclease/exonuclease/phosphatase family	22.99	17.64	23.4	15.84	26.17	10.34	18.1	18.52	18.47	12.96	16.86	10.89	21.83	18.08	12.56	9.38	10.51	15.16	22.71	9.33	26.08
2519481150	Tsac_1173		ATP phosphoribosyltransferase regulatory subunit	1161	ATP phosphoribosyltransferase regulatory subunit	453.7	409.58	423.86	769.09	1281.94	618.28	425.54	490.98	418.98	443.92	481.54	433.41	1525.64	1795.51	898.93	952.28	794.19	368.05	399.46	377.73	469.05		23.021	23.904	22.2821	22.7724	24.8123	23.3848	22.76
2519481151	Tsac_1174		ATP phosphoribosyltransferase	644	hypothetical protein	275.77	265.14	260.3	464.56	711.23	395.76	259.09	275.56	248.52	264.87	276.6	256.67	822.78	894.45	530.34	530.44	453.03	226.98	218.2	200.32	272.53		23.7083	21.6529	21.0337	21.8518	22.4949	22.7377	22.4356
2519481152	Tsac_1176		Histidinol dehydrogenase	1284	histidinol dehydrogenase	389.75	401.14	398.64	653.16	805.85	638.46	348.46	337.42	344.23	463.59	417.55	487.08	1013.78	1017.89	765.98	685.6	658.74	309.26	305.62	270.14	309.83		23.8417	25.5276	23.6673	24.4266	25.9596	25.6763	24.897
2519481153	Tsac_1177		Histidinol-phosphate aminotransferase	1056	histidinol-phosphate aminotransferase	444.31	464.6	457.09	733.13	1000.22	719.82	364.28	354.63	367.15	496.69	462.42	542.34	1027.79	1011.51	835.82	777.86	715.24	343.23	331.88	306.57	339.77		25.7637	24.5504	23.4488	23.7883	25.7901	23.9365	25.4959
2519481154	Tsac_1178		Imidazoleglycerol-phosphate dehydratase	585	imidazoleglycerol-phosphate dehydratase	364.63	421.2	452.53	566.69	858.43	682.42	310.89	252.99	308.71	463.06	445.69	513.44	964.39	879.95	789.58	687.78	674.56	338.11	323.7	200.42	287.73		21.1402		21.2089	21.4573	22.3806	21.0213	22.1628
2519481155	Tsac_1179		Imidazole glycerol phosphate synthase subunit hisH	603	glutamine amidotransferase	321.97	372.56	401	566.62	928.9	654.36	280.3	237.04	286.59	419.79	385.89	455.65	818.6	752.44	696.27	505.14	591.35	306.68	280.78	141.96	255.68		23.7801	23.4353	20.8055	21.3898	23.0808	22.3059	24.0147
2519481156	Tsac_1180		1-(5-phosphoribosyl)-5-[(5-phosphoribosylamino)methylideneamino] imida	708	1-(5-phosphoribosyl)-5-[(5-phosphoribosylamino)methylideneamino] imidazole-4-carboxamide isomerase	337.75	398.43	455.12	650.29	1084.99	747.08	280.45	231.15	268.14	436.31	450.85	476.34	803.81	757.83	765.1	610.52	648.34	314.13	299.15	137.52	305.67		23.8437	23.8277	20.0629	22.5531	23.1549	23.1407	23.3701
2519481157	Tsac_1181		Imidazole glycerol phosphate synthase subunit hisF	765	cyclase	328.48	401.39	402.75	563.84	924.8	704.37	327.27	279.67	305.63	513.09	456.04	484.23	729.8	677.52	782.63	642.52	709.03	300.21	306.41	178.71	284.89		24.1101	23.7908	22.104	22.8644	23.3773	24.412	23.3941
2519481158	Tsac_1182		Phosphoribosyl-ATP pyrophosphatase	681	phosphoribosyl-ATP pyrophosphatase /phosphoribosyl-AMP cyclohydrolase	387.95	430.73	435.88	665.04	1008.07	726.9	352.33	429.59	349.7	596.68	494.1	491.7	619.17	724.82	871.8	876.79	771.63	318.24	331.24	315.14	364.52		22.8164	24.9618	23.047	22.1264	24.4816	24.2092
2519481159	Tsac_1183			1425	N-acetylglucosaminyl deacetylase, LmbE family	48.96	49.14	52.97	68.85	63.9	67.46	48.42	47.73	46.82	63.12	53.62	63.97	42.2	36.35	44.87	44.25	45.02	67.56	73.45	86.26	71.63
2519481160	Tsac_1184			936	membrane dipeptidase	53.49	62.03	73.47	48.75	83.72	54.85	62.04	72.85	67.52	54.97	70.02	47.21	48.52	42.25	55.93	45.21	53.81	34.69	36.8	32.07	34.25
2519481161	Tsac_1185		Glycine hydroxymethyltransferase	1233	glycine hydroxymethyltransferase	538.94	553.27	689.8	665.6	640.47	658.71	472.89	496.28	474.26	584.75	579.55	536.39	990.68	896.6	397.92	407.73	430.18	635.3	717.25	694.57	688.49		26.8668	27.4191	26.3888	25.42	27.9144	26.2897	27.0959
2519481162	Tsac_1186			1095	spore germination protein KB	0.31	0.48	2.61	0	0	0.73	0.61	0.16	0.6	0.35	0	0.51	0.43	0.12	0.16	0.53	0.31	0.2	0.24	0.74	0.65
2519481163	Tsac_1187			933	phosphate:Na+ symporter	0.22	0.22	2.65	0.4	0.59	0.09	0	0	0	0.21	0	0.1	0.08	0.07	0	0	0	0	0	0	0.51
2519481164	Tsac_1188			2346	mannose-1-phosphate guanylyltransferase / phosphomannomutase	3.72	4.04	26.02	8.66	12.7	8.25	1.46	1.18	1.19	2.66	2.69	2.64	2.84	3.8	1.4	1.31	1.45	5.96	5.16	5.88	7.13
2519481165	Tsac_1189			270	PD-(D/E)XK nuclease superfamily protein	189.24	224.29	298.14	268.69	196.21	262.13	207.33	259.16	186.17	308.6	150.55	242.76	346.27	417.96	396.76	498.87	378.15	640.58	726.2	907.54	733.42
2519481166	Tsac_1190			573	CRISPR-associated exonuclease, Cas4 family	130.4	123.67	150.45	174.76	182.99	147.66	101.63	102.53	97.15	138.71	116.84	149.72	184.21	202.29	211.87	231.16	227.34	327.43	352.98	356.13	344.77
2519481167	Tsac_1191			963	peptidoglycan-N-acetylmuramic acid deacetylase	102.48	104.16	147.87	149.33	104.3	160.19	96.86	97.22	96.4	125.4	118.61	149.57	173.68	162.47	214.31	217.52	202.06	304.21	331.09	330.7	306.98
2519481168	Tsac_1192			1035	hypothetical protein	67.28	70.68	95.23	95.32	45.85	96.89	69.97	75.83	70.87	83.56	79.7	91.73	118.4	119.97	140.37	138.43	145.51	190.09	196.44	256.35	191.33
2519481169	Tsac_1193			288	transcriptional regulator, ArsR family	69.63	148.49	187.32	90.45	210.78	119.4	143.68	221.58	102.33	207.32	52.08	75.11	95.43	183.09	196.5	339.87	251.71	172.74	200.56	374.7	243.52
2519481170	Tsac_1194			117	hypothetical protein	5.28	7.11	10.55	3.16	0	2.73	2.85	5.41	1.4	4.1	16.72	4.74	4.02	5.69	2.22	0	1.45	1.28	1.51	0	3.02
2519481171	Tsac_1195			207	4Fe-4S dicluster domain-containing protein	3.65	9.05	37.66	2.08	0	1.55	3.22	2.22	3.16	6.03	15.23	1.34	5.67	7.08	2.51	0	1.64	5.78	5.12	0	5.12
2519481172	Tsac_1196			372	heterodisulfide reductase subunit A-like protein	20.12	15.38	25.93	2.32	8.9	5.37	8.97	11.6	11.44	9.29	15.78	10.19	7.58	5.91	6.28	7.23	7.78	5.83	6.41	4.36	9.82
2519481173	Tsac_1197			1086	Glycosyltransferase, catalytic subunit of cellulose synthase and poly-beta-1,6-N-acetylglucosamine synthase	96.63	110.76	152.87	104.57	125	104.05	124.53	122.56	116.92	124.63	92.77	130.75	157.9	163.81	183.18	173.6	167.35	168.91	161.27	166.98	162.37
2519481174	Tsac_1198			636	acyl-phosphate glycerol 3-phosphate acyltransferase	98.69	97.02	100.48	88.6	62.47	85.5	137.21	146.93	142.23	110.18	108.17	114.25	100.34	93.38	156.19	159.94	132.71	104.33	101.79	147.35	96.93
2519481175	Tsac_1199		Protein-tyrosine phosphatase, low molecular weight	411	arsenate reductase	127.66	137.98	132.01	146.84	292.71	154.3	146.56	158.91	138.23	164.19	143.06	157.23	156.41	128.13	138.32	142.99	143.05	114.85	122.28	188.53	112.71		25.128	23.4549	23.0797	24.0487	23.2015	25.2819	25.2201
2519481176	Tsac_1200			1077	arsenite transporter, ACR3 family	67.85	57.78	60.12	92.46	143.98	80.27	63.05	61.34	60.2	68.81	85.67	67.21	61.14	61.08	69.66	74.3	69.36	58.83	57.32	78.35	56.69
2519481177	Tsac_1201			366	ArsR family transcriptional regulator	84.06	71.93	80.77	90.69	173.39	88.27	88.44	82.86	85.44	94.42	97.1	100.53	75.73	76.95	95.28	110.72	88.57	68.68	70.71	127.47	64.09
2519481178	Tsac_1202			570	glycerol uptake operon antiterminator	10.24	12.05	17.6	5.83	5.81	8.56	9.81	11	10.63	6.74	10.49	8.43	5.22	5.49	7.74	6.18	9.55	7.87	11	4.98	10.75
2519481179	Tsac_1203			735	glycerol uptake facilitator protein	7.29	7.5	36.02	2.35	3	3.48	22.02	19.42	20.94	9.93	7.25	8.55	1.7	0.45	10.95	2.44	9.15	3.05	2.88	1.1	4.33
2519481180	Tsac_1204			1491	glycerol kinase	7.42	7.47	12.58	2.15	2.22	3.81	17.91	14.43	17.68	8.95	7.8	9.86	1.73	1.92	8.18	5.88	7.65	2.36	1.78	1.09	2.37
2519481181	Tsac_1205			1482	glycerol-3-phosphate dehydrogenase	166.5	148.57	98.74	47	53.99	46.89	162.18	174.03	159.64	82.91	80.23	82.97	22.19	30.73	160.22	166.44	135.84	68.3	71.87	45.17	91.78
2519481182	Tsac_1206			1266	Thioredoxin reductase	79.15	79.73	45.97	12.75	17.87	12.25	118.09	102.18	116.2	41.78	43.61	40.31	4.58	5.78	100.54	70.59	80.65	28.42	32.09	8.65	32.77
2519481183	Tsac_1207			366	CxxC motif-containing protein	85.19	81.88	57.36	8.75	55.79	8.08	128.33	120.75	125.03	43.54	48.7	39.91	5.13	2.36	112.54	120.51	103.45	26.57	27.99	8.87	47.02
2519481184	Tsac_1208			1632	PAS domain S-box-containing protein	57.82	64.2	35.28	12.15	21.64	8.67	98.61	93.97	99.12	34.06	37.83	32.12	5.28	5.75	101.7	87.91	83.21	20.17	22.46	6.46	26.87
2519481185	Tsac_1209			999	dihydroxyacetone kinase, N-terminal domain	6.87	9.69	15.53	3.08	3.31	2	6.76	5.36	7.21	3.65	3.92	3.79	0.78	1.87	6.24	7.05	6.22	10.41	16.71	0.41	20.65
2519481186	Tsac_1210			651	dihydroxyacetone kinase, C-terminal domain	6.96	7.19	8.3	2.65	14.41	1.6	4.1	3.89	6.66	2.36	3.01	3.12	0.84	1.02	7.98	4.62	6.93	9.65	15.47	1.25	16.48
2519481187	Tsac_1211			393	dihydroxyacetone kinase, phosphotransfer subunit	8.56	8.74	25.53	1.57	8.43	2.44	9.55	4.83	8.54	7.57	4.7	7.29	1	1.36	11.23	4.4	9.96	13.13	20	1.03	24.59
2519481188	Tsac_1212			1944	RNA processing exonuclease, beta-lactamase fold, Cft2 family	92.73	112.24	100.45	33.49	6.81	39.74	216.34	191.07	211.86	101.23	78.88	98.68	61.22	57.12	103.58	84.93	104.17	42.95	43.21	37.15	41.47
2519481189	Tsac_1213			1620	Molecular chaperone DnaK (HSP70)	37.35	38.99	28.73	7.49	2.38	8.89	116.95	101.59	111.48	40.23	37.84	47.82	15.56	14.92	50.74	45.29	46.22	12.56	13.63	9.02	12.59
2519481190	Tsac_1214		hypothetical protein	1578	HEAT repeat	36.12	31.72	23.04	7.61	14.34	7.1	104.05	103.38	99.61	50.37	44.63	46.22	12.65	13.63	61.36	60.49	53.86	9.43	9.18	7.46	11.43			20.6217					21.2691
2519481191	Tsac_1215			990	hypothetical protein	104.61	115.2	121.15	128.83	106.47	104.85	164.66	190.01	155.79	126.73	83.54	107.76	88.9	120.11	147.37	188.56	148.34	95.21	97.78	79.91	110.85
2519481192	Tsac_1216			1491	hypothetical protein	252.69	229.32	242	330.35	215.04	301.6	270.54	290.69	266.35	277.74	243.75	272.26	215.27	231.57	325.47	330.65	312.89	223.87	204.6	228.28	225.15
2519481193	Tsac_1217			681	integral membrane protein TIGR01906	227.71	222.17	279.93	356.85	324.14	343.02	262.04	279.1	251.48	296.01	263.01	302.59	221.45	221.83	312.45	373.58	351.71	213.77	210.11	294.29	214.8
2519481194	Tsac_1218			1521	cell division protease FtsH	10.97	11.15	14.41	12.92	12.34	12.99	5.98	5.3	5.54	6.5	2.14	7.35	5.46	4.51	3.36	2.27	3.41	6.34	6.1	8.27	6.04
2519481195	Tsac_1219			987	CoA-substrate-specific enzyme activase, putative	2.02	2.85	13.61	5.93	18.45	6.08	1.86	2.62	2.57	2.24	2.53	1.59	1.35	1.82	1.58	0.91	1.64	2.8	2.51	2.88	3.22
2519481196	Tsac_1220		cell division protein FtsA	1752	cell division protein FtsA	269.84	295.89	254.98	224.02	225.53	212.12	364.33	600.3	361.43	528.45	489.82	402.4	212.78	268.63	233.37	266.81	262.73	169.47	222.17	209.79	252.63		20.9638	18.4781	20.7355	21.3852	20.9616	20.803	20.8722
2519481197	Tsac_1221			894	protein of unknown function (DUF4340)	34.11	35.27	33.41	20.94	37.65	22.27	32.85	29.29	28.2	36.08	27.35	39.81	14.54	14.97	31.65	39.81	30.65	34.89	36.75	44.02	33.09
2519481198	Tsac_1222		ABC-type uncharacterized transport system	1383	ABC-type uncharacterized transport system involved in gliding motility, auxiliary component	33.92	32.2	27.85	17.59	26.34	18.62	23.83	18.43	25.16	30.4	27.5	34.02	11.61	9.48	27.66	26.57	27.07	33.75	29.19	31.09	23.1		20.8853		21.1917	23.2609		22.9983	19.4963
2519481199	Tsac_1223			708	ABC-2 type transport system permease protein	17.75	21.02	15.59	13.13	13.25	12.65	14.85	12.76	11.79	19.39	17.65	19.59	8.07	8.28	18.46	16.09	20.07	22.82	17.71	14.9	14.82
2519481200	Tsac_1224		Sulfate-transporting ATPase	984	ABC-2 type transport system ATP-binding protein	27.29	22.63	26.59	22.97	33.65	17.64	21.54	19.41	21.13	24.19	30.37	33.26	11.14	10.42	28.76	25.83	25.25	31.17	29.53	39.99	29.71		24.5822		20.2655	22.7576		20.66	21.9693
2519481201	Tsac_1225			357	hypothetical protein	4.42	4.08	4.97	5.18	15.46	1.79	1.87	2.42	2.06	2.42	0	0.52	1.1	2.24	2.91	0	2.86	1.47	2.23	15.91	0.99
2519481202	Tsac_1226			390	YmaF family protein	35.57	42.16	57.98	56.22	82.07	52.29	18.4	21.54	18.26	24.61	19.23	15.41	50.19	44.9	27.96	36.77	34.69	52.56	56.16	182.04	50.47
2519481204	Tsac_1227		50S ribosomal protein L25	600	large subunit ribosomal protein L25	2303.86	2509.44	1607.79	1327.05	1963.66	1318.19	4409.96	5064.09	4441.42	4358.39	4445.5	3752.29	940.8	898.12	3402.28	3577.43	3581.18	1655.64	1817.81	1522.68	2081.61		26.945	24.876	25.2672	24.9172	22.656	24.7191	26.087
2519481205	Tsac_1228		diaminopimelate decarboxylase	1338	diaminopimelate decarboxylase	2030.36	2056.97	2831.09	901.27	926.35	956.49	368.94	342.89	371.27	500.05	517.83	578.59	867.76	782.8	329.96	326.98	327.81	673.95	672.12	1060	626.89		22.1166	25.6772	21.6268	22.2833	24.6561	20.9445	21.3269
2519481206	Tsac_1229			456	hypothetical protein	1.05	1.37	10.83	2.3	0	1.05	0.37	1.39	1.08	1.26	4.53	2.64	0.52	0	1.9	4.21	3.73	1.15	0.97	1.78	4.14
2519481207	Tsac_1230		Glycerol-3-phosphate-transporting ATPase	1116	carbohydrate ABC transporter ATP-binding protein, CUT1 family	1498.57	1531.16	819.73	362	1312.37	333.07	7200.6	7540.95	7278.01	3304.44	3158.62	3156.47	284.72	256.82	4400.4	4283.59	4607.87	197.28	232.99	221.02	252.85		28.1681	25.2908	29.3374	28.8598	25.2792	28.8056	26.1047
2519481208	Tsac_1231		glutamate synthase alpha subunit domain protein	732	Glutamate synthase domain-containing protein 3	1062.42	1107.07	1505.54	2366.98	2690.64	2616.87	725.66	664.5	719.44	993.5	904.36	960.47	1993.6	1825.41	1016.98	1097.05	1096.91	2538.59	2411.6	2576	2170.48		26.6534	26.7904	25.2793	25.6452	26.1005	26.038	27.2691
2519481209	Tsac_1232		Ferredoxin--NAD(+) reductase	1266	Pyridine nucleotide-disulphide oxidoreductase	896.86	916.76	1160.08	2002.67	2319.42	2213.23	541.62	469.44	534.51	793.72	755.89	756.81	1606.55	1521.91	806.4	780.05	857.96	1989.82	1860.34	2138.99	1664.82		26.7144	27.8265	25.2853	26.8121	27.0722	27.4505	27.7052
2519481210	Tsac_1233		4Fe-4S ferredoxin iron-sulfur binding domain-containing protein	441	carbon-monoxide dehydrogenase iron sulfur subunit	577.13	650.04	791.93	1353.05	1301.41	1569.69	370.03	296.07	354.56	544.39	482.79	526.38	1066.22	934.64	565.89	532.9	616.04	1365.39	1232.3	1614.47	1009.26		24.853	26.441	23.9358	25.192	26.4092	26.3555	26.4401
2519481211	Tsac_1234		Glutamate synthase (NADPH)	1506	Glutamate synthase domain-containing protein 2	799.12	827.46	1032.2	1716.89	1851.95	1906.51	466.22	365.82	458.68	668.06	642.28	690.9	1349.18	1173.54	669.73	635.38	724.51	1604.66	1488.69	1799.46	1259.17		27.957	28.4387	27.088	27.9274	27.8225	27.6857	28.8134
2519481212	Tsac_1235		glutamine amidotransferase class-II	1125	Glutamate synthase domain-containing protein 1	865.99	933.53	1110.02	1778.13	1920.43	1862.16	508.65	462.9	533.03	799.09	754.5	797.43	1526.23	1390.48	796.24	779.09	822.78	1717.21	1631.48	2348.29	1520.39		26.4595	27.0231	23.1899	25.0299	27.0917	26.0885	26.1824
2519481213	Tsac_1236		transcriptional regulator, CdaR	1050	carbohydrate diacid regulator	183.07	191.96	215.59	174.55	127.19	168.78	157.8	157.39	156.24	151.12	137.77	164.73	210.37	220.91	184.19	189.74	178.35	199.42	191.95	177.73	195.89				19.8502	19.3426	20.5291	22.1593	20.7331
2519481214	Tsac_1237		cell division ATP-binding protein FtsE	687	cell division transport system ATP-binding protein	204.43	197.05	231.32	167.18	206.44	171.93	177.18	164.5	163.73	171.03	199.65	192.57	178.94	184.03	222.94	203.24	201.13	180.22	174.46	138.77	173.29		22.2961		21.8295	20.9239	21.6553	21.2321	21.5145
2519481215	Tsac_1238		protein of unknown function DUF214	888	cell division transport system permease protein	452.81	423.83	374.17	263.26	200.11	265.94	534.95	538.88	503.72	511.85	533.75	527.72	273.09	248.46	451.17	451.95	419.67	228.47	219.71	238.02	224.06		21.5791		20.1322	19.4227	22.0457		21.0399
2519481216	Tsac_1239		Peptidase M23	1140	Septal ring factor EnvC, activator of murein hydrolases AmiA and AmiB	833.39	886.19	713.78	450.54	424.54	463.2	1199.59	1144.55	1199.1	1141.22	1118	1198.25	460.54	419.08	904.1	865.31	871.81	363.81	370.1	433.09	347.41		22.4771		20.5646			18.9761	20.0646
2519481217	Tsac_1240		carboxyl-terminal protease	1200	carboxyl-terminal processing protease	283.35	299.33	352.65	292.22	235.46	287.3	251.25	262.4	254.87	325.18	363.91	339.82	275.1	297.38	363.58	397.77	348.14	371.55	350.64	469.24	353.81		23.2871	23.0925	19.157	22.2603	21.9014	21.6569	24.1511
2519481218	Tsac_1241			1233	PDZ domain-containing protein	312.41	338.07	363.93	330	190.66	300.1	522.89	641.56	510.84	634.58	615.96	613.39	261.2	258.59	329.21	338.11	358	310.58	323.7	312.9	340.71
2519481219	Tsac_1242		2-phosphosulfolactate phosphatase	717	2-phosphosulfolactate phosphatase	141.57	146.14	190.21	209.58	190.88	215.6	124.27	112.44	118.74	131.87	105.95	144.41	150.27	135.48	179.46	174.29	173.13	196.15	169.99	238.77	163.08		21.5126		20.1181		19.5543	19.2478	18.9315
2519481220	Tsac_1243			1986	Excinuclease ABC subunit B	287.36	265.43	282.14	330	351.5	303.46	178.32	186.13	181.99	200.88	205.65	211.01	188.97	208.88	248.35	261.87	237.64	292	273.02	294.15	286.31
2519481221	Tsac_1244		UvrABC system protein A	2781	excinuclease ABC subunit A	227.14	217.57	235.65	274.64	329.6	295.21	162.38	157.44	166	175.76	169.57	186.19	163.59	159.08	200.88	186.25	191.95	232.98	222.22	191.54	199.76		19.7245	23.4639	18.7596	18.4729	21.5811		21.8484
2519481222	Tsac_1245			402	FHA domain-containing protein	160.24	172.91	195.64	205.9	296.52	257.02	128.88	102.35	124.22	133.96	129.5	138.44	132.26	139.12	156.06	117.53	141.59	205.63	179.94	111.01	165.08
2519481223	Tsac_1246			1245	cell division protein FtsW, lipid II flippase	167.36	169.41	181.57	241.15	213.2	260.02	126.18	108.71	122.7	136.7	139.93	146.95	133.02	127.81	155.34	141.77	143.38	189.27	177.42	135.23	160.1
2519481224	Tsac_1247			1428	peptidoglycan glycosyltransferase	150.39	163.95	182.63	244.96	221.82	254.53	147.69	128.26	143.78	161.6	137.45	160.81	134.95	118.56	165.79	138.44	164.51	203.68	182.09	139.77	150.81
2519481225	Tsac_1248			1854	Excinuclease ABC subunit C	183.62	175.28	219.88	300.75	280.69	308.58	154.48	147.4	153.13	164.29	158.45	176.62	152.42	147.63	172.92	185.98	178.2	212.12	198.32	190.37	192.38
2519481226	Tsac_1249			771	NitT/TauT family transport system ATP-binding protein	11.22	9.58	8.11	6.79	8.59	6.33	5.63	4.85	5.95	2.49	5.22	3.48	5.18	3.89	3.03	3.82	3.2	5.43	3.44	13.15	3.97
2519481227	Tsac_1250			834	NitT/TauT family transport system permease protein	13.26	16.84	10.92	6.28	5.29	7.29	13.4	21.39	12.76	8.75	8.47	6.54	5.63	3.91	7.37	9.13	6.73	6.46	9.21	10.22	8.34
2519481228	Tsac_1251			1038	NitT/TauT family transport system substrate-binding protein	11.71	9.12	10.63	13.17	9.57	10.02	4.18	5.16	3.94	4.81	6.39	5.17	6.03	5.52	3.92	2.1	3.85	5.84	5.19	8.21	6.36
2519481229	Tsac_1252		biotin/acetyl-CoA-carboxylase ligase	984	BirA family transcriptional regulator, biotin operon repressor / biotin-[acetyl-CoA-carboxylase] ligase	44.67	43.14	39.14	33.23	14.02	32.75	17.64	14.09	16.06	17.27	13.03	18.32	21.8	20.16	10.11	10.86	14.27	18.02	16.52	25.97	17.49		21.2673			20.8975		22.595
2519481230	Tsac_1253			915	Hpr(Ser) kinase/phosphatase	160.32	176.84	173	160.59	139.92	162.65	217	192.06	211.06	153.38	123.65	152.77	213.51	173.9	133.53	130.2	136.51	168.91	175.78	184.89	163.35
2519481231	Tsac_1254		hydrolase ycdX	723	putative hydrolase	214.1	219.91	190.44	231.43	170.97	228.08	221.2	202.79	222.61	170.74	164.75	182.72	227.22	189.88	152.24	134.68	140.87	166.17	154.17	116.71	149.99			22.5954	22.0825	20.4253	23.1636	22.0625
2519481232	Tsac_1255		Glucokinase	936	glucokinase	272.87	296.82	263.95	295.42	202.23	299.81	353.5	336.9	348.45	305.62	290.52	333.94	282	242.19	228.72	199.03	230.89	179.83	202.88	147.8	182.22		26.0273	24.7903	25.539	26.1822	25.6218	26.0757	24.8039
2519481233	Tsac_1256		Long-chain-fatty-acid--CoA ligase	1506	long-chain acyl-CoA synthetase	327.51	323.56	298.32	353.68	245.88	344.31	405.39	420.26	397.31	336.87	306.28	326.51	299.9	313.17	283.78	300.96	286.21	206.44	210.07	218.74	231.75		26.051	25.8305	25.9955	26.5234	25.09	25.5037	25.3645
2519481234	Tsac_1257			993	transcriptional regulator, LacI family	186.04	178.66	91.64	55.38	86.14	52.19	589.2	584.65	579.15	210.26	228.09	231.35	39.19	42.57	358.67	353.03	301.95	160.09	162.41	92.74	190.04
2519481235	Tsac_1258		oxidoreductase domain protein	1092	Predicted dehydrogenase	188.36	207.06	109.27	53.75	49.52	46.72	899.74	772.35	898.93	366.3	347.05	335.08	33.84	32.31	594.15	501.94	518.22	142.56	150.28	58.33	141.62		23.7427	23.7814	26.9739	25.6152	20.3651	25.7454	21.3525
2519481236	Tsac_1259		Xylose isomerase domain-containing protein TIM barrel	744	Sugar phosphate isomerase/epimerase	176.58	180.98	79.05	31.62	37.83	34.07	859.61	685.26	881.36	280.5	293.62	281.19	24.31	24.7	559.66	454.32	460.87	108.29	108.03	28.9	111.69				26.5511	24.5439		23.7272	19.6387
2519481237	Tsac_1260		Xylose isomerase domain-containing protein TIM barrel	921	Sugar phosphate isomerase/epimerase	181.05	205.28	76.09	38.18	71.3	40.98	922.05	760.99	942.2	362.92	324.87	342.39	31.71	27.9	652.79	520.49	566.95	114.85	114.98	40.08	108.14		22.8738	21.0977	25.7111	23.0325	20.3894	23.1144	19.3322
2519481238	Tsac_1261		oxidoreductase domain protein	1044	Predicted dehydrogenase	137.42	153.49	71.41	36.46	33.83	35.24	646.48	495.68	663.54	268.12	253.18	255.82	20.18	22.26	498.55	366.08	410.91	80.9	85.02	15.15	79.6			18.1905	23.8458	19.8025		19.8054
2519481239	Tsac_1262		Beta-mannosidase	2466	beta-mannosidase	204.78	216.8	107.35	51.75	36.92	53.22	1019.29	871.53	1036.78	524.92	514.11	520.16	30.8	32.48	794.82	651.97	686.36	110.97	114.79	41.29	112.33		17.2212	21.9345	25.7765	23.2912		24.3222	20.1731
2519481240	Tsac_1263		sigma-54 factor interaction domain-containing protein	2721	Transcriptional regulatory protein LevR, contains PRD, AAA+ and EIIA domains	166.78	165.62	131.27	151.8	114.39	147.28	145.05	150.74	139.63	98.11	102.05	99.65	93.67	92.07	62.81	67.08	60.44	50.61	57.84	73.8	57.35			21.3652	19.3203	22.0395		21.2327
2519481241	Tsac_1264		phosphotransferase system PTS lactose/cellobiose-specific IIA subunit	333	PTS system, cellobiose-specific IIA component	2313.75	2754.15	3961.69	6815.02	2469.23	6484.64	70.65	65.66	66.38	15.85	4.24	15.55	2517.19	2400.17	25.73	26.53	28.11	3287.76	3809.25	4114.12	3752.77		26.1658	28.3288	17.9926		27.9955	14.8808	25.5131
2519481242	Tsac_1265		selenoprotein B, glycine/betaine/sarcosine/D-proline reductase family	531	glycine reductase	2548	2569.02	3737.79	6505.96	2902.66	6270.14	82.33	86.26	85.87	16.45	17.4	17.93	2656.52	2582.21	32.27	30.14	29.16	3242.13	3671.76	3538.11	3737.04		26.9802	28.3953	19.6257		27.9853		26.0837
2519481243	Tsac_1266		phosphotransferase system lactose/cellobiose-specific IIB subunit	309	PTS system, cellobiose-specific IIB component	4639.75	5601.75	8698.39	11298.5	3041.42	12520.5	381.23	325.71	337.26	53.12	39.39	68.51	8216.15	7481.18	114.54	118.51	115.37	8824.27	8939.38	10877.4	7888.62		28.8709	28.6925	23.6898		28.8567		28.8495
2519481244	Tsac_1267		PTS system, cellobiose-specific IIC subunit	1326	PTS system, cellobiose-specific IIC component	3124.14	3507.08	5180.79	7735.12	1921.48	7867.7	230.84	209.95	233.86	29.25	45.08	43.09	5028.17	4768.93	80.79	73.77	73.79	5588.87	5895.19	6219.61	5401.11		28.0895	27.3831	22.7121		27.2819		26.182
2519481245	Tsac_1268			510	hypothetical protein	1230.52	1050.95	1693.42	2787.98	708.75	2311.95	41.06	45.92	44.3	7.15	15.56	8.52	1682.11	1951.88	10.69	16.69	10.34	1600.03	1601.92	1715.02	1702.67
2519481246	Tsac_1269		6-phospho-beta-glucosidase	1395	6-phospho-beta-glucosidase	1813.79	1775.56	2901.75	4133.42	1119.52	3978.15	88.03	89.39	82.86	16.51	23.76	21.6	2952.92	3043.3	28.72	28.22	27.63	2662.6	2687.96	2692.65	2669.98		27.4538	28.808	20.4043		28.4397	16.7298	27.8777
2519481247	Tsac_1270			1011	transcriptional regulator, LacI family	6.66	5.97	8.24	5.67	21.83	3.4	3.63	3.07	3.81	3.23	3.33	3.38	2.71	2.9	0.86	1.01	0.93	1.85	2.71	3.21	5.25
2519481248	Tsac_1271			1479	putative aldouronate transport system permease protein	4.32	6.05	11.22	1.71	0	2.11	7.39	6.89	7.47	3.76	1.76	3.06	1.06	0.9	1.46	0.26	1.21	0.81	0.84	0.27	1.99
2519481249	Tsac_1272			960	putative aldouronate transport system permease protein	5.94	5.09	6.91	1.86	8.05	1.33	11.56	9.05	9.64	3.5	4.08	4.81	0.98	0.21	1.89	2.87	1.42	1.32	0.74	0	1.96
2519481250	Tsac_1273		hypothetical protein	1749	putative aldouronate transport system substrate-binding protein	58.74	53.13	39.85	15.04	22.4	13.12	152.21	139.3	152.07	118.77	117.32	100.59	11.15	10.62	125.47	112.41	108	19.97	17.52	25.98	16.38		21.5743		22.9623	22.4905		21.952
2519481251	Tsac_1274			1767	hypothetical protein	14.42	13.31	16.25	7.67	12.8	6.43	22.95	19.47	23.67	12.44	13.29	10.52	3.77	5.12	9.5	6.99	11.22	6.22	4.55	5.28	6.54
2519481252	Tsac_1275			1272	alpha-L-fucosidase	13.66	11.45	15.59	9.01	0	7.23	18.82	18	18.66	12.83	11.11	10.39	4	5.18	10.07	7.5	8.7	6	6.25	4.78	5.93
2519481253	Tsac_1276			2079	beta-galactosidase	15.46	16.97	16.85	5.75	7.43	8.54	21.27	18.13	22.76	13.9	13.96	13.3	4.67	5.48	10.16	8.04	9.49	7.16	6.16	3.9	6.63
2519481254	Tsac_1277			2325	alpha-D-xyloside xylohydrolase	15.89	15.22	16.73	11.2	8.07	9.53	25.69	24.65	24.82	19.36	18.89	16.82	7.34	7.04	15.18	13.16	13.65	6.89	6.88	8.03	7.25
2519481255	Tsac_1278			1485	alpha-N-arabinofuranosidase	5.04	5.54	11.38	2.41	20.07	1.51	2.36	2.32	1.65	2.13	3.29	1.31	1.16	0.9	0.93	1.38	1.03	2.37	1.67	1.91	3.02
2519481256	Tsac_1279			1200	ribose transport system substrate-binding protein	28.73	25.93	22.45	2.82	0	1.13	31.29	35.44	38	32.8	39.04	29.04	2.35	2.27	38.07	33.24	36.3	5.8	6.92	8.45	5.3
2519481257	Tsac_1280			972	ribose transport system permease protein	5.86	4.92	8.58	0.19	5.11	1.23	2.66	2.07	2.44	1.48	3.35	2	0.73	0.75	1.69	4.15	1.31	1.23	1.18	0.83	2.06
2519481258	Tsac_1281			1497	ribose transport system ATP-binding protein	5.96	5.28	8.3	1.77	8.11	1.18	3.01	1.96	2.79	2.12	0.51	1.73	0.78	0.62	1.62	2.22	1.82	1.55	1.47	1.08	2.36
2519481259	Tsac_1282			981	ribose transport system permease protein	4.76	4.35	14.08	2.2	7.88	1.87	2.81	3.52	3.84	3.13	2.55	3.58	0.96	0.95	3.35	2.55	2.6	2.36	1.53	1.24	3.12
2519481260	Tsac_1283			1398	L-arabinose isomerase	7.37	8.19	17.17	3.3	20.92	4.18	4.48	4.65	4.8	3.36	5.99	3.11	1.79	1.52	6.5	4.85	4.87	3.05	2.53	2.32	3.2
2519481261	Tsac_1284			1695	L-ribulokinase	7.17	7	15.34	3.09	3.91	3.49	4.48	3.19	5.55	3.23	9.23	3.98	1.39	1.89	4.19	2.3	4.12	2.74	2.76	2.39	2.85
2519481262	Tsac_1285			642	L-ribulose 5-phosphate 4-epimerase	5.35	3.57	6.25	3.84	7.74	2.24	4.55	1.7	4.34	2.39	5.76	4.32	2.2	1.66	4.04	1.99	3.31	2.68	2.61	1.26	3.86
2519481263	Tsac_1286			1482	L-fucose isomerase	6.3	6.74	9.01	3.41	11.54	3.78	4.28	4.23	4.2	4.86	4.62	3.81	2.22	2.11	4.15	2.94	3.9	3.68	3.4	1.64	3.34
2519481264	Tsac_1287		regulatory protein GntR HTH	1113	GntR family transcriptional regulator, arabinose operon transcriptional repressor	195.11	182.31	131.82	81.56	126.43	80.26	355.3	378.71	339.01	172.15	139.74	158.48	86.32	89.67	244.98	270.91	241.03	93.09	80.78	78	84.72		19.9378	18.4862	22.2991	21.0036		20.1091
2519481265	Tsac_1288			1287	glycerol-1-phosphate dehydrogenase [NAD(P)+]	160.51	147.55	122.22	80.63	70.75	79.35	298.19	303.59	299.6	145.44	132.07	149.05	79.09	72.06	215.35	219.61	218.69	68.82	70.96	65.88	68.32
2519481266	Tsac_1289			2862	Ca2+-transporting ATPase	0.55	0.87	2.56	0.22	1.74	0.42	0.29	0.18	0.17	0.5	0.65	0.45	0.19	0.02	0.15	0.16	0.03	0.1	0.15	0.28	0.54
2519481267	Tsac_1290			237	hypothetical protein	4.06	2.63	7.82	8.83	0	5.06	2.11	2.67	2.07	1.62	9.63	4.29	3.63	2.25	3.29	4.86	2.87	6	5.22	3.42	4.97
2519481268	Tsac_1291			2196	cation-transporting P-type ATPase C	1.47	1.94	7.13	2.16	2.26	1.97	1.56	1.36	1.34	1.62	0.99	1.56	1	1.79	1.54	1.17	1.55	2.42	1.73	1.66	3.01
2519481269	Tsac_1292			228	hypothetical protein	0.6	0	2.71	0	0	1.75	1.1	1.26	1.08	2.95	0	2.03	1.03	0.29	0	3.09	1.49	1.31	0	0	0
2519481270	Tsac_1293			360	hypothetical protein	2.86	4.34	9.86	6.67	22.99	3.11	2.55	3.68	2.5	9.07	7.25	10.02	1.74	4.81	2.64	6.22	2.84	3.53	1.96	2.25	5.57
2519481271	Tsac_1294			1560	UDPglucose--hexose-1-phosphate uridylyltransferase	12.41	11.94	11.97	7.74	2.12	6	15.13	13.94	12.07	6.28	7.04	7.88	5.12	6.27	6.1	5.33	5.73	4.89	4.19	5.2	7.25
2519481272	Tsac_1295			1158	galactokinase	94.89	106.12	117.24	89.56	112.47	90.61	77.38	80.3	72.67	73.03	90.94	75.52	91.62	104.87	85.93	90.39	75.39	112.6	100.98	66.91	131.61
2519481273	Tsac_1296		UDP-glucose 4-epimerase	990	UDP-glucose 4-epimerase	164.89	175.53	187.65	166.71	147.16	166.32	147.3	149.38	158.44	147.19	178.94	156.04	153.44	149.56	164.67	146.79	147.56	192.92	177.71	130.72	166.09		21.7018	22.8621	22.5573	20.7134	20.4675	21.9938	21.4605
2519481274	Tsac_1297			1191	Sugar kinase of the NBD/HSP70 family, may contain an N-terminal HTH domain	174.95	177.62	182.81	162.88	127.42	165.99	162.65	143.45	161.19	145.96	142.72	152.6	139.84	133.27	170.59	165.07	143.95	177.19	164.85	140	150.14
2519481275	Tsac_1298			726	Uncharacterized membrane protein YesL	213.69	181.88	166.16	201.13	180.15	172.28	125.03	153.37	125.05	135.53	150	151.02	184.86	207.98	144.46	150.7	144.03	151.99	154.26	182.73	176.48
2519481276	Tsac_1299			636	hypothetical protein	147.18	146.43	130.09	177.2	158.79	147.87	114.91	139.88	113.66	127.39	115.01	144.63	138.75	133.05	119.05	126.43	122.01	121.39	116.23	172.86	133.44
2519481277	Tsac_1300			1284	multiple sugar transport system substrate-binding protein	31.5	26.9	43.28	32.52	35.67	32.32	15.01	18.24	15.75	17.72	16.17	17.28	15.79	18.46	20.42	27.07	21.27	33.85	29.92	38.86	24.51
2519481278	Tsac_1301			546	hypothetical protein	67.54	77.56	94.14	98.47	76.81	94.76	53.48	63.97	51.88	61.18	39.01	59.77	106.12	82.92	66.72	60.74	76.98	98.92	90.42	140.43	68
2519481279	Tsac_1302			711	Peptidoglycan/xylan/chitin deacetylase, PgdA/CDA1 family	69.64	76.83	102.91	93.46	86.93	105.62	45.06	40.79	44.9	53.46	35.77	50.71	118.61	117.42	83.61	63.48	83.53	100.9	85.09	102.71	87.86
2519481280	Tsac_1303			1053	thiamine biosynthesis lipoprotein	244.51	266.9	270.24	338.63	388.86	331.35	179.61	183.45	175	251.42	239.97	255.39	233.42	235.2	253.19	277.29	266.48	260.87	256.16	317.08	235.52
2519481281	Tsac_1304			369	hypothetical protein	284.94	275.5	270.03	399.05	511.47	319.02	264.98	372.71	246.92	348.07	369.64	290.37	252.09	284.35	294.07	318.7	312.9	256.46	269.75	381.5	296.76
2519481282	Tsac_1305			1662	stage V sporulation protein D (sporulation-specific penicillin-binding protein)	152.39	159.9	188.63	166.08	120.53	184.67	151.49	136.59	152.1	155.66	130.2	165.54	190.34	160.91	146.04	130.66	139.96	168.03	167.66	252.15	147.94
2519481283	Tsac_1306			924	bifunctional non-homologous end joining protein LigD	0.82	1.46	3.68	1.53	0	0.87	0.54	0.69	0.71	1.25	1.76	1.5	0.42	0.22	0.19	1.87	0.37	0.49	0.48	0.88	0.38
2519481284	Tsac_1307			810	DNA end-binding protein Ku	1.44	1.16	2.67	0	4.09	0.89	0.82	0.92	0.81	1.42	2.15	1.48	0.39	0	0.53	0.24	0.32	0.09	0.55	0.5	0.87
2519481285	Tsac_1308		NLP/P60 protein	681	Putative peptidoglycan binding domain-containing protein	576.13	693.08	669.8	447.19	2984.52	389.4	1039.96	1260.37	1041.16	646.44	676.36	612.11	756.23	719.15	612.2	620.44	589.22	185.98	157.06	319.9	168.76			23.1991			22.8995
2519481286	Tsac_1309			567	hypothetical protein	60.32	57.99	45.74	50.72	26.28	18.48	3.83	3.65	5.34	10.84	16.68	26.58	28.31	42.04	13.28	16.82	17.86	45.65	59.04	24.33	79
2519481287	Tsac_1311			423	acyl-CoA thioesterase	224.05	243.78	260.55	232.8	341.81	227.63	171.78	161.61	151.15	209.69	231.24	211.12	262.3	264.73	169.99	199.32	188.87	273.77	310.48	347.18	310.98
2519481288	Tsac_1312		isochorismatase hydrolase	747	Nicotinamidase-related amidase	367.47	348.94	364	367.53	418.87	312.61	303.89	327.39	305.32	296.2	306.26	341.94	357.86	389.84	310.33	340.14	284.18	329.08	336.03	399.17	368.29		20.5112	22.739	22.3046	24.6526	23.3737	24.2811	24.4413
2519481289	Tsac_1313			1908	Peptidoglycan/LPS O-acetylase OafA/YrhL, contains acyltransferase and SGNH-hydrolase domains	95.78	90.09	105.62	140.86	325.67	135.09	68.56	67.1	64.23	130.25	244.76	168.91	173.92	174.75	154.6	200.88	193.45	855.95	886.37	664.02	964.29
2519481290	Tsac_1314			1353	amino acid/polyamine/organocation transporter, APC superfamily	189.58	189.27	248.82	344.93	166	327.16	141.08	143.33	140.92	186.31	198.01	197.4	143.24	148.7	150.68	148.52	149.35	140	132.91	191.9	135.38
2519481291	Tsac_1315		Homoserine O-succinyltransferase	918	homoserine O-succinyltransferase	70.92	76.51	89.12	74.47	156.3	78.23	68.43	66.82	65.81	68.07	98.03	79.56	95.02	82.1	58.25	52.58	58.39	88.42	86.59	224.94	82.69		23.0613	24.123	21.1762	21.4876	23.0096	21.5449	24.0723
2519481292	Tsac_1316		geranylgeranyl reductase	1146	geranylgeranyl reductase family	73.47	99.51	123.92	65.51	50.08	97.14	78.04	67.84	85.44	80.75	66.2	82.77	86.09	89.29	92.87	68.99	81.22	87.47	89.94	51.33	88.04		21.9699			20.9226	22.5641	21.9815	20.4464
2519481293	Tsac_1317		copper ion binding protein	225	copper chaperone	197.79	424.54	549.18	323.53	255.08	375.69	536.9	624.02	419.51	477.4	261.81	262.96	343.14	489.12	321.13	428.21	375.13	335.48	395.29	1018.72	490.87		21.6938	22.0164	24.1752	25.0254	21.2991	24.1613	21.5942
2519481294	Tsac_1318		cysteine synthase A	933	cysteine synthase A	430.53	391.79	421.14	274.72	285.09	233.23	194.57	231.1	197.69	241.99	274.33	220.47	380.1	541.18	183.73	216.21	194.88	175.84	219.43	213.06	236.75		26.0099	25.94	25.466	25.0148	28.9372	25.3727	25.7069
2519481295	Tsac_1319			1713	DNA polymerase (family 10)	146.57	141.59	160.22	165.77	135.63	152.05	124.82	142.8	122.01	131.02	146.81	124.83	139.65	149.9	141.39	157.82	132.57	140.36	133.8	133.1	158.61
2519481296	Tsac_1320		O-acetylhomoserine/O-acetylserine sulfhydrylase	1293	O-acetylhomoserine sulfhydrylase	229.82	275.79	341.43	181.04	350.4	201.07	183.69	152.38	184.31	180.18	152.48	186.47	285.84	249.42	101.59	90.26	96.07	357.55	322.14	355.8	280.32		26.378	26.7313	24.909	24.9567	28.6818	24.901	26.6249
2519481297	Tsac_1321		PspA/IM30 family protein	720	phage shock protein A (PspA) family protein	42.54	42.49	50.81	42.6	70.51	40.43	17.5	17.02	19.78	21.73	13.89	20.8	31.54	30.14	9.49	14.14	10.75	38.96	30.79	43.39	38.14		20.8925		20.9232		25.4158		21.7886
2519481298	Tsac_1322			651	hypothetical protein	50	42.2	71.85	51.37	175.47	47.54	18.84	20.06	18.49	26.54	21.2	23.86	31.03	37.02	12.49	13.28	11.63	39.3	36.9	48.61	43.45
2519481299	Tsac_1323			1272	NRAMP (natural resistance-associated macrophage protein) metal ion transporters	1218.46	1274.5	1108.62	895.11	1698.93	870.57	1299.55	1954.25	1282.16	1891.18	2105.56	1791.83	449.13	525.92	1041.3	1076.68	1031.11	583.88	603.6	345.41	652.28
2519481300	Tsac_1324			291	hypothetical protein	30.92	59	80.63	25.82	34.13	47.82	43.86	44.49	26.16	59.05	30.25	25.73	27.18	33.4	38.36	61.38	52.04	40.1	50.08	97.59	53.47
2519481301	Tsac_1325			627	Ubiquinone/menaquinone biosynthesis C-methylase UbiE	24.97	23.9	21.42	29.86	0	16.58	5.85	6.88	8.49	8.27	4.85	8.7	8.37	8.6	7.73	5.82	6.11	6.32	8.31	11.65	9.78
2519481302	Tsac_1326			531	RNA polymerase, sigma subunit, SigY	20.69	22.14	18.31	19.95	119.52	18.07	13.67	14.85	12.49	17.9	16.58	14.97	6.78	9.28	15.64	22.06	13.94	8.31	9.65	15.28	7.99
2519481303	Tsac_1327			366	hypothetical protein	11.63	10.23	7.8	10.6	72.37	7.43	6.61	11.95	6.04	8.92	3.27	4.8	4.71	6.18	12.29	10.32	9.3	4.7	6.76	4.43	8.05
2519481304	Tsac_1328			336	replication restart DNA helicase PriA	24.12	27.87	30.32	17.41	57.48	20.23	26.07	27.23	29.97	32	22	29.16	17.25	14.27	31.42	35.63	32.41	16.7	18.93	19.32	19.65
2519481305	Tsac_1329			207	Phospholipase_D-nuclease N-terminal	42.47	50.77	36.54	26.48	178.62	20.09	25.39	29.74	33.22	34.32	12.08	37.51	20.8	19.62	37.2	29.38	40.69	20.24	21.76	15.68	25.05
2519481306	Tsac_1330			920	hypothetical protein	36.58	37.78	32.89	26.31	52.79	23.3	25.39	28.33	24.83	28.38	21.97	26.03	20.68	20.48	32.54	22.62	33.48	17.16	17.18	25.58	19.09
2519481307	Tsac_1332			753	ABC-2 type transport system permease protein	37.3	36.9	23.16	28.05	64.49	16.78	22.05	36.15	23.37	27.54	34.64	27.5	17.57	25.91	32.52	43.27	33.56	18.78	20.06	42.02	24.89
2519481308	Tsac_1333			153	protein of unknown function (DUF1540)	0.45	0.68	10.09	0	0	0	1.64	0	0	1.88	0	0.6	0	0.44	0.57	0	0.56	0	0	0	0
2519481309	Tsac_1334			321	protein of unknown function (DUF2703)	67.82	59	53.38	108.01	397.12	91.43	27.29	35.31	29.33	31.4	28.44	32.83	58.79	74.04	26.42	36.7	27.04	35.66	38.8	66.98	52.88
2519481310	Tsac_1335			2397	Cu+-exporting ATPase	962.81	991.57	997.03	1276.09	2054.52	1041.93	1668.47	2256.14	1569.8	2032.75	2298.39	1743.47	1130.92	1355.48	1484.47	1957.98	1665.69	1171.82	1386.77	1817.04	1711.62
2519481311	Tsac_1336			171	hypothetical protein	1012.07	1634.44	1585.13	1812.25	3301.41	1857.11	3289.27	3765.88	3156.33	4612.71	3085.07	4093.64	1938.32	1583.83	3146.51	3331.56	3722.8	1977.4	2417.23	2322.62	1855.61
2519481312	Tsac_1337		UDP-N-acetylenolpyruvoylglucosamine reductase	906	UDP-N-acetylmuramate dehydrogenase	109.68	99.57	112.79	177.35	227.8	149	61.51	59.26	57.38	72.15	85.17	79.18	100.86	106.41	90.26	95.67	81.52	100.74	92.81	75.67	94.45			21.4874	20.1743	22.2647	22.6858	22.1181
2519481313	Tsac_1338			735	putative hydrolase	108.2	92.73	88.31	136.66	147.16	126.32	50.85	56.84	57.36	71.05	54.27	70.44	86.61	91.85	84.29	87.45	76.4	87.43	81.71	71.75	85.64
2519481314	Tsac_1339		UPF0042 nucleotide-binding protein yhbJ	855	UPF0042 nucleotide-binding protein	119.04	117.2	111.48	150.83	121.99	148.62	82.06	83.72	69.32	93.41	96.99	92.88	100.56	93.75	100.3	94.79	96.33	95.02	95.86	93	83.68		22.6437	22.0491	22.3863	23.6699	21.6474	23.1355	22.7
2519481315	Tsac_1340		Uncharacterised protein family UPF0052	972	conserved hypothetical protein, cofD-related	149.5	137.35	148.33	184.82	140.23	190.71	104.88	115.5	105.11	122.76	147.15	136.2	133.73	137.81	139.86	134.62	136.99	118.83	120.22	123.13	118.48		19.3634	21.8938	19.951	20.5355	20.2087	21.9105	20.6618
2519481316	Tsac_1341			1284	Transposase IS116/IS110/IS902 family protein	9.79	7.37	10.28	11.27	11.17	9.09	7.41	10.76	7.65	9.57	12.78	8.93	3.05	2.96	14.76	17.5	11.6	8.1	8.19	12.01	11.38
2519481317	Tsac_1342			5598	Glycosidase	12.34	11.23	16.24	10.51	21.39	9.86	8.38	8.46	8.41	8.15	10.93	7.61	8.56	9.17	7.45	7.85	7.58	9.07	8.01	9.86	11.58
2519481318	Tsac_1343		extracellular solute-binding protein family 1	1341	raffinose/stachyose/melibiose transport system substrate-binding protein	15.01	13.66	8.63	8.59	33.33	5.25	15.3	14.16	16.24	10.38	7.05	13.58	5.2	6.01	16.39	15.52	11.93	6.97	8.5	6.66	8.61		22.1179		19.3821			20.9532
2519481319	Tsac_1344			879	raffinose/stachyose/melibiose transport system permease protein	2.27	1.89	9.13	1.75	0.63	1.64	2.18	2.36	2.42	2.07	1.11	2	0.98	1.06	2.76	1.75	1.45	1.79	0.9	1.85	1.48
2519481320	Tsac_1345			825	raffinose/stachyose/melibiose transport system permease protein	2.83	3.41	2.71	0.3	8.03	0.97	2.12	3	2.18	1.86	5.53	1.46	1.71	0.97	2.2	1.86	2.37	1.9	1.28	0.49	1.86
2519481321	Tsac_1346			2133	Glycosidase	14.78	14.73	14.11	4.94	11.12	5.7	33.13	27.11	31.74	15.08	16.46	17.03	3.63	3.87	26.73	19	22.58	6.24	5.51	9.13	6.52
2519481322	Tsac_1347		chemotaxis sensory transducer	2094	methyl-accepting chemotaxis sensory transducer with Cache sensor	26.34	28.67	31.66	26	38.21	25.01	15.54	17.56	15.48	18.25	19.72	16.86	25.17	27.92	15.37	15.44	14.63	36.01	32.1	69.94	35.13		24.0584	22.3732	23.4741	23.2665		22.4337	22.777
2519481323	Tsac_1348		extracellular solute-binding protein family 1	1263	carbohydrate ABC transporter substrate-binding protein, CUT1 family	125.5	130.58	160.17	100.4	124.96	92.26	121.01	115.68	123.41	136.2	122.11	127.44	117.98	106.01	104.69	102.9	104.62	115.97	108.25	157.39	99.95		25.6311	24.567	25.1595	25.668	24.8336	25.5987	24.3319
2519481324	Tsac_1349			921	carbohydrate ABC transporter membrane protein 1, CUT1 family	34.75	33.33	40.14	23.67	34.15	29.44	23.37	20.62	23.2	27.2	35.4	27.4	25.34	24.36	20.76	16.33	18.2	33.14	30.69	34.8	24.83
2519481325	Tsac_1350			882	arabinogalactan oligomer / maltooligosaccharide transport system permease protein	40.57	42	51.37	41.75	28.78	34.27	30.08	30.66	34.06	31.34	34.5	31.86	29.47	24.31	25.7	22.36	28.75	39.19	36.65	59.34	34.35
2519481326	Tsac_1351			984	Predicted nucleotide-binding protein, sugar kinase/HSP70/actin superfamily	1.95	2.11	10.67	2.69	14.02	1.22	1.1	0.82	0.58	1.27	1.21	0.85	0.8	0.47	0.62	0.59	0.86	0.46	0.27	0.82	1.68
2519481327	Tsac_1352			1071	Predicted nucleotide-binding protein, sugar kinase/HSP70/actin superfamily	1.67	1.55	5.19	1.61	7.73	2.17	0.31	0.05	0.46	0.54	1.52	0.6	0.51	1.24	0.48	0.6	0.48	1.05	0.74	1.14	1.43
2519481328	Tsac_1353	xre	transcriptional regulator, XRE family	819	protein RodZ, contains Xre-like HTH and DUF4115 domains	213.32	243.17	310.79	303.26	322.75	324.28	332.69	378.42	319.36	414.45	459.15	360.76	419.05	428.73	435.51	494.24	486.92	650.72	789.07	929.27	808.84		23.3295	22.7603	22.539	22.5093	23.0035	23.5342	24.4031
2519481329	Tsac_1354			1725	Glycosidase	59.56	60.02	89.31	93.36	85.1	85.4	56.44	57.98	56.81	65.5	64.01	68.87	76.89	70.82	66.01	68.66	72.8	120.95	139.83	141.34	149.78
2519481330	Tsac_1355			1620	starch phosphorylase	33.62	32.95	42.59	49.8	43.26	45.51	19.93	18.83	17.43	26.43	26.03	24.82	54.18	52.11	27.08	26.08	24.53	53.43	55.61	60.1	54.13
2519481331	Tsac_1356			237	hypothetical protein	6.09	2.2	26.05	9.35	34.93	4.72	2.11	1.21	0.69	2.84	1.38	1.95	1.98	3.65	2.19	3.78	2.15	10.42	7.83	8.56	26.36
2519481332	Tsac_1357			966	hypothetical protein	635.29	615.82	655.47	678.45	705.52	601.19	548.49	623.03	537.71	694.71	699.13	754.89	736.49	852.47	964.75	955.03	872.42	768.45	778.53	755.94	911.61
2519481333	Tsac_1358		phosphocarrier, HPr family	267	phosphocarrier protein	1484.9	2406.11	3713.9	2188.45	1732.02	2178.99	2033.19	2649.14	1678.07	3346.09	1827.66	1976.72	3369.63	4723.97	3112.55	4124.49	3791.49	2870.75	3604	4430.64	4051.34		26.6526	26.6899	27.1015	27.6402	28.2474	26.5183	26.2711
2519481334	Tsac_1359			1326	Predicted transcriptional regulator containing CBS domains	320.07	280.54	236.43	353.86	253.03	332.67	154.77	162.47	164.1	183.44	200.81	203.51	279.73	294.98	162.82	176.89	163.69	191.31	194.69	168.88	204.1
2519481335	Tsac_1360			3435	DNA polymerase-3 subunit alpha	227.76	208.5	161.15	261.65	154.23	255.93	120.76	110.98	120.81	120.05	117.7	131.79	187.9	181.78	99.78	94.84	98.34	122.18	122.55	101.57	119.69
2519481336	Tsac_1361		hypothetical protein	198	hypothetical protein	372.17	358.41	354.72	572.61	666.12	554.95	310.53	386.24	309.68	378.15	314.52	370.72	524.39	555.82	252.6	297.78	269.43	384.62	493.35	538.87	468.51					20.4259	21.5956	18.508	15.3645
2519481337	Tsac_1362	pfk	6-phosphofructokinase	966	6-phosphofructokinase	993.39	1026.43	960.28	1337.59	858.05	1289.39	1312.29	1194.89	1335.85	1146.45	1130.48	1258.76	1151.84	1067.64	1014.82	911.69	889.07	920.32	984.25	776.52	1020.33		28.5079	28.0712	27.6556	28.5008	27.8275	28.5576	28.1304
2519481338	Tsac_1363	pyk	pyruvate kinase	1752	pyruvate kinase	1319.9	1253.22	1278.06	1727.19	1018.34	1621.47	1486.97	1516.13	1520.66	1341.38	1367.84	1410.19	1534.53	1525.76	1356.16	1316.79	1244.06	1224.65	1317.92	1410.64	1329.96		26.6373	27.733	27.0203	27.8872	27.9356	28.0625	26.3642
2519481339	Tsac_1364		4-hydroxybenzoyl-CoA thioesterase	423	acyl-CoA thioester hydrolase	394.85	363.82	296.13	369.51	166.99	359.4	340.41	365.94	330.94	227.84	245.89	227.51	420.2	453.76	183.7	186.3	160.51	192.95	205.46	209.08	232.96		20.3437		20.7615	21.1125		22.5676
2519481340	Tsac_1365			2112	glucoamylase	19.35	19.51	22.84	17.5	26.65	18.63	7.86	7.3	7.6	11	5.61	10.94	15.83	15.64	8.19	8.46	7.17	17	16.52	13.64	14.34
2519481341	Tsac_1366			1359	23S rRNA (uracil1939-C5)-methyltransferase	58.32	69.22	75.93	63.17	49.54	74.91	67.59	66.82	69.64	71.27	56.06	66.12	86.83	80.15	59.79	65.67	59.23	66.77	64.15	77.32	71.9
2519481342	Tsac_1367			495	Ribosomal protein S18 acetylase RimI	67.84	58.86	74.69	82.74	120.4	71.57	66.74	69.05	62.85	69.81	92.65	61.44	86.53	103.7	59.61	79.93	60.33	67.86	66.55	69.66	85.49
2519481343	Tsac_1368		regulatory protein TetR	546	transcriptional regulator, TetR family	99.12	98.72	89.34	84.26	149.59	83.19	40.19	40.79	42.13	41.84	18.11	43.01	63.1	50.48	46.28	37.05	44.72	53.16	56.78	127.06	60.66		25.4128		22.0308	24.2053		23.172	23.037
2519481344	Tsac_1369			1137	Pimeloyl-ACP methyl ester carboxylesterase	106.43	111.38	117.23	125.99	123.77	138.42	100.16	90.34	95.69	92.19	117.67	112.61	87.94	77.18	85.62	79.61	82.76	82.05	84.83	90.63	73.19
2519481345	Tsac_1370			903	Transposase InsO and inactivated derivatives	344.37	339.47	407.44	269.6	325.73	282.51	292.41	299.06	305.97	329.97	301.26	340.51	437.9	421.65	468.21	433.03	468.48	444.3	416.86	518	385.46
2519481346	Tsac_1371			288	transposase	493.13	697.31	811.73	431.52	454.12	533.42	635.55	736.47	607.45	787.61	606.44	615.03	796.07	838.22	910.69	1012.29	892.2	802.12	838.14	919.84	824.69
2519481347	Tsac_1372			963	Uncharacterised protein family (UPF0236)	52.99	44.73	73.65	81.41	108.31	74.41	28.68	28.62	26.1	30.4	43.9	27.55	37.89	45.08	34.33	43.68	35.08	61.37	49.25	58.14	66.34
2519481348	Tsac_1373			771	DNA binding domain-containing protein, excisionase family	484.47	512.44	464.58	432.05	1301.24	430.45	385.54	330.11	386.6	424.31	386.95	448.45	318.39	278.22	568.35	464.32	473.98	369.09	340.57	325.18	306.83
2519481349	Tsac_1374			2904	Superfamily II DNA or RNA helicase	197.16	191.73	175.83	209.21	802.31	201.69	134.22	127	133.57	143.1	130.69	154.05	126.08	118.09	187.01	158.39	159.56	141.66	142.85	165.54	131.51
2519481350	Tsac_1375			483	DNA-binding transcriptional regulator, MarR family	34.27	40.29	56.09	85.56	308.49	58.61	30.92	30.26	24.24	28.82	27.9	22.01	33.4	39.42	40.49	43.87	41.93	44.92	44.44	69.71	40.75
2519481351	Tsac_1376			1260	Sugar phosphate permease	4.91	2.64	7.35	8.11	158.98	7.17	1.85	3.2	2.21	3.2	3.28	3.3	3.29	3.28	3.64	7.37	3.85	4.39	3.29	7.73	3.18
2519481352	Tsac_1377			660	DNA-binding response regulator, OmpR family, contains REC and winged-helix (wHTH) domain	3.54	6.31	14.73	11.1	97.83	7.27	5.56	3.84	6.82	5.96	4.28	7	3.08	3.13	3.8	2.33	3.48	5.1	5.22	5.53	4.46
2519481353	Tsac_1378			1032	Signal transduction histidine kinase	3.19	3.63	9.12	9.49	84.49	5.35	3.07	2.9	3.65	4.46	0	3.05	2.58	1.42	2.68	2.42	2.89	2.9	3.94	6.29	2.17
2519481354	Tsac_1379			960	ABC-2 type transport system ATP-binding protein	0.93	1.73	4.82	1.22	24.14	0.75	0.52	0.24	0.43	0.5	1.58	0.96	0.65	0.62	0.36	0.8	0.35	0.16	0.37	0.85	0.25
2519481355	Tsac_1380			813	ABC-2 type transport system permease protein	2.62	0.9	3.7	0.23	73.31	0.89	0.62	0.5	0.4	0.12	2.41	0.68	0.39	0.41	0.53	0.79	0.84	0.37	0.22	0	0.14
2519481356	Tsac_1381		hypothetical protein	1686	hypothetical protein	290.79	272.85	308.22	340.51	312.91	294.22	225.29	253.93	219.96	215.84	193.19	201.51	225.48	257.7	197.49	224.52	203.02	237.52	222.17	295	242.31		20.0305	20.3001		18.6264	22.4377
2519481357	Tsac_1382			876	FMN reductase [NAD(P)H]	57.15	52.15	56.92	62.92	18.27	70.02	42.38	46.44	39.81	39.23	39.33	38.2	33.07	28.35	27.95	25.07	24.57	35.53	30.95	61.13	27.99
2519481358	Tsac_1383			900	protein of unknown function (DUF1848)	138.95	129.72	164.74	158.27	182.72	145.64	112.07	112.08	110.43	97.27	99.51	98.92	104.84	113.85	95.38	95.24	92.55	138.31	131.99	263.7	136.08
2519481359	Tsac_1384			963	Ribosomal protein RSM22 (predicted rRNA methylase)	113.53	118.43	102.99	96.05	75.07	99.82	79.96	77.32	75.83	73.17	64.78	80.54	109.61	94.3	76.65	80.9	78.9	84.44	86.85	104.48	82.62
2519481360	Tsac_1385			2340	Rad3-related DNA helicase	75.1	66.83	75.1	121.17	130.42	119.51	25.63	25.55	27.43	28.84	31.95	34.29	61.84	56.73	25.96	28.34	24.25	56.55	50.65	54.96	49.01
2519481361	Tsac_1386			669	4'-phosphopantetheinyl transferase	56.77	57.08	69.1	116.08	75.89	108.06	30.8	28.64	30.96	25.54	22.74	34.69	52.9	48.27	27.68	29.66	31.03	50.66	41.72	33.96	39.64
2519481362	Tsac_1387		alpha/beta hydrolase fold	774	hypothetical protein	713.38	677.56	678.47	605.19	611.03	542.34	1261.32	1468.76	1230.82	1130.33	1137.66	1023.85	738.81	769.42	915.07	1049.1	923.5	778.24	777.32	1004.78	887.84		24.0964	22.5675	24.1503	24.2783	21.0745	24.4249	24.2417
2519481363	Tsac_1388		Peptidase T	1227	tripeptide aminopeptidase	228.58	241.78	234.25	74.33	97.15	71.5	347.24	339.96	345.2	229.77	230.03	239.9	131.21	118.83	165.87	147.18	152.55	116.94	117.91	129.28	106.34		24.7503	23.8415	25.9505	25.5758	24.0842	24.9935	23.0249
2519481364	Tsac_1389			597	small subunit ribosomal protein S4	261.36	277.48	243.56	238.5	1123.11	215.67	229.74	239.91	231.88	263.22	216.09	259.38	143.49	134.27	169.15	174.04	153.92	134.83	133.74	127.07	140.58
2519481365	Tsac_1390		nitroreductase	498	Nitroreductase	1032.35	1298.38	1244.18	728.88	589.52	761.33	1949.98	1962.02	1960.31	1538.2	1415.28	1347.54	1002.68	897.85	1279.38	1292.32	1341.35	839.12	831.25	980	793.15		28.0063	26.4698	26.4951	28.3203	25.449	26.859	26.4818
2519481366	Tsac_1391		hypothetical protein	489	hypothetical protein	130.33	238.54	279.05	201.76	222.32	261.83	178.46	123.56	177.62	140.55	101.79	166.37	285.67	206.95	146.87	96.22	122.15	296.48	354.19	40.65	358.68		25.1789	25.0337	24.6979	25.2638	23.4439	25.7781	24.6134
2519481367	Tsac_1392		metal-dependent phosphohydrolase HD sub domain	498	HD domain-containing protein	175.55	189.93	173.11	193.66	247.11	204.1	220.29	231.21	211.24	163.84	200.78	159.46	176.26	189.84	134.66	144.36	110.2	198.29	236.59	133.6	262.96		23.4819	24.9058	23.5102	23.8683	23.8599	23.8146	24.1268
2519481368	Tsac_1393		Glucose-6-phosphate isomerase	1356	glucose-6-phosphate isomerase	1402.14	1313.49	1531.48	1856.4	1434.56	1676.8	996.82	1217.7	998.13	1129.33	1153.19	1084.62	1718.78	1922.68	963.33	1129.99	983.48	1428.87	1478.94	1549.75	1674.28		26.8967	26.7302	26.4685	26.901	27.5766	26.5492	26.4534
2519481369	Tsac_1394			798	Sugar phosphate isomerase/epimerase	196.82	199.24	210.36	181.98	134.16	196.62	139.36	132.39	138.7	150.24	129.93	155.24	267.78	269.14	177.4	156.92	167.08	225.64	215.38	274.02	217.57
2519481370	Tsac_1395			930	Uncharacterized conserved protein, DUF362 family	0.52	0.56	3.49	0	0	0.69	0.36	0.06	0.35	1.24	2.69	1.79	0.25	0.64	0.19	0	0.46	0.72	0.09	1.74	0.25
2519481371	Tsac_1396		methylenetetrahydrofolate reductase	903	5,10-methylenetetrahydrofolate reductase	98.34	99.91	124.19	213.67	550.01	200.24	80.66	90.68	88.3	133.31	128.9	146.3	155.56	153.5	123.04	121.94	110.81	215.89	208.92	329.76	216.03		22.0489	23.0255	20.7234	19.9959	23.8614	22.9212	24.1644
2519481372	Tsac_1397		Methionine synthase	2406	5-methyltetrahydrofolate--homocysteine methyltransferase	106.41	109.55	144.96	230.06	409.64	231.57	83.6	86.51	85.57	133.42	124.85	137.6	155.27	159.91	131.78	138.23	117.34	220.63	210.86	300.3	209.63		23.8208	23.3936	22.4137	22.4062	25.1265	24.5918	24.5239
2519481373	Tsac_1398			573	spore coat protein JC	3.12	1.82	23.84	2.79	0	0.98	1.16	1.41	1	2.18	5.12	1.13	0.27	0.35	1.36	2.35	1.19	0.13	1.08	0.71	1.03
2519481374	Tsac_1399			261	spore coat protein JB	0.53	1.99	7.39	0	0	0	0	0	0.94	0	0	1.42	0.3	0	0	0	0.98	0	0	0	0.9
2519481375	Tsac_1400			183	Spore coat associated protein JA (CotJA)	0.38	0.57	4.64	0	36.19	0.44	0	0	0	0	0	0	0	0	0	0	0	0	0	0	0
2519481376	Tsac_1401			1359	23S rRNA (uracil1939-C5)-methyltransferase	99.6	110.95	124.09	134.27	205.47	145.7	56.35	59.07	55.66	66.33	65.66	64.22	102.85	98.08	71.31	67.17	67.12	105.3	94.11	126.27	98.18
2519481377	Tsac_1402			333	4-carboxymuconolactone decarboxylase	19.39	14.37	25.49	27.37	33.14	17.53	10.52	11.06	8.85	8.07	14.03	11.1	28.45	30.79	5.98	13.65	5.88	13.25	11.94	9.75	11.33
2519481378	Tsac_1403			432	Cupin domain protein	14.63	15.17	22.51	23.95	14.05	17.77	6.76	6.39	7.39	9.33	5.03	7.28	23.2	18.34	6.61	8.74	7.48	14.89	13.7	16.9	9.55
2519481379	Tsac_1404			552	Flavodoxin	14.56	20.92	30.34	13.83	12	17.39	10.88	10.84	9.64	11.83	9.06	8.88	28.8	27.62	8.31	9.28	8.32	17.75	12.8	13.23	14.52
2519481380	Tsac_1405			963	Predicted oxidoreductase	14.55	11.99	15.63	14.9	22.35	14.12	9.88	6.51	10.2	7.87	5.87	9.89	21.71	19.29	8.72	7.38	9.01	11.81	10.82	8.43	11.02
2519481381	Tsac_1406			846	Aldo/keto reductase	14.12	18.45	22.72	13.32	14.35	17.2	10.26	9.86	9.58	7.38	12.59	7.32	23.79	20.78	8.59	8.78	7.44	14.15	8.56	9.11	11.42
2519481382	Tsac_1407			618	Multimeric flavodoxin WrbA	18.11	20.71	38.84	17.74	41.97	19.28	12.55	10.43	10.46	13.82	14.42	11.37	28.13	29.73	10.36	6.53	8.95	17.19	13.72	6.56	16.02
2519481383	Tsac_1408			153	hypothetical protein	18.4	29.24	23.2	9.66	0	25.61	20.18	7.52	19.8	12.55	0.71	25.38	33.78	28.72	13.57	13.39	18.91	24.94	21.94	13.26	16.18
2519481384	Tsac_1409			519	Flavodoxin	21.44	15.64	24.09	23.97	49.97	17.41	12.86	15.63	13.41	12.95	14.45	13.36	26.55	30.02	9.34	15.79	12.62	17.59	16.34	14.07	19.3
2519481385	Tsac_1410			384	DNA-binding transcriptional regulator, MerR family	167.22	191.58	211.44	200.15	194.01	202.22	130.79	142.51	125.78	174.24	139.82	162.75	215.94	195.22	152.78	170.88	148.23	220.14	194.81	182.77	212.72
2519481386	Tsac_1411			834	Endonuclease IV	230.16	237.43	292.62	272.92	188.58	264.65	182.16	189.12	186.6	215.12	224.01	232.34	282.7	258.64	246.83	232.89	239.85	261.65	243.26	224.25	230.51
2519481387	Tsac_1412			912	ribonuclease Z	164.91	163.27	198.11	201.16	113.76	213.43	141.7	193.96	138.59	168.3	157.66	164.82	182.28	190.39	184.73	168.82	165.04	195.06	166.77	145.46	165.95
2519481388	Tsac_1413		Trigger factor	1299	trigger factor	1145.98	1025.24	1146.77	1349.6	1671.69	1209.05	753.86	836.79	755.56	856.69	806.46	895.08	873.14	986.46	920.61	1002.9	887.45	1142.4	1033.82	949.1	1187.15		25.3085	27.5504	26.5897	26.4679	27.6357	26.8057	25.4392
2519481389	Tsac_1414		ATP-dependent Clp protease proteolytic subunit	585	ATP-dependent Clp protease, protease subunit	1513.22	1438.97	1569.99	1746.8	2081.93	1720.27	1358.51	1362.94	1391.69	1355.55	1487.01	1523.09	1336.22	1336.2	1471.48	1458.41	1382.29	1443.74	1372.84	1391.12	1345.15		25.6124	27.4918	27.0664	26.9948	27.0038	27.3097	26.4599
2519481390	Tsac_1415		ATP-dependent Clp protease ATP-binding subunit clpX	1275	ATP-dependent Clp protease ATP-binding subunit ClpX	2107.36	1981.68	2290.22	2504.74	2671.81	2424.35	2034.64	2208.31	2087.57	2169.96	2352.75	2242.89	2134.06	2232.18	2273.24	2408.43	2299	2251.95	2173.34	2231.75	2228.19		25.0239	26.7787	22.8539	23.8693	25.9878	22.7535	24.4833
2519481391	Tsac_1416			861	Lon-like ATP-dependent protease	74.1	64.9	87.85	100.14	132.67	93.16	37.98	40.23	40.6	44.71	41.91	47.35	55.2	70.06	53.87	52.72	56.33	82.02	80.32	82.46	86.52
2519481392	Tsac_1417		ATP-dependent protease La	2319	ATP-dependent Lon protease	234.78	225.25	247.58	258.37	202.51	254.43	204.59	199.7	209.27	218.31	198.53	214.44	194.93	197.72	198.25	198.51	193.69	212.94	189.36	179.84	177.39		22.6322	24.2641	20.9333	22.0883	23.5934	22.6247	22.0665
2519481393	Tsac_1418			603	GTP-binding protein	248.62	225.19	239.6	263.29	277.3	248.8	224.82	240.77	240.03	245.63	234.49	218.32	202.44	223.8	223.86	252.89	217.72	234.72	192.17	231.44	214.83
2519481394	Tsac_1419			657	F-type H+-transporting ATPase subunit a	1563.45	1828.79	2019.37	2135.88	2053.68	2202.07	1542.32	1503.66	1529.75	2070.64	1840	1837.55	1819.3	1795.14	2093.49	2064.46	2022.33	2566.84	2422.33	2521.8	2324.96
2519481395	Tsac_1420			225	ATP synthase F0 subcomplex C subunit	1076.23	961	1084.98	1620.91	819.19	1295.53	789.78	840.13	777.89	1095.17	1181.5	1077.32	1116.07	1190.99	1121.83	1181.06	1099.28	1409.4	1238.08	1316.23	1267.25
2519481396	Tsac_1421		ATP synthase subunit b	489	F-type H+-transporting ATPase subunit b	1519.86	1406.33	1678.39	2015.05	1759.37	1868.29	1149.55	1143.45	1154.97	1496.82	1384.65	1335.67	1503.43	1756.6	1529.61	1720.63	1470.96	2013.1	1796.96	1894.86	1870.28		24.2316	23.0903	22.7252	21.7171	23.4641	23.2228	23.5098
2519481397	Tsac_1422		ATP synthase subunit delta	534	F-type H+-transporting ATPase subunit delta	873.88	788.98	842.48	1271.72	918.71	1153.44	631.33	594.61	665.49	797.78	807.18	749.97	832.29	877.34	905.18	926.58	849.56	1208.15	1042.66	1097.03	976.3		23.6009	24.5432	23.0459	23.3957	24.2907	23.2357	23.878
2519481398	Tsac_1423		ATP synthase subunit alpha	1521	F-type H+-transporting ATPase subunit alpha	1305.07	1296.47	1444.6	1838.56	1306.51	1858.53	1022.19	854.98	1025.92	1189.72	1124.13	1164.86	1323	1293.24	1307.36	1226.15	1256.9	1820.84	1584.74	1331.48	1383.15		27.3093	27.7136	26.879	26.659	26.906	26.9944	26.579
2519481399	Tsac_1424		ATP synthase gamma chain	858	F-type H+-transporting ATPase subunit gamma	1158.85	1108.21	1348.49	1610.47	1018.15	1679.3	847.79	733.71	875.13	986.78	982.45	892.91	1157.74	1153.77	1052.5	1022.72	1054.13	1593.56	1385.25	1228.41	1214.71		25.2189	22.9011	22.6755	22.7149	23.5285	24.2836	23.3103
2519481400	Tsac_1425		ATP synthase subunit beta	1386	F-type H+-transporting ATPase subunit beta	1721.66	1740.77	2152.64	2307.61	1547.24	2523.6	1342.78	1320.67	1369.9	1704.46	1800.56	1564.27	1765.53	1720.48	1483.4	1457.68	1557.17	2209.07	2004.26	1677.77	1742.9		28.6662	28.1421	26.9817	26.8841	28.0888	27.6586	28.7798
2519481401	Tsac_1426		ATP synthase epsilon chain	414	F-type H+-transporting ATPase subunit epsilon	1528.79	1700.05	2314.66	2440.93	1686.2	2590.18	1352.37	1389.65	1321.5	1625.62	1507.65	1391.63	1908.95	2178.87	1543.36	1719.98	1704.76	2411.4	2350.56	2196	2303.05				21.7837		22.2921	21.9725
2519481402	Tsac_1427			1458	Peptidase propeptide and YPEB domain-containing protein	143.33	134.24	190.46	215.38	163.13	222.42	81.6	70.13	84.05	80.39	76.26	86.93	103.76	111.51	97.99	100.15	100.2	204.57	169.68	200.34	146.81
2519481403	Tsac_1428			867	EamA-like transporter family protein	115.01	124.82	157.48	171.4	68.74	173.5	107.19	89.8	110.19	120.68	99.78	121.13	144.59	137.07	104.6	105.96	112.46	130.81	125.1	201.67	107.13
2519481404	Tsac_1429		NAD+ synthetase	1638	NAD+ synthase (glutamine-hydrolysing)	204.98	197.12	221.88	226.26	174.52	239.03	157.84	146.77	146.54	166.55	163.89	176.54	200.25	181.12	155.15	150.35	145.55	187.43	176.7	291.01	165.15		24.9308	25.0903	24.5612	24.8027	24.8251	24.7675	22.3173
2519481405	Tsac_1430			810	NitT/TauT family transport system permease protein	3.31	3.73	7.43	2.51	7.49	2.37	1.96	1.78	2.43	1.78	3.35	1.71	0.68	1.23	1.5	1.34	1.79	2.03	1.31	3.51	1.6
2519481406	Tsac_1431			747	NitT/TauT family transport system ATP-binding protein	3.68	2.93	3.72	2.72	0	1.61	1.68	1.77	1.75	1.67	0	2.72	1.15	1.07	1.39	0	0.46	1	1.06	1.63	0.63
2519481407	Tsac_1432			1017	NitT/TauT family transport system substrate-binding protein	5.06	3.89	5.01	3.69	3.8	4.01	4.59	3.45	4.27	3.68	2.46	5.73	1.46	0.65	2.04	0.82	2.51	3.38	1.74	1.99	2.09
2519481408	Tsac_1433		O-antigen polymerase	2508	Tetratricopeptide repeat-containing protein	508.86	533.67	721.21	725.37	151.16	729.72	429.81	438.32	423.59	590.39	588.22	558.11	753.61	750.32	561.8	559.37	567.23	532.22	534.69	717.55	509.32		24.6868	24.5597	22.8683	22.4344	24.3424	23.1709	24.6549
2519481409	Tsac_1434		Pyridoxal biosynthesis lyase pdxS	879	pyridoxal 5'-phosphate synthase pdxS subunit	366.9	402.84	470.9	801.37	743.96	752.68	197.7	194.89	191.95	206.84	205.13	190.57	152.15	157.92	144.32	153.96	156.81	338.04	324.35	248.3	328		27.6307	24.7895	25.5888	26.4462	20.7169	26.2066	27.1233
2519481410	Tsac_1435		Glutamine amidotransferase subunit pdxT	567	5'-phosphate synthase pdxT subunit	369.54	405.76	445.39	795.06	865.24	820.87	214.09	207.95	207.77	211.12	222.73	202.18	127.47	119.06	139.64	142.6	148.26	339.08	308.58	289.78	280.85		22.8101		19.0656	22.3227			20.5982
2519481411	Tsac_1436			549	DUF218 domain-containing protein	461.22	436.31	525.78	747.09	653.37	689.3	357.41	431.84	346.54	307.04	288.44	282.23	230.63	255.51	212.78	248.96	241.3	287.65	307.92	472.19	322.91
2519481412	Tsac_1437			384	alkylhydroperoxidase AhpD family core domain-containing protein	20.75	25.74	36.18	20.37	20.12	12.29	19.12	23.23	14.5	22.25	13.3	18.54	15.7	15.95	28.84	40.34	33.9	18.31	15.64	26.41	14.73
2519481413	Tsac_1438			378	Nucleotidyltransferase domain-containing protein	303.77	247.75	292.79	524.29	370.82	419.11	148.76	203.08	151.38	169.38	209.89	182.45	135.48	176.66	157.73	211.36	160.26	213.15	205.38	367.05	252.89
2519481414	Tsac_1439		hypothetical protein	504	hypothetical protein	348.29	314.02	356.81	560.74	474.11	547.42	264.02	317.52	265.73	313.31	425.46	298.44	203.83	233.94	248.95	343.46	272.47	310.81	314.73	524.01	324.38		19.9578		19.8784	21.723		21.3059	19.5179
2519481415	Tsac_1440			1305	hydroxymethylpyrimidine synthase	17.47	16.51	24.9	19.68	34.25	21.2	5.5	5.64	5.65	11.84	12.08	11.48	19.02	21.78	13.06	10.74	12.91	29.87	27.07	24.87	28.45
2519481416	Tsac_1441			483	energy coupling factor transporter S component ThiW	10.38	11.63	19.97	14.54	11.43	14.07	4.66	3.93	3.05	7.15	9.68	8.42	14.27	15.3	7.17	5.96	8.81	20.44	17.01	16.8	23.43
2519481417	Tsac_1442		rubrerythrin	303	Rubrerythrin	555.98	755.51	1013.79	468.9	624.7	481.41	838.95	863.72	717.6	783.47	427.56	559.87	851.5	1013.59	1024.67	1073.94	996.02	988.81	847.66	1474.13	1021.94		24.8951	23.8697	23.6332	25.1087	24.2969	24.8703	24.9163
2519481418	Tsac_1443			687	DNA-binding transcriptional regulator, GntR family	16.59	17.12	24.94	14.52	8.84	14.9	15.67	13.9	12.99	7.69	17.88	10.23	17.78	16.86	6.05	6.8	5.08	11.11	9.64	14.76	16.47
2519481419	Tsac_1444			1074	mannonate dehydratase	16.11	16.37	24.86	10.78	11.3	9.75	18.49	18.97	17.91	10.37	9.82	12.4	15.75	12.89	7.65	8.82	8	9.75	11.02	13.6	12.84
2519481420	Tsac_1445			969	putative aldouronate transport system permease protein	13.61	9.66	21.19	6.36	0	7.76	14.55	12.65	17.91	9.31	13.23	11.35	8.4	6.66	8.04	3.17	4.39	6.02	5.47	9.63	7.06
2519481421	Tsac_1446			873	putative aldouronate transport system permease protein	9.99	10.73	13.08	4.37	0	4.49	18.83	16.54	14.44	9.57	16.31	12.81	5.47	5.8	9.81	6.67	5.56	5.4	5.16	3.72	5
2519481422	Tsac_1447		extracellular solute-binding protein family 1	1668	putative aldouronate transport system substrate-binding protein	18.53	20.96	19.06	6.13	5.96	6.18	52.02	45.12	51.68	50.3	56.04	52.99	8.92	6.98	47.68	33.77	32.8	8.84	8.42	12.65	7.56		19.7624		21.7847	21.1518		22.3212
2519481423	Tsac_1448			2115	alpha-glucuronidase	9.12	8.27	19.41	6.9	19.83	7.3	8.09	8.57	8.79	8.03	2.57	9	9.18	7.68	7.49	6.11	8.17	6.61	6.6	6.91	8.92
2519481424	Tsac_1449			1161	Predicted dehydrogenase	50.4	48.58	62.82	73.57	106.47	60.62	36.07	35.59	33.35	45.89	48.68	43	179.54	182.81	31.97	31.98	28.36	150.13	172.92	156.89	175.64
2519481425	Tsac_1450			1071	Predicted dehydrogenase	28.15	28.47	37.55	43.47	50.5	41.07	28.82	20.95	27.98	32.63	35.11	30.47	103.45	106.49	23.51	23.37	25.58	97.09	109.85	67.8	106.43
2519481426	Tsac_1451		Xylan 1,4-beta-xylosidase	2043	Glycosyl hydrolase family 52	38.79	38.45	53.8	54.44	71.04	55.78	36.59	30.93	36.42	40.69	43.04	40.45	118.81	109.3	36.04	30.9	35.4	112.56	123.77	97.7	116.54		24.9429	23.3919	24.2676	26.0777	22.8555	27.2032	25.9262
2519481427	Tsac_1452			1503	xylan 1,4-beta-xylosidase	40.26	42.85	50.27	66.75	54.34	56.77	44.29	49.43	42.38	53.65	62.33	52.41	109.61	108.84	35.98	30.45	35.27	109.05	114.41	105.81	119.99
2519481428	Tsac_1453		Cephalosporin-C deacetylase	963	cephalosporin-C deacetylase	48.28	46.14	59.79	77.19	71.63	68.76	45.22	41.29	45.91	51.73	64.89	48.77	118.63	129.42	40.53	43.68	40.38	127.24	134.45	104.48	147.37		21.8418		20.3908	23.5533	19.8061	24.9744	24.5259
2519481429	Tsac_1454			1608	two-component system, response regulator YesN	20.5	22.84	22.65	16.09	28.14	19.74	17.38	17.75	17.92	14.98	15.75	16.96	17.77	18.18	20.4	14.77	19.37	25.35	25.54	42.39	27.71
2519481430	Tsac_1455			1749	two-component system, sensor histidine kinase YesM	41.11	41.23	45.85	32.32	25.24	30.91	21.66	24.31	22.28	23	28.96	23.73	38.5	44.31	36.07	41.73	38.38	50.47	53.02	85.36	47.11
2519481431	Tsac_1456		extracellular solute-binding protein family 1	1680	putative aldouronate transport system substrate-binding protein	4.54	3.72	6.66	0	1.97	0.76	9.48	8.05	9.11	8.17	15.2	8.91	0.42	0.32	16.22	10.33	13.12	0.71	1	3.62	0.7				24.2994			21.2489
2519481432	Tsac_1457			978	putative aldouronate transport system permease protein	1.69	1.92	4.42	1.01	1.13	0.49	2.13	2.35	2.85	1.96	0	1.8	0.4	0.14	2.92	0.85	1.83	0.46	0.63	2.49	1.08
2519481433	Tsac_1458			906	putative aldouronate transport system permease protein	2.5	1.84	10.05	1.22	4.87	1.15	3.68	2.6	3.25	3.5	1.2	2.45	0.35	0.73	3.63	5.02	3.47	1.07	1.36	1.34	0.65
2519481434	Tsac_1459			4299	cellulose 1,4-beta-cellobiosidase	5.73	6.39	9.16	3.45	8.99	3.16	10.15	7.24	9.9	6.97	6.29	6.49	2	1.27	11.39	8.56	9.32	2.85	2.9	1.89	2.5
2519481435	Tsac_1460		glycoside hydrolase family 10	1242	Endo-1,4-beta-xylanase, GH35 family	186.34	190.93	79.48	43.29	31.99	35.8	683.94	690.94	662.43	240.6	224.8	226.65	24.02	19.57	218.91	212.1	207.16	14.21	15	23.84	17.65				24.0106	20.8647		20.1247
2519481436	Tsac_1461		extracellular solute-binding protein family 1	1323	raffinose/stachyose/melibiose transport system substrate-binding protein	0.47	0.87	6.88	0	0	0.12	11.04	9.26	9.28	5.88	8.95	6.22	0	0.1	33.68	28.98	30.29	0.28	0.13	0.61	1.25				24.6787	20.0637		21.7504
2519481437	Tsac_1462		extracellular solute-binding protein family 1	1326	raffinose/stachyose/melibiose transport system substrate-binding protein	8.55	8.95	12.51	5.02	9.16	4.76	16.3	14.36	16.24	24.98	28.36	26.07	11.4	12.7	89.47	76.91	67.89	1.97	2.2	12.54	2.67				25.9588	21.9725		24.0387
2519481438	Tsac_1463			885	raffinose/stachyose/melibiose transport system permease protein	1.4	1.29	3.14	0.35	7.48	0.72	2.55	2.21	3.61	4.56	1.23	5.64	1.68	2.33	13.1	6.87	10.77	0.25	0.7	2.29	0.4
2519481439	Tsac_1464			861	raffinose/stachyose/melibiose transport system permease protein	2.07	2.3	8.16	1.36	10.26	1.67	3	2.87	3.71	5.24	9.72	7.41	1.36	2.32	17.09	11.08	14.82	0.78	0.82	1.41	2.6
2519481440	Tsac_1465		polysaccharide deacetylase	801	Polysaccharide deacetylase	147.98	163.42	149.35	160.07	179.13	168.83	193.31	198.42	190.51	219.55	252.64	219.52	174.98	180.45	262.94	259.19	255.46	151.86	170.36	106.36	198.22				22.0676	20.8958		20.4461	21.8033
2519481441	Tsac_1466			651	Copper amine oxidase N-terminal domain-containing protein	1607.19	2376.3	3060.77	617.08	596.78	794.68	1369.05	1198.33	1420.49	2770.52	2362.31	3177.87	311.04	245.65	5200.27	4026.84	4945.98	253.96	290.61	248.65	255.66
2519481442	Tsac_1467			603	transcriptional regulator, TetR family	107.85	106.47	131.96	102.54	104.33	93.76	55.76	68.14	53.76	67.98	66.87	61.79	83.37	92.96	80.5	89.39	78.45	53.72	55.81	120.43	57.86
2519481443	Tsac_1468			705	putative ABC transport system ATP-binding protein	11.01	11.07	31.2	10.48	6.26	8.85	4.02	4.57	4.64	5.99	5.09	4.2	7.89	7.84	8.1	8.44	8.21	5.73	4.89	6.33	5.35
2519481444	Tsac_1469			3252	putative ABC transport system permease protein	11.17	9.63	16.38	9.64	7.47	8.34	5.67	4.85	5.59	6.35	9.59	5.26	8.09	7.88	8.38	7.22	7.35	6.74	5.73	6.74	6.16
2519481445	Tsac_1470			99	hypothetical protein	2.08	1.05	1.56	0.62	0	0	0.84	1.16	0.83	0	0	0.93	0.79	0.67	0.87	0	0	0	0	0	0
2519481446	Tsac_1471		4-oxalocrotonate tautomerase	351	Phenylpyruvate tautomerase PptA, 4-oxalocrotonate tautomerase family	684.81	913.96	854.48	731.12	371.04	701.29	842.83	903.31	790.89	729.65	531.96	607.89	1176.54	1054.8	468.16	532.75	518.75	608.27	693.24	1071.43	598.76		27.3013	25.6651	26.4706	26.9973	26.041	26.8418	26.7953
2519481447	Tsac_1472			144	Protein of unknown function (DUF2397)	152.61	137.29	121.13	150.97	15.33	133.84	95.59	99.1	97.78	95.99	86.04	100.79	3.81	0	75.72	61.35	77.99	111.17	107.95	138.05	113.78
2519481448	Tsac_1473			384	Protein of unknown function C-terminus (DUF2399)	248.41	223.28	204.81	231.91	219.88	219.09	154.25	171.13	166.5	158.49	124.82	172.38	0	0	123.26	131.04	122.97	181.37	164.22	217.63	195.84
2519481449	Tsac_1474		phosphoglucomutase/phosphomannomutase alpha/beta/alpha domain I	1371	phosphomannomutase / phosphoglucomutase	1077.28	1097.84	1098.37	1107.04	1084.78	1134.41	1378.71	1326.81	1402.74	1182.3	1164.2	1154.82	0.17	0.53	855.72	803.28	909.11	825.95	836.64	912.28	802.4		28.1853	27.5274	27.5236	28.005	20.9869	27.4836	28.107
2519481450	Tsac_1475			561	transcriptional antiterminator NusG	771.11	916.08	1029.07	650.87	207.56	787.88	805.72	658.93	785.23	856.92	674.18	850.15	0.28	0.24	822.59	694.16	714.64	946.64	921.16	527.18	915.66
2519481451	Tsac_1476		UTP-glucose-1-phosphate uridylyltransferase	909	UTP--glucose-1-phosphate uridylyltransferase	683.82	675.04	767.3	545.93	193.66	580.65	698.99	682.73	656.18	708.38	706.14	667.78	0.43	0.37	717.19	669.83	628.82	697.47	707.45	608.75	711.25		24.4322	22.9291	24.9449	25.2194	20.0816	25.0664	25.0677
2519481452	Tsac_1477		lipopolysaccharide biosynthesis protein	939	G-rich domain on putative tyrosine kinase	858.34	858.25	966.68	783.88	169.84	741.2	791.8	870.87	780.2	928.03	864.37	900.26	98.65	145.35	955.9	960.82	856.55	818.51	799.79	1040.79	923.77		26.5563	24.5002	24.791	24.8036		25.4739	25.2456
2519481453	Tsac_1478			1050	Uncharacterized membrane protein YkvI	15.7	17.54	34.11	23.17	7.88	25.44	6.28	6.8	6	9.14	7.66	9.16	1.94	1.9	7.66	8.66	9.8	11.83	9.84	10.43	8.53
2519481454	Tsac_1479			654	hypothetical protein	62.38	64.91	72.11	48.5	21.94	39.86	32.27	36.6	29.67	48	42.04	40.99	7.3	5.19	53.06	68.03	62.19	8.81	10.4	10.55	9.73
2519481455	Tsac_1480			2700	Ca2+-transporting ATPase	4.81	4.82	11.61	3.33	2.86	1.75	1.3	1.02	0.82	2.13	4.31	2.47	0.9	0.72	3.88	4.2	3.12	0.8	1.01	0.6	1.92
2519481456	Tsac_1481			333	hypothetical protein	139.41	124.37	149.49	188.27	94.46	170.75	109.73	123.73	109.15	116.46	69.52	120.76	141.08	141.55	123.69	166.87	123.92	126.93	112.99	174.21	103.36
2519481457	Tsac_1482		Nucleoside diphosphate kinase	417	nucleoside diphosphate kinase	104.91	118.03	122.16	113.72	93.96	121.01	87.23	78.66	87.56	99.68	76.36	103.53	102.53	85.9	84.87	79.06	92.63	104.59	86.42	107.02	69.82		20.0187		19.4567		20.7108		20.1528
2519481458	Tsac_1483			1410	drug resistance transporter, EmrB/QacA subfamily	130.68	124.05	152.72	139.2	99.02	148.94	74.08	66.56	67.93	94.5	83.86	96.45	120.79	112.24	102.61	111.01	110.73	123.99	115.76	176.66	95.3
2519481459	Tsac_1484			810	Protein of unknown function (DUF2837)	76.65	78.36	98.52	128.19	115.14	123.12	56.96	68.41	57.71	60.32	67.62	68.94	112.33	122.72	66.66	67.57	70.06	90.97	86.03	132.22	76.11
2519481460	Tsac_1485			486	hypothetical protein	313.99	329.29	391.62	392.83	631.33	383.07	288.56	490.89	288.21	462.78	532.01	317.48	490.92	678.24	287.19	409	384.1	491.03	636.79	702.02	786.29
2519481461	Tsac_1486		beta-lactamase domain protein	1188	Flavorubredoxin	77.58	76.38	102.26	106.53	422.71	109.86	75.28	78.81	72.77	90.58	97.61	85.83	119.17	124.08	95.93	104.27	101.84	119.71	116.72	153.33	137.81		22.2715		19.3979	21.3241		22.0049	22.3324
2519481462	Tsac_1487			1188	nitrite reductase (NADH) large subunit	66.94	72.43	121.55	82.32	173.73	96.06	76.62	65.44	80.9	68.28	71.45	70.66	101.7	98.35	89.15	67.63	82.79	114.29	104.68	84.35	101.4
2519481463	Tsac_1488			864	PAP2 superfamily protein	119.55	139.34	142.03	111.19	54.93	130.05	165.79	170.63	171.5	128.32	107.3	115.99	120.53	106.18	90.64	100.25	103.4	89.7	101.92	163.87	92.22
2519481464	Tsac_1489			471	hypothetical protein	347.32	633.16	804.41	344.67	209.73	444.68	670.61	815.87	581.22	719.84	557.72	461.26	791.5	1013.64	741.86	813.48	818.14	569.4	671.88	776.92	943.47
2519481465	Tsac_1490			516	CDP-diacylglycerol--glycerol-3-phosphate 3-phosphatidyltransferase	274.7	289.78	386.35	448.4	253.47	419.23	230.23	248.57	215.93	261.75	264.76	254.77	332.18	320.24	245.17	263.76	237.11	323.45	288.59	325.49	308.84
2519481466	Tsac_1491		Conserved hypothetical protein CHP00268	828	uncharacterized protein	403.1	498.15	623.59	572.86	435.88	676.28	302.98	244.35	287.02	372.26	276.7	374.26	420.73	385.31	441.44	367.41	427.78	559.26	466.25	224.89	437.46		23.2292	24.2872	22.6633	24.7622	24.7306	23.3027	22.6041
2519481467	Tsac_1492		1-(5-phosphoribosyl)-5-amino-4-imidazole-carboxylate (AIR) carboxylase	756	hypothetical protein	424.23	453.93	541.89	584.73	410.97	629.62	314.29	288.78	296.38	338.51	391.46	354.26	379.5	376.56	421.21	378.94	408.09	483.29	416.61	325.19	418.63				18.3689	19.1573	19.9387	24.8133	21.802
2519481468	Tsac_1493		protein of unknown function DUF111	732	hypothetical protein	442.45	494.11	563.14	541.31	432.73	643.59	373.94	343.22	368.5	404.56	400.58	416.77	430.88	388.82	497.67	482.32	490.28	536.64	469.48	436.17	415.29		21.3155	22.2172	22.1317	22.1225		20.5305	21.6239
2519481469	Tsac_1494			396	hypothetical protein	373.21	375.49	489.78	539.33	369.29	551.32	279.78	267.95	269.99	311.98	331.81	319.6	362.05	367.18	386.55	368.59	411.67	425.43	365.78	373.93	348.26
2519481470	Tsac_1495			579	biotin transport system substrate-specific component	35.35	31.63	45.46	50.95	37.17	36.88	17.58	15.4	13.29	16.58	14.27	13.57	26.1	21.85	16.89	24.66	17.34	47.29	49.12	92.49	60.06
2519481471	Tsac_1496		Valyl-tRNA synthetase	2637	valyl-tRNA synthetase	568.21	538.74	266.6	562.58	434.45	535.05	196.56	194.45	191.79	196.03	198.53	191.8	179.29	180.54	88.57	97.08	89.05	154.27	149.55	157.23	151.71		26.7997	24.9589	22.4956	22.4557	24.569	24.9166	24.8398
2519481472	Tsac_1497			540	Protein N-acetyltransferase, RimJ/RimL family	746.79	723.56	407.2	703.55	521.19	716.48	305.9	312.65	301.99	261.49	183.35	268.95	246.51	250.4	150.95	154.95	137.08	194.64	203.3	174.29	191.21
2519481473	Tsac_1498			1278	dihydrofolate synthase / folylpolyglutamate synthase	259.82	248.82	144.7	301.66	220.65	303.11	102.16	92.35	99.54	98.1	119.14	93.24	91.97	98.93	55.39	64.47	53.93	79.02	78.3	95.23	78.4
2519481474	Tsac_1499			234	hypothetical protein	325.77	310.38	180.09	414.25	367.9	388.24	134.77	143.37	128.74	151.78	162.1	125.63	113.44	127.18	76.55	78.79	77.45	93.99	98.89	150.83	95.71
2519481476	Tsac_1500			912	40-residue YVTN family beta-propeller repeat-containing protein	258.97	260.71	288.58	370.45	536.72	402.31	74.92	81.71	72.26	137.99	102.84	128.64	359.31	362.74	142.32	170.5	179.87	323.68	330.24	490.65	297.52
2519481477	Tsac_1501			516	protein of unknown function (DUF4364)	195.65	187.34	176.5	101.93	281.27	79.04	73.24	91.67	70.92	89.67	86.15	102.48	147.35	153.28	126.11	155.08	114.27	154.69	172.54	353.8	195.31
2519481478	Tsac_1502			297	Small, acid-soluble spore protein, alpha/beta type	0.23	1.4	7.28	2.28	0	0	0.84	0	0.55	4.85	0	6.23	0	0	0.58	0	0.57	0.5	0.89	0	1.59
2519481479	Tsac_1503		4Fe-4S ferredoxin iron-sulfur binding domain-containing protein	678	4Fe-4S double cluster binding domain-containing protein	70.3	76.43	88.91	112.27	125.35	101.2	60.91	54.15	61.58	60.74	70.53	63.54	68.37	65.69	55.9	44.47	49.44	73.59	62.14	50.86	62.41			22.3025			23.147	19.7744
2519481480	Tsac_1504			1818	Uncharacterized protein	129.19	123.63	166.16	148.64	219.16	148.11	152.4	168.67	144.86	205.29	205.11	191.66	254.33	281.91	294.77	328.22	300.37	699.37	802.86	643.12	890.33
2519481481	Tsac_1505			366	hypothetical protein	0.38	0.57	4.64	0	0	0.44	0.23	0.47	1.12	0.52	0	0.25	0.21	0	0.71	0.7	0.46	2.04	0.72	4.43	0.32
2519481482	Tsac_1506			396	hypothetical protein	160.24	173.69	221.8	331.87	392.98	262.94	119.87	279.14	120.73	159.26	207.76	135.17	160.76	281.61	139.63	328.5	238.06	260.51	334.11	526.57	392.9
2519481483	Tsac_1507			1011	transcriptional regulator, LacI family	42.73	53.52	45.96	47.39	164.84	41.92	49.1	61.98	43.4	55.26	48.05	52.21	47.17	50.9	48.7	53.89	54.2	56.68	63.25	86.67	68.09
2519481484	Tsac_1508			2325	kojibiose phosphorylase	2.84	3.04	9.26	3.5	15.67	2.48	1.47	1.68	1.58	2.11	1.78	1.67	1.31	1.89	0.97	1.98	1.57	2.22	2.93	2.79	2.94
2519481485	Tsac_1509			1272	carbohydrate ABC transporter substrate-binding protein, CUT1 family	5.29	5.4	17.29	3.15	12.58	1.45	7.15	7.37	8.62	5.58	5.04	4.36	0.86	1.1	3.61	2.47	3.68	1.82	1.67	1.91	2.97
2519481486	Tsac_1510			900	carbohydrate ABC transporter membrane protein 1, CUT1 family	1.3	1.16	6	0.21	7.97	0.53	1.67	1.28	0.82	0.64	0.72	0.92	0.44	0.44	0.87	0	0.38	0.75	0.79	0.45	0.65
2519481487	Tsac_1511			810	carbohydrate ABC transporter membrane protein 2, CUT1 family	1.44	1.8	5.81	1.29	3.41	0.99	1.13	1.35	1.21	1.07	0.13	0.11	0.58	0.33	0.75	0.71	0.11	0.09	0.22	2	1.16
2519481488	Tsac_1512			1071	transcriptional regulator, LacI family	48.35	48.87	57.87	54.05	97.38	47.04	35.99	45.78	35.39	47.77	48.3	38.84	49.13	53.65	51.71	65.27	59.74	52.67	51.87	62.88	60.09
2519481489	Tsac_1513		extracellular solute-binding protein family 1	1284	raffinose/stachyose/melibiose transport system substrate-binding protein	26.8	29.58	28.43	15.54	18.48	11.65	68.55	67.04	67.39	41.79	37.24	41.9	15.37	13.48	44.14	31.86	37.04	11.48	10.59	10.11	9.64		20.9786		24.6155	23.8979		25.251
2519481490	Tsac_1514			876	raffinose/stachyose/melibiose transport system permease protein	4.16	3.68	5.37	3.8	8.19	2.92	5.71	3.28	3.36	3.18	1.49	2.22	2.23	4.26	2.27	2.19	1.65	2.99	2.62	1.39	3.23
2519481491	Tsac_1515			846	raffinose/stachyose/melibiose transport system permease protein	3.33	3.32	8.21	2.84	4.57	2.84	3.94	3.88	5.23	2.5	2.18	2.4	3.15	2.83	3.07	1.29	1.91	4.07	3.03	0.96	1.95
2519481492	Tsac_1516			2337	alpha,alpha-trehalose phosphorylase	4.64	5.03	10.8	1.79	0.71	2.98	5.07	4.38	5.43	3.66	3.58	3.09	3.05	3.19	3.33	3.21	2.88	3.68	3.33	2.26	3.43
2519481493	Tsac_1517			660	beta-phosphoglucomutase	8.01	5.36	11.58	4.76	2.51	3.03	8.6	10.9	8.56	5.24	0.82	6.72	4.27	7.26	4.33	9.31	6.32	4.76	4.68	7.38	6.97
2519481494	Tsac_1518			771	polysaccharide deacetylase family sporulation protein PdaB	1.43	0.94	6.31	0.88	0	1.24	0.65	0.15	0.32	0.62	0	0.84	0.81	0.26	0.34	0.75	0.55	0.19	0.69	1.05	1.07
2519481495	Tsac_1519		single-strand binding protein/Primosomal replication protein n	660	Single-strand binding protein family protein	231.63	288.83	262.3	243.17	301.01	249.49	353.81	399.14	336.76	292.63	256.89	269.78	228.74	240.28	246.22	251.42	263.89	265.46	321.57	242.8	365.04		20.7046	20.4958	20.2573	21.4625		21.016
2519481496	Tsac_1520		ATP:corrinoid adenosyltransferase BtuR/CobO/CobP	528	cob(I)alamin adenosyltransferase	178.71	210.08	227.59	209.95	246.66	214.01	312.38	305.7	289.94	266.89	208.31	231.47	191.31	172.62	252.22	217.52	246.07	218.9	241.38	175.95	206.94		22.7048		20.7633		22.2413	22.204
2519481497	Tsac_1521		2,3,4,5-tetrahydropyridine-2,6-dicarboxylate N-acetyltransferase	714	2,3,4,5-tetrahydropyridine-2,6-dicarboxylate N-acetyltransferase	1152.78	925.99	1107.22	1236.53	1249	1064.04	1165.41	1340.42	1171.78	1067.21	1096.11	1059.65	1469.65	1670.95	1295.91	1435.38	1212.03	1213.28	1135.44	1608.54	1236.66		17.6459	25.3933	24.475	24.5482	25.0831	24.2147	24.2044
2519481498	Tsac_1522		Dihydrodipicolinate reductase	756	dihydrodipicolinate reductase	678.59	625.7	722.9	729.41	684.7	768.61	772.8	716.09	811.61	720.45	650.95	757.31	1002.81	945.99	809	761.95	805.37	839.72	760.2	917.09	700.52		25.446	25.2126	24.9173	24.9985	25.4331	25.2647	25.0429
2519481499	Tsac_1523		Dihydrodipicolinate synthase	882	4-hydroxy-tetrahydrodipicolinate synthase	2550.44	3291.15	2871.16	1531.66	1540.42	1681.39	5703.69	9157.4	5339.65	7237.45	5424.41	4160.24	2614.78	3167.84	4034.9	4622.58	4633.22	2871.14	4169.36	3849.88	5041.08		26.3341	27.1761	26.4198	26.9021	26.9465	26.3254	26.0321
2519481500	Tsac_1524		aspartate-semialdehyde dehydrogenase	984	aspartate semialdehyde dehydrogenase	888.11	818.58	903.26	1008.33	860.86	986.23	892.01	867.24	892.69	823.06	792.15	897.61	1207.56	1204.88	912.89	949.67	844.53	973.73	908.08	1352.29	862.35		27.2736	27.009	27.1457	27.2583	27.9389	27.5301	27.7135
2519481501	Tsac_1525			870	hypothetical protein	1.11	1.08	1.42	1.06	0	0.64	0.67	0.13	0.19	1.66	0	2.02	0.27	0.61	0.4	0.81	0.59	0.43	1.02	0.47	0.95
2519481502	Tsac_1526			282	hypothetical protein	458.33	841.29	1203.14	625.02	1414.84	817.01	891.07	719.9	842.45	621.23	385.79	541.9	2314.63	2083.72	1026.41	805.67	971.83	1838.12	1797.76	540.92	1934.85
2519481503	Tsac_1527		glutamine synthetase, type I	1335	glutamine synthetase	244.82	287.77	484.41	343.91	502.66	436.52	164.42	137.11	168.7	244.55	212.32	239.67	598.5	519.95	293.69	280.05	313.63	705.55	624.87	626.61	525.87		22.7782	24.9442	23.8615	23.012	24.9597	23.6935	24.9694
2519481504	Tsac_1528			570	response regulator receiver and ANTAR domain protein	191.57	205.55	341.62	300.36	387.26	315.4	147.1	163.34	140.89	184.91	169.7	182.79	456.63	490.57	246.99	280.44	254.65	652.28	568.36	730.24	571.37
2519481505	Tsac_1529		NADH dehydrogenase (ubiquinone)	1734	NADH dehydrogenase	1075.65	1128.99	1101.35	710.96	653.69	717.71	2859.09	3894.59	3046.59	2799.74	3224.7	2728.06	1006.5	990.44	2254.96	2399.49	2509.98	1089.99	1186.44	1163.48	1227.18		25.888	25.1363	25.7502	25.9051	24.9788	26.4111	25.494
2519481506	Tsac_1530			543	heptaprenyl diphosphate synthase	137.23	139.31	200.84	156.74	169.72	156.41	86.04	107.99	80.81	123.75	114.29	107.26	220.92	226.58	148.04	192.88	165.15	195.91	195.84	208.45	187.12
2519481507	Tsac_1531			960	heptaprenyl diphosphate synthase	152.3	136.35	191.66	214.65	233.96	186.18	78.21	91.53	78.97	111.99	89.55	108.14	224.47	238.64	127.99	164.38	132.15	172.14	157.78	208.34	171.77
2519481508	Tsac_1532			1170	beta-aspartyl-dipeptidase (metallo-type)	2.23	1.87	4.16	2.11	4.24	1.16	1.07	1.48	0.77	1.8	3.34	2.53	0.94	0.51	0.74	0.93	0.95	0.58	0.68	0.35	0.1
2519481509	Tsac_1533			1434	DNA-binding transcriptional regulator, MocR family, contains an aminotransferase domain	33.62	34.54	48.44	41.27	55.03	48.91	27.34	25.92	26.89	23.9	18.49	24.63	42.65	40.62	27.58	29.96	25.99	45.44	42.99	52.05	44.39
2519481510	Tsac_1534			183	Coat F domain-containing protein	0.38	5.69	35.85	6.39	69.36	5.24	1.37	0.63	0.89	5.77	8.91	7.07	6.85	5.46	1.42	2.45	2.32	3.68	1.93	6.65	3.22
2519481511	Tsac_1535			540	Spore coat protein CotF	2.93	3.08	5.57	6.16	0	5.78	1.7	1.07	1.36	4.8	3.62	7.7	6.09	7.15	0.96	1.42	1.89	3.74	3.93	5.26	3.71
2519481512	Tsac_1536			1545	Spore germination protein YaaH	53.74	58.26	78.73	81.59	71.08	75.57	40.98	40.93	40.64	41.13	36.58	47.87	71.11	73.95	59.93	60.79	61.4	69.39	66.08	89.28	58.44
2519481513	Tsac_1537		protein of unknown function DUF583	408	Polymer-forming protein	392.03	483.8	710.51	661.74	152.84	720.72	370.72	356.4	365.58	591.25	418.75	578.93	330.67	281.16	442.84	401.05	460.04	484.06	429.05	472.31	361.41		23.23	22.6654	21.7032	22.324		21.8623	22.0331
2519481514	Tsac_1538			915	Murein DD-endopeptidase MepM and murein hydrolase activator NlpD, contain LysM domain	298.87	333.2	486.95	482.99	79.01	463.48	243.81	246.96	259.1	404.22	327.36	372.62	232.17	223.16	293.55	317.15	306.49	322.7	285.24	355.59	290.11
2519481515	Tsac_1539			1005	Glycosyl transferases group 1	2.12	2.28	7.53	3.37	8.79	5.49	1.33	2.75	1.06	3.06	1.41	1.84	1.79	2.78	1.81	1.02	1.1	3.87	2.11	3.63	2.81
2519481516	Tsac_1540			342	hypothetical protein	95.99	109.23	130.66	133.43	124.25	131.18	56.35	62.42	57.45	75.5	85.8	92.72	113.56	105.32	89.06	84.98	74.64	117.03	105.11	100.83	117.18
2519481517	Tsac_1541			276	Uncharacterised protein family (UPF0180)	58.47	65.98	97.59	76.76	97.97	87.5	42.92	31.9	40.34	67.13	42.92	61.63	73.76	57.41	54.24	36.65	58.88	81.04	69.44	58.8	77.73
2519481518	Tsac_1542			204	hypothetical protein	63.96	69.37	77.56	58.26	75.74	72.52	36.4	41.46	38.93	84.7	65	56.19	57.19	67.88	56.84	63.39	59.23	61.61	63.64	103.41	64.71
2519481519	Tsac_1543			1146	Putative amidase domain-containing protein	0.54	1	8.49	1.56	0	1.05	0.58	0.6	0.57	1.51	2.18	1.13	0.75	0.52	0.53	0.22	0.74	1.04	0.62	0.71	0.62
2519481520	Tsac_1544			408	Uncharacterized protein, contains metal-binding DGC domain	1.85	5.61	5.86	7.25	12.17	3.92	0.61	1.55	1.2	2.35	0	0.45	1.54	0.82	0.85	0.78	0	0.55	2.38	0	1.73
2519481521	Tsac_1545			135	hypothetical protein	0	0	21.15	0	0	0	0	0	0	1.42	0	0	1.16	0	0	0	0	0	0	0	3.49
2519481522	Tsac_1546			1563	Site-specific DNA recombinase	1.23	1.8	7.95	0.43	4.94	0.92	0.53	0.48	0.63	1.54	1.6	0.95	0.4	0.47	0.78	1.56	0.6	0.34	0.51	0.26	0.68
2519481523	Tsac_1547		glycosyl transferase group 1	1113	Glycosyltransferase involved in cell wall bisynthesis	4.57	6.64	19.69	10.85	16.36	7.83	1.72	4.24	2.35	6.47	3.61	4.65	8.37	8.61	5.68	8.17	4.89	9.48	6.35	5.1	10.17				21.6798	21.1548		22.2043
2519481524	Tsac_1548		protein of unknown function DUF156	267	DNA-binding transcriptional regulator, FrmR family	163.85	185.89	226.05	220.28	341.03	207.27	140.3	133.84	121.72	149.2	143.28	161	239.31	285.01	181.17	207.16	168.57	219.38	192.52	113.96	283.86				19.7697	19.9855	21.5272		18.4351
2519481525	Tsac_1549			201	Protein of unknown function (DUF3006)	912.27	1469.7	2091.16	1873.28	2130.52	2375.66	1514.14	1596.61	1359.52	2156.26	1344.21	1580.81	1996.51	1991.34	2785.8	2971.58	2774.33	1894.41	2191.79	1257.43	1901.19
2519481526	Tsac_1550	hfsA	hypothetical protein	246	Thioredoxin-like [2Fe-2S] ferredoxin	613.34	710.61	886	0.25	8.97	0	659.62	777.3	699.84	1029	1040.44	978.59	976.87	1084.45	0.35	0.52	0.35	877.33	817.88	229.23	780.06						20.6276
2519481527	Tsac_1551	hfsB	hydrogenase large subunit domain protein			542.14	524.51	593.96	0.07	27.29	0.14	551.42	592.4	547.81	676.81	669.17	752	616.21	686.18	261.86	288.43	275.15	0.09	0.05	0	0.34		24.6853		23.9865	23.936
2519481528	Tsac_1552	hfsC		1161	Stage II sporulation protein E (SpoIIE)	699.18	714.4	775.26	0	25.67	0	0.36	0.05	0.35	1503.47	1462.49	1337.34	700.74	718.35	236.71	258.61	256.86	964.46	913.42	678.59	964.8
2519481529	Tsac_1553	hfsD	Ferredoxin hydrogenase	1515	[FeFe] hydrogenase, group B1/B3	738.17	764.64	844.7	150.49	265.91	167.86	331.18	318.56	329.29	0.19	0.57	0.24	690.61	623.23	138.62	116.37	112.83	893.65	818.74	675.07	741		26.0845				26.1897	21.8912	24.8463
2519481530	Tsac_1554			1155	cysteine desulfurase	129.5	122.34	112.26	207.26	173.44	194.49	85.74	86.44	83.28	300.61	314.85	292.79	111.86	101.28	82.19	63.69	69.61	103.83	103.39	91.67	99.4
2519481531	Tsac_1555		tRNA sulfurtransferase	1146	thiamine biosynthesis protein ThiI	166.72	156.44	162.17	264.72	208.03	255.68	132.57	153.65	125.37	514.81	513.45	482.73	149.77	159.94	119.6	123.06	108.47	135.71	130.09	127.44	158.09		20.7804			23.181		21.333
2519481532	Tsac_1556		GTP-binding protein YchF	1092	hypothetical protein	141.31	157.99	164.26	252.04	215.79	248.26	131.18	124.57	125.2	151.2	122.12	126.48	114.44	111.21	122.27	114.85	120.93	112.56	107.9	167.18	107.51		23.3728	23.0215	21.2118	22.543	23.4948	20.9633	21.5823
2519481533	Tsac_1557			573	sporulation lipoprotein, YhcN/YlaJ family	6.11	7.63	6.33	12.79	14.45	9.49	6.41	8.44	4.71	25.13	36.99	33.24	5.6	5.58	2.42	3.02	4.31	4.57	4.01	5.66	5.55
2519481534	Tsac_1558		peptidase M16 domain protein	1263	Predicted Zn-dependent peptidase	243.98	218.24	236.55	248.19	244.25	212.05	191.29	219.69	194.71	192.59	185.96	174.21	223.68	244.64	153.67	196.16	159.39	212.94	201.61	367.46	203.36		24.586	24.5337	23.5009	25.1323	22.9431	25.3063	24.884
2519481535	Tsac_1559		peptidase M16 domain protein	1269	Predicted Zn-dependent peptidase	317.46	287.4	341.93	345.2	287.45	310.68	307.41	386.93	303.78	301.9	264.38	237.57	321.48	357.91	252.64	309.75	262.09	304.54	304.57	589.83	331.69		22.8606	24.4539	22.84	24.3714	23.5654	22.3378	24.1493
2519481536	Tsac_1560			426	MraZ protein	321.29	488.76	569.07	426.76	154.15	531.64	389.91	334.99	340.33	443.46	233.44	231.99	1101.93	999.28	251.67	261.03	301.59	546.49	675.27	293.31	664.62
2519481537	Tsac_1561		Ribosomal RNA small subunit methyltransferase H	933	16S rRNA (cytosine1402-N4)-methyltransferase	264.99	261.98	295.15	342.58	95.23	358.37	288.11	277.72	253.14	282.63	205.37	167.16	678.11	651.85	167.96	195.9	207.74	365.06	415.48	223.06	451.15		20.2612	22.0028	18.4661	21.3543		18.7614	20.8125
2519481538	Tsac_1562			432	cell division protein FtsL	477.39	480.29	576.53	554.12	135.41	564.8	490.13	466.61	432.63	509.07	349.7	286.97	1071.94	1073.24	353.14	431.08	400.8	548.42	602.72	410.38	636.01
2519481539	Tsac_1563		stage V sporulation protein D	2037	stage V sporulation protein D (sporulation-specific penicillin-binding protein)	334.14	376.32	402.34	450.9	145.75	483.83	459.36	524.89	406.47	552.82	417.93	347.6	802.43	767.91	293.03	321.06	353.66	436.62	481.33	317.26	447.76							18.9816	22.1075
2519481540	Tsac_1564		UDP-N-acetylmuramoyl-L-alanyl-D-glutamate--2,6-diaminopimelate ligase	1455	UDP-N-acetylmuramoylalanyl-D-glutamate--2,6-diaminopimelate ligase	206.64	212.9	250.64	395.12	136.16	387.43	186.29	163.53	171.16	215.21	178.37	158.53	377.52	389.53	181.75	195.53	194.61	287.87	277.29	194.9	275.11		19.6942	23.1175	21.0265	21.5539	22.8039	25.8367
2519481541	Tsac_1565		UDP-N-acetylmuramoylalanyl-D-glutamyl-2,6-diaminopimelate/D-alanyl-D-a	1374	UDP-N-acetylmuramoyl-tripeptide--D-alanyl-D-alanine ligase	203.18	196.07	236.76	370.05	122.5	368.72	169.77	150.52	152.53	198.2	160.1	134.84	340.11	343.93	167.14	179.15	188.93	260.8	247.16	169.48	241.23		23.3787	23.3848	18.9592	22.0029	23.2527	24.9081
2519481542	Tsac_1566			951	Phospho-N-acetylmuramoyl-pentapeptide-transferase	187.18	166.86	207.27	345.35	123.02	339.23	144.92	138.2	134.89	174.42	146.85	114.61	281.92	307.33	157.5	163.92	182.78	220.02	215.19	185.99	201.66
2519481543	Tsac_1567		UDP-N-acetylmuramoylalanine--D-glutamate ligase	1365	UDP-N-acetylmuramoylalanine--D-glutamate ligase	201.7	195.3	249.75	425.23	135.84	448.72	177.18	177.52	164.39	238.68	211.16	153.88	367.48	385.76	191.32	223.9	209.5	263.28	255.2	220.23	245.85		22.7064	24.6735	19.6219	20.3498	23.7712	22.0537	23.7175
2519481544	Tsac_1568			1107	cell division protein FtsW	159.62	169.95	210.62	354.93	126.12	372.69	170.77	142.12	158.77	191.47	173.97	138.71	315.97	280.68	149.61	169.85	174.24	222.26	218.69	188.37	199.11
2519481545	Tsac_1569			1095	UDP-N-acetylglucosamine-N-acetylmuramylpentapeptide N-acetylglucosamine transferase	166.14	182.93	241.06	355.5	133.05	417.75	165.03	132.8	156.33	181.47	139.05	130.78	336.81	306.86	165.71	146.69	189.67	250.8	238.35	146.34	203.23
2519481546	Tsac_1570			1251	UDP-N-acetylglucosamine 1-carboxyvinyltransferase	172.71	185.9	240.36	307.19	118.66	376.97	165.32	135.97	160.06	212.01	164.37	147.87	308.2	282.06	181.57	162.68	206.76	230.65	217.03	118.69	218.5
2519481547	Tsac_1571			720	cell division protein FtsQ	132.87	135.85	167.87	260.2	72.05	283.9	120.51	129.39	119.61	138.26	135.25	96.04	213.26	249.29	131.6	129.28	136.25	175.28	159.47	92.41	163.71
2519481548	Tsac_1572		protein of unknown function DUF881	720	Uncharacterized conserved protein YlxW, UPF0749 family	154.52	176.31	210.42	232.48	95.04	300.56	158.05	132.91	142.01	176.12	134.8	127.5	249.37	222.66	157.56	152.31	168.16	197.41	184.74	136.36	161.42		17.0135		21.2735		22.8336		22.4108
2519481549	Tsac_1573			348	Small basic protein	130.45	106.45	135.07	248.64	153.82	201.31	97.81	125.83	91.98	112.82	118.36	74.65	170.55	216.57	109.91	145.33	127.14	131.99	111.42	86.27	132.44
2519481550	Tsac_1574		cell division protein FtsA	1227	cell division protein FtsA	214.26	278.58	323.31	364.74	247.81	452	221.52	178.4	206.1	256.84	214.18	191.68	378.81	358.06	248.88	225.08	254.42	291.67	274.61	102.5	267.35		23.3705	24.6558	23.0996	23.0275	23.3293	23.4987	23.8809
2519481551	Tsac_1575		cell division protein FtsZ	1089	cell division protein FtsZ	329.32	453.67	568.89	556.24	393.74	673.18	350.49	316.99	354.82	414.65	335.53	335.83	620.66	605.73	438.38	387.87	426.51	469.46	465.86	184.4	495.84		26.3134	26.247	25.8833	25.8645	26.4259	26.1953	26.8904
2519481552	Tsac_1576			843	stage II sporulation protein GA (sporulation sigma-E factor processing peptidase)	8.23	7.65	14.56	6.87	5.24	9.77	15.44	16.38	16.12	10.36	10.57	13.38	19.13	24.01	12.32	14.43	9.99	22.72	21.16	18.77	25.59
2519481553	Tsac_1577			726	RNA polymerase, sigma 29 subunit, SigE	15.14	16.2	23.39	9.25	0.76	10.02	31.03	33.37	33.26	18.51	22.6	24.83	21.36	23.57	15.61	11.11	14.06	24.21	20.8	23.47	16.72
2519481554	Tsac_1578			771	RNA polymerase, sigma subunit, RpsG/SigG	13	10.26	17.52	6.55	3.58	11.41	25.54	26.64	29.94	21.91	21.29	27.1	19.91	19.17	15.15	15.61	11.7	22.61	21.08	19.47	18.35
2519481555	Tsac_1579			252	sporulation protein, YlmC/YmxH family	2.73	6.19	18.68	4.15	0	2.22	1.99	2.28	1.95	3.05	5.61	1.83	1.86	1.85	1.72	0	1.35	1.78	4.21	0	4.21
2519481556	Tsac_1580		Transcriptional repressor nrdR	468	transcriptional repressor NrdR	327.39	318.83	384.42	349.24	510.58	287.08	267.75	328.05	247.69	277.11	308.17	252.65	364.74	398.04	333.55	417.07	319.97	342.39	313.09	573.86	345.05				19.5696	21.9188		21.1014	21.625
2519481557	Tsac_1581		response regulator receiver	708	two-component system, OmpR family, alkaline phosphatase synthesis response regulator PhoP	170.72	163.43	180.85	156.66	182.39	153.84	146.7	149.87	151.01	145.07	164.1	150.16	176.18	170.67	186.02	186.27	177.14	183.11	173.28	174.77	158.99		19.25		19.6844	18.1473		19.7568
2519481558	Tsac_1582			1362	two-component system, OmpR family, phosphate regulon sensor histidine kinase PhoR	134.33	117.88	142.57	142.25	170.58	137.69	110.44	108.03	106.57	119.04	116.34	122.25	131.14	145.33	139.39	145.47	132.31	154.84	124.7	125.7	116.14
2519481559	Tsac_1583		phosphate binding protein	894	phosphate transport system substrate-binding protein	217.17	234.65	271.86	333.21	1038.26	314.25	235.07	230.17	230.48	260.81	282.41	280.55	429.96	411.23	305.38	319.95	305.41	510.69	611.63	773.71	654.23		22.637	24.0076	23.2165	22.6382	24.608	24.0103	23.0852
2519481560	Tsac_1584			1680	methyl-accepting chemotaxis protein	23.51	22.55	24.85	32.55	34.49	29.99	8.59	10.21	8.19	12.23	13.78	12.05	19.25	23.9	12.77	15.93	11.95	17.19	17.51	25.11	18.73
2519481561	Tsac_1585			906	phosphate transport system permease protein	133.79	157	183.15	219.56	321.61	227.2	197.89	181.46	197.16	174.82	125.84	195.1	267.66	226.63	209.93	187.25	199.66	263.56	276.96	397.63	247.97
2519481562	Tsac_1586			888	phosphate transport system permease protein	55.22	56.25	63.27	121.02	153.5	106.09	92.16	81.91	86.29	59.67	52.87	70.58	108.64	106.46	65	72.74	66.4	105.81	102.74	111.02	97.96
2519481563	Tsac_1587		phosphate ABC transporter, ATPase subunit	750	phosphate ABC transporter ATP-binding protein, PhoT family	125.17	123.2	141.29	220.47	311.98	193.1	169.64	181.3	156.42	147.32	156.94	149.4	191.37	203.99	151.72	176.95	140.9	187.92	202.67	254.23	207.45		21.8072	22.7068	21.8675	20.5265	22.4154	18.3767	22.9529
2519481564	Tsac_1588		phosphate transport system regulatory protein PhoU	657	phosphate transport system protein	164.84	167.72	179.26	245.59	356.98	274.6	312.88	322.22	310.26	232.6	209.59	223.45	223.58	198.62	249.98	226.74	230.39	233.42	243.46	315.53	237.72		23.7558	24.0293	23.3373	23.5225	22.4009	24.4209	20.5089
2519481565	Tsac_1589			717	Protein of unknown function (DUF1614)	2.3	2.76	5.6	0.09	6.16	1.45	0.7	0.96	0.57	2.81	6.52	4.25	1.31	1.21	0.97	0.8	0.95	1.04	1.36	2.26	1.15
2519481566	Tsac_1590			1134	stage II sporulation protein P	7.69	7.71	7.15	1.63	1.46	3.03	1.62	1.42	0.72	1.95	6.42	2.61	2.07	1.41	0.99	0.62	1.28	1.98	1.25	2.15	1.77
2519481567	Tsac_1591			459	Protein of unknown function (DUF3189)	5.69	5.67	9.58	3.35	10.82	2.61	0.91	1.76	0.71	1.88	6.63	1.21	1.71	0.29	1.13	0	0.93	1.79	1.54	0	0.51
2519481568	Tsac_1592			465	Protein of unknown function (DUF3189)	5.17	4.25	4.81	8.21	9.49	3.44	0.9	1.73	0.7	2.48	8.18	2.19	2.36	1	1.86	1.1	1.65	1.29	0.95	2.62	2.03
2519481569	Tsac_1593			1302	putative radical SAM enzyme, TIGR03279 family	112.51	116.36	144.4	207.65	161.06	199.07	62.86	64.48	60.3	81.62	76.71	82.65	170.32	176.06	97.7	94.01	87.18	127.09	126.51	73.53	139.24
2519481570	Tsac_1594		GTP-binding protein engA	1323	GTP-binding protein	97.28	100.28	122.16	160.97	138.48	161.27	61.61	60.46	58.72	78.14	73.11	88.81	134.88	122.13	81.43	75.39	82.06	101.1	102.07	72.37	97.2		21.9719	22.1165	19.9545	20.8009	24.9037	21.7954
2519481571	Tsac_1595			597	glycerol-3-phosphate acyltransferase PlsY	115.84	128.63	152.55	192.18	171.01	173.74	168.95	162.8	185.26	134.74	126.34	142.47	150.05	142.19	138.86	131.68	130.26	119.79	117.17	57.76	109.18
2519481572	Tsac_1596			993	glycerol 3-phosphate dehydrogenase (NAD(P)+)	95.79	113.28	147.68	130.24	117.82	147.06	173.91	143.89	170.16	121.8	120.72	142.91	148.4	126.92	139.17	114.56	137.35	113.38	113.32	66.18	106
2519481573	Tsac_1597			1479	stage IV sporulation protein A	25.96	27.02	43.99	46.72	32.46	51.69	25.5	21.79	24.63	27.52	34.39	30.94	35.47	36.28	33.99	28.44	33.77	33.13	29.44	27.7	27.73
2519481575	Tsac_1599			1227	STE24 endopeptidase	34.14	29.85	33.97	27.05	14.39	26.27	28.49	28.7	27.56	19.64	16.65	21.55	26.55	28.11	19.04	17.01	21.84	24.75	21.16	46.29	20.08
2519481576	Tsac_1600			1677	Radical SAM superfamily enzyme YgiQ, UPF0313 family	171.06	169.33	163.61	200.47	197.11	173.25	164.96	172.42	165.53	161.65	153.53	166.65	182.7	186.63	160.52	157.62	158.5	165.72	179.22	160.63	171.99
2519481577	Tsac_1601			735	glycerophosphoryl diester phosphodiesterase	128.01	131.8	138.08	155.43	93.85	157.77	126.79	119.39	124.3	135.43	142.4	144.14	126.46	132.07	144.81	122.29	131.5	131.09	133.02	119.22	141.29
2519481578	Tsac_1602		hypothetical protein	651	hypothetical protein	139.04	134.58	128.99	160.06	133.94	149.01	153.4	145.14	141.6	153.06	113.52	159.05	119.44	122.82	165.09	142.69	144.29	123.76	132.28	135.85	115.88					21.359	20.7302	21.1737
2519481579	Tsac_1603		Appr-1-p processing domain protein	522	O-acetyl-ADP-ribose deacetylase (regulator of RNase III), contains Macro domain	649.4	699.08	901.91	1047.18	1010.66	1046.83	495.29	524.39	452.45	782.1	674.17	616.32	1116.78	1188.56	829.18	889.51	815.8	968.36	992.69	1202.29	1081.17		22.9413	23.1178		19.3685	24.121	21.1434	22.0847
2519481580	Tsac_1604		Undecaprenyl-diphosphatase	807	undecaprenyl-diphosphatase	221.26	236.35	299.35	344.55	200.36	340.7	234.05	227.53	237.68	278.58	243.36	274.48	267.8	211.28	347.63	354.2	381.35	254.09	258.29	448.42	237.2								19.7183
2519481581	Tsac_1605			273	inhibitor of the pro-sigma K processing machinery	307.41	310.26	399.75	525.16	505.36	409.23	323.62	411.87	324.16	347.05	283.05	455.46	343.61	411.17	465.62	619.31	505.52	419.81	423.49	988.21	422.7
2519481582	Tsac_1606			201	small acid-soluble spore protein I (minor)	43.39	75.06	117.88	67.71	63.15	83.95	28.22	35.21	17.11	54.92	56.77	28.06	45.19	58.3	44.77	52.23	49.95	58.8	76.02	48.44	79.17
2519481583	Tsac_1607			1356	hypothetical protein	0.25	0.08	1.82	0	0	0.18	0.06	0.04	0.06	0.07	0	0.41	0.06	0.2	0	0	0.06	0.06	0	0	0.17
2519481584	Tsac_1608		beta-lactamase domain protein	1179	Flavorubredoxin	726.25	794.84	818.87	662.7	644.99	706.31	666.99	609.5	667.34	637.75	607.48	688.53	808.66	716.93	758.53	692.69	725.2	746.06	703.28	914.95	620.05		25.2549	26.8065	26.1485	27.1883	26.9869	26.8577	25.3379
2519481585	Tsac_1609			312	hypothetical protein	705.47	772.07	806.68	715.73	986.96	694.11	664.21	676.13	663.31	633.49	591.49	681.5	817.91	845.65	762.7	772.73	765.76	799.4	737.71	1083.13	708.36
2519481586	Tsac_1610		glucose-6-phosphate 1-dehydrogenase	1479	glucose-6-phosphate 1-dehydrogenase	278.7	248.49	267.03	251.54	244.77	247.43	241.76	246.71	245.37	234.95	266.23	249.65	254.55	250.33	263.28	261.14	250.42	218.51	202.14	190.09	200.36			21.3128	20.4795	23.0643	22.7915	22.8449	23.698
2519481587	Tsac_1611		cyclase family protein	630	Kynurenine formamidase	186.52	174.25	177.27	168.63	150.66	156.77	167.38	152.08	173.99	159.23	165.44	177.41	167.67	188.11	188.45	178.74	173	161.73	144.26	128.79	133.4		23.7475	23.5821	23.7941	23.212	24.1057	24.1999	24.5431
2519481588	Tsac_1612			228	hypothetical protein	161.75	127.79	150.3	152.88	135.54	123.82	161	128.72	155.11	133.04	130.61	152.05	143.21	132.57	145.36	122.98	140.31	131.57	103.82	90.75	105.98
2519481589	Tsac_1613		oligoendopeptidase F	1800	oligopeptidase F. Metallo peptidase. MEROPS family M03B	227.97	223.2	235.23	217.46	185.18	218.14	247.87	228.99	253.28	224.94	219.84	247.14	236.82	229.8	253.25	222.78	241.21	216.74	198.72	162.5	184.67		23.0872	23.3125	24.5956	23.8497	24.0663	24.5063	23.2497
2519481590	Tsac_1614		L-serine dehydratase, iron-sulfur-dependent, beta subunit	684	L-serine ammonia-lyase	221.89	250.25	269.68	211.41	280.76	260.14	261.5	227.9	277.79	246.16	262.97	268.42	278.06	258.62	270.85	274.42	262.22	244	222.1	130.48	207.65		21.6144		21.5373	21.8095	21.4317	21.4379	20.2902
2519481591	Tsac_1615		L-serine dehydratase, iron-sulfur-dependent, alpha subunit	876	L-serine dehydratase	245.85	252.3	273.65	272.91	244.43	258.72	442.18	604.34	405.68	419.91	399	328.84	277.36	323.08	346.52	406.62	344.8	242.19	231.9	188.49	265.61		23.2987	22.1917	21.1531	21.9149	23.4357	22.5613	22.9946
2519481592	Tsac_1616		3-dehydroquinate synthase	1071	3-dehydroquinate synthase	140.11	137.57	166.76	171.59	185.5	157.55	98.38	89.24	94.25	90.79	78.54	93.66	281.19	266	86.37	84.04	89.14	162.82	151.66	142.8	152.65		25.6559	25.4217	23.1966	24.5578	25.0403	24.7008	26.5934
2519481593	Tsac_1617		Prephenate dehydratase	825	prephenate dehydratase	1086.83	1203.62	1344.43	1178.92	1204.03	1356.8	829.11	709.28	810.21	611.33	524.58	615.98	788.53	730.97	378.43	365.02	358.18	1003.98	944.78	848.25	846.1		24.0891	23.544	21.0058	22.3924	23.3009	23.1857	23.4068
2519481594	Tsac_1618		phospho-2-dehydro-3-deoxyheptonate aldolase	1017	3-deoxy-D-arabinoheptulosonate-7-phosphate synthase	652.32	734.31	905.9	708.86	664.17	903.12	509.59	408.52	532.8	377.65	312.05	412.79	689.09	590.35	280.61	244.87	287.63	774.13	694.85	660.59	570.81		24.1642	26.2368	21.8701	24.6363	26.656	25.2949	26.0298
2519481595	Tsac_1619			846	prephenate dehydrogenase	406.37	426.06	646.91	487.87	444.87	578.04	340.61	277.65	344.2	218.76	216.6	242.7	581.81	570.15	212.44	183.58	213.82	623.41	544.13	598.94	477.62
2519481596	Tsac_1620		3-phosphoshikimate 1-carboxyvinyltransferase	1272	3-phosphoshikimate 1-carboxyvinyltransferase	268.82	289.09	456.47	314.41	485.47	379.74	268.06	216.38	276.49	167.76	155.33	166.36	496.59	467.09	169.39	140.01	164.48	497.61	439.94	388.46	363.81		25.3537	24.713	23.4397	23.3106	24.4134	24.1045	25.3939
2519481597	Tsac_1621			687	DNA-binding response regulator, OmpR family, contains REC and winged-helix (wHTH) domain	334.48	367.75	486.22	372.47	512.49	422.79	310.15	269.46	316.14	245.5	216.42	229.44	563.05	554.23	263.37	244.24	265.66	570.7	521.96	401.55	470.63
2519481598	Tsac_1622			1371	heavy metal sensor kinase	245.05	257.74	358.37	264.76	426.67	280.98	245.96	218.84	236.4	170.63	145.78	165.74	440.34	476.43	202.54	205.08	198.9	478.43	421.77	324.31	425.66
2519481599	Tsac_1623			147	zinc-ribbon domain	477.46	581.85	337.07	314.63	488.03	238.83	68.1	75.16	71.28	107.75	80.59	155.34	190.16	198.37	124.79	117.15	134.86	359.29	395.95	422.25	368.85
2519481600	Tsac_1624			825	LysM domain-containing protein	1310.51	1087.46	744.2	614.36	723.09	503.19	635.46	864.68	643.4	1062.79	1600.87	1217.39	605.25	746.06	656.17	786.84	738.32	482.31	647.91	667.78	792.67
2519481601	Tsac_1625			564	Putative Ca2+/H+ antiporter, TMEM165/GDT1 family	176.2	195.56	271.91	369.51	307.23	375.61	111.38	114.98	101.31	169.52	174.01	161.29	196.73	213.66	167.08	192.96	182.69	278.41	295.35	453.88	333.76
2519481602	Tsac_1626			333	hypothetical protein	327.91	361.85	353.68	284.99	172.35	285.78	516.1	802.32	457.01	499.57	454.31	373.68	144.61	216.52	286.1	450.82	310.44	231.61	294.67	358.17	384.76
2519481603	Tsac_1627			666	hypothetical protein	31.76	28.59	33.61	16.09	6.63	17.41	65.64	72.58	61.21	51.31	46.51	53.16	20.34	25.39	32.74	36.72	32.7	23.36	23.74	41.42	26.72
2519481604	Tsac_1628			492	hypothetical protein	28.06	28.13	30.28	14.77	0	16.09	59.01	77.08	62.23	45.46	34.24	40.4	17.67	22.46	30.6	21.86	22.65	18.7	23.7	46.18	25.87
2519481605	Tsac_1629			315	hypothetical protein	29	27.09	34.55	27.18	0	15.99	60.65	64.3	42.88	32	18.98	24.95	22.12	23.67	14.83	15.24	16.21	16.39	18.23	34.77	19.46
2519481606	Tsac_1630			1149	glucokinase	20.26	16.21	22.77	9.97	18.73	8.21	15.68	16.18	16.6	16.96	12.3	18.02	52.2	65.3	12.58	8.19	13.11	38.54	35.74	13.06	42.57
2519481607	Tsac_1631		Glucosamine-6-phosphate deaminase	771	glucosamine-6-phosphate deaminase	24.85	20.38	18.02	5.51	16.46	8.4	22.83	19.4	18.05	16.68	26.78	15.23	30.67	31.35	10.66	9.8	10.81	23.38	21.19	12.63	33.02		19.407		20.4478		18.786		20.6759
2519481608	Tsac_1632			663	cytochrome c-type biogenesis protein	24.76	28.88	35.74	10.87	29.13	11.82	27.68	23.17	23.95	24.03	25.9	22.45	13.35	12.65	41.5	51.18	40.94	17.49	18.65	17.13	20.27
2519481609	Tsac_1633			591	Peroxiredoxin	23.12	25	26.64	12.5	16.81	16.24	24.14	17.33	20.22	23.71	27.58	22.84	10.2	11.94	38.07	35.2	37.72	17.72	15.69	19.91	15.16
2519481610	Tsac_1634			333	thioredoxin	96.11	120.3	153.9	142.77	490.53	112.39	127.52	152.41	102.02	130.3	82.9	69.68	73.6	112.96	114.86	147.07	126.99	67.84	81.96	132.79	101.94
2519481611	Tsac_1635			690	DNA-binding response regulator, OmpR family, contains REC and winged-helix (wHTH) domain	45.88	52.63	50.89	54.98	41.59	44.97	58.88	62.05	61.22	59.96	63.79	58.68	37.79	37.73	57.56	75.24	50.06	46.29	49.54	44.1	52.79
2519481612	Tsac_1636			1362	Signal transduction histidine kinase	47.25	45.3	50.04	42.14	32.01	49.09	49.98	46.73	45.32	49.97	58.73	43.51	34.55	36.81	58.64	50.62	50.1	41.19	36.96	37.53	43.1
2519481613	Tsac_1637			243	putative membrane protein	109.37	238.51	316.66	160.68	240.72	190.22	241.7	323	185.29	287.19	147.15	120.22	169.82	261.65	228.26	264.24	266.81	199.18	220.99	138.57	308.99
2519481614	Tsac_1638			1488	Arginine/lysine/ornithine decarboxylase	1169.89	1205.85	1495.78	1876.02	1506.83	1961.5	1123.01	1102.76	1101.7	1314.55	1251.97	1347.57	1220.58	1128.41	1065.19	1031.26	1114.55	1366.16	1524.56	1864.3	1490.98
2519481615	Tsac_1639		phosphoribosylformylglycinamidine synthase	3768	phosphoribosylformylglycinamidine synthase	134.04	140.48	145.72	409.31	452.7	422.14	78.51	68.57	76.87	82.11	99.05	88.89	94.16	87.57	69.58	60.03	66.57	126.07	118.96	73.43	114.62		25.1763	26.8235	24.4143	24.3177	25.9341	24.7923	23.8754
2519481616	Tsac_1640			1455	drug resistance transporter, EmrB/QacA subfamily	67.17	66.44	69.86	120.25	207.09	100.58	33.94	38.44	32.07	57.66	57.37	48.48	30.78	28.51	27.24	32.21	30.58	52.75	56.51	46.56	57.92
2519481617	Tsac_1641			456	DNA-binding transcriptional regulator, MerR family	33.89	34	34.19	57.8	173.06	44.02	9.88	11.74	12.03	30.73	46.48	27.77	10.47	12.7	19.74	20.5	21.27	37.57	36.8	21.35	39.81
2519481618	Tsac_1642		AMMECR1 domain protein	1407	uncharacterized protein, PH0010 family/AmmeMemoRadiSam system protein A/AmmeMemoRadiSam system protein B	112.36	106.79	87.44	101.55	73.74	84.63	72.93	70.34	74.13	59.42	68.28	65.38	63.61	63.5	54.43	52.19	51.34	61.99	60.26	58.53	69.78		20.9239		21.1226	18.3056	19.7594	19.3842	21.3612
2519481619	Tsac_1643			981	pyruvate formate lyase activating enzyme	82.47	74.04	66.24	71.88	30.38	62.12	70.42	66.4	71.02	52.64	44.65	53.53	46.29	44.52	40.84	48.42	42.33	48.65	48.8	38.05	44.1
2519481620	Tsac_1644		ABC-type transporter, periplasmic subunit	1806	peptide/nickel transport system substrate-binding protein	212.26	214.62	124.06	52.45	57.75	57.92	610.97	515.4	636.78	500.69	474.39	533.8	72.23	63.3	281.06	217.82	228.96	108.53	106.76	143.76	92.61		24.5604	20.7464	25.3921	27.7715		26.9047	23.1092
2519481621	Tsac_1645			1005	peptide/nickel transport system permease protein	53.37	52.6	38.86	15.44	30.2	18.22	143.44	113.08	144.42	79.56	88.35	78.74	21.43	21.86	62.68	44.91	50.29	44.96	35.77	31.89	28.38
2519481622	Tsac_1646			837	peptide/nickel transport system permease protein	51.2	48.36	43.89	18.32	21.76	18.34	135.86	109.31	126.66	67.89	59.6	71.68	19.27	18.53	62.44	48.26	44.73	39.24	34.08	42.17	34.78
2519481623	Tsac_1647			1023	peptide/nickel transport system ATP-binding protein	43.37	43.03	30.4	16.19	26.43	17.59	116.94	93.66	122.52	65.97	65.12	54.67	16.15	17.05	51.51	34.67	42.83	35.25	29.01	37.28	30.19
2519481624	Tsac_1648			798	peptide/nickel transport system ATP-binding protein	52.15	49.42	42.75	23.85	23.51	18.94	146.26	148.47	141.78	82.64	70.96	76.23	20.02	26.53	64.74	62.17	54.48	39.28	37.3	63.55	42.1
2519481625	Tsac_1649			1239	glutamyl-tRNA reductase	50.11	46.11	61.05	72.97	73.49	68.68	23.63	25.27	22.46	33.31	34.91	36.11	48.85	43.9	40.65	48.83	37.01	47.28	44.27	54.03	41.95
2519481626	Tsac_1650		Porphobilinogen deaminase	894	hydroxymethylbilane synthase	51.24	49.12	69.58	76.05	50.62	65.66	25.29	30.32	25.73	38.76	27.35	34.85	49.05	43.42	38.23	40.32	43.59	46.19	46.14	45.38	48.65								20.6956
2519481627	Tsac_1651			1491	uroporphyrinogen III methyltransferase / synthase	67.48	71.88	88.67	97.77	50.34	90.54	41.41	40.21	38.32	47.45	47.09	51.03	62.02	67.96	60.18	55.73	65.57	76.01	65.99	63.4	67.83
2519481628	Tsac_1652		Glutamate-1-semialdehyde 2,1-aminomutase	1293	glutamate-1-semialdehyde 2,1-aminomutase	256.54	236.84	216.68	193.23	141.7	192.1	257.25	264.93	242.24	235.56	280.74	229.44	138.86	137.99	166.64	163.04	157.86	156.44	167.9	222.45	149.96		25.0465		22.6994	23.4242		22.4168	22.2768
2519481629	Tsac_1653			588	precorrin-2 dehydrogenase / sirohydrochlorin ferrochelatase	183.14	144.22	126.66	130.82	105.11	130.57	110.53	119.2	107.06	101.87	117.92	110.69	82.96	84.81	78	76.87	76.98	93	88.32	123.5	91.61
2519481630	Tsac_1654		Porphobilinogen synthase	975	porphobilinogen synthase	158.34	155.81	146.29	134.67	96.22	135.83	127.41	111.55	121.33	108.99	94.75	109.8	87.62	77.91	77.21	71.96	76.88	99.59	97.29	141.89	94.3		23.5269	24.0672	21.5462	24.2934	23.2876	23.9011	22.7713
2519481631	Tsac_1655		nitrite and sulphite reductase 4Fe-4S region	873	Dissimilatory sulfite reductase (desulfoviridin), alpha and beta subunits	24.78	22.88	39.34	26.95	132.11	21.53	6.12	4.81	4.03	9.68	7.97	8.15	45.38	42.63	5.85	3.01	5.75	7.63	9.91	6.97	11.21				20.8744		24.1779
2519481632	Tsac_1656			210	sulfur carrier protein	11.77	10.9	14.7	8.21	31.53	12.57	2.78	2.74	2.34	5.03	7.76	3.96	22	27.9	2.47	5.18	1.62	3.56	4.63	3.86	8.98
2519481633	Tsac_1657			822	Molybdopterin or thiamine biosynthesis adenylyltransferase	20.39	16.33	43.28	24.05	19.47	16.93	4.77	3.36	3.49	4.67	10.71	6.07	34.48	37.58	3.05	3.43	3.73	7.55	6.12	3.45	8.46
2519481634	Tsac_1658			414	Proteasome lid subunit RPN8/RPN11, contains Jab1/MPN metalloenzyme (JAMM) motif	17.25	15.58	25.17	22.61	18.66	11.98	3.22	4.31	2.77	6.03	10.76	5.36	31.59	29.27	1.46	4.48	3.9	5.06	4.91	4.9	8.83
2519481635	Tsac_1659		SirA-like domain-containing protein	258	TusA-related sulfurtransferase	11.45	13.71	25.73	20.05	19.25	12.71	1.62	2.23	1.59	2.98	2.95	2.51	23.37	29.42	2.35	5.21	0.99	4.35	2.74	7.86	8.22						25.3194
2519481636	Tsac_1660		Cysteine synthase	1227	O-acetylhomoserine (thiol)-lyase	16.06	18.15	29.5	11.54	26.99	10.49	3.81	3.1	4	4.69	4.25	2.34	29.8	31.58	2.4	1.93	3.81	5.79	5.54	5.95	7.49						22.0728
2519481637	Tsac_1661			801	sulfate adenylyltransferase subunit 2	12.95	10.91	44.42	7	1.38	5.29	1.15	1.58	1.74	2.52	0.14	2.08	22.87	24.27	1.62	0.64	1.49	4.2	3.42	4.56	3.24
2519481638	Tsac_1662		sulfate adenylyltransferase, large subunit	1686	bifunctional enzyme CysN/CysC	12.02	12.1	41.06	4.53	19.31	5.83	1.73	1.4	1.07	1.88	1.48	1.21	26.75	29.66	1.13	1.63	1.82	4.13	3.41	5.05	5.31						26.344
2519481639	Tsac_1663			840	NitT/TauT family transport system ATP-binding protein	9.24	8.55	27.75	6.38	9.85	4.38	1.19	1.3	1.07	1.26	0.52	0.55	22.47	21.95	1.85	1.52	1.72	5.08	4.42	4.35	4.91
2519481640	Tsac_1664			732	NitT/TauT family transport system permease protein	10.51	10.52	25.41	6.98	0	4.48	1.14	1.02	1.45	1.31	3.27	0.63	20	22.1	1.18	0	1.28	3.58	2.65	1.66	4.35
2519481641	Tsac_1665		adenylylsulfate reductase, thioredoxin dependent	729	phosphoadenosine phosphosulfate reductase	17.24	16.41	45.63	11.15	14.38	7.57	1.6	1.82	1.68	2.63	3.43	1.52	36.3	40.37	1.42	0	2.22	6.05	3.39	4.45	5.01						23.9203
2519481642	Tsac_1666			774	hypothetical protein	113.22	115.35	109.19	73.2	22.82	55.79	124.28	141.18	119.73	83.71	65.86	86	56.65	60.81	48.52	41.27	46.39	43.4	45.99	53.99	48.28
2519481643	Tsac_1667			93	hypothetical protein	113.72	151.05	131.12	92.05	0	61.91	173.13	116.32	193.66	121.8	94.66	131.22	83.35	58.7	61.41	53.69	58.55	69.98	66.48	69.8	48.16
2519481644	Tsac_1668		hypothetical protein	504	hypothetical protein	1683.11	1863.48	2058.6	6106.55	8202.17	5639.4	4144.71	5479.51	4199.45	7073.76	6833.23	6842.03	4513.71	5579.38	7275.35	9485.97	8524.94	7095.1	8534.98	12243.9	9560.69		20.7612		19.2485	19.6594		20.3429	21.4966
2519481646	Tsac_1669			1239	GTP-binding protein HflX	75.83	85.75	96.05	98.96	177.27	104.95	85.78	83.74	78.1	101.11	91.93	96.33	94.8	93.23	122.92	131.19	126.08	122.69	115.7	107.07	127.86
2519481647	Tsac_1670			483	Protein of unknown function (DUF3189)	0.57	3.23	2.4	0.89	0	1.49	0.52	0.95	0.51	1.19	0	1.34	0.65	0.14	0.36	0.93	0	0.31	0.37	0.84	0.73
2519481648	Tsac_1671		NUDIX hydrolase	429	NUDIX domain-containing protein	649.94	759.67	605.39	207.58	127.35	250.91	3165.95	4444.91	3144.24	1716.46	1856.22	1331.55	681.36	798.46	1880.1	2237.8	1944.04	466.12	564.31	696	667.39		24.1865		24.6443	23.0561		24.0551	21.285
2519481649	Tsac_1672			648	uncharacterized protein, YigZ family	456.57	513.69	596.96	344.51	411.33	371.84	764.23	741.76	741.71	607.81	570.92	667.25	723.93	738.92	955.19	935.08	836.4	740.93	684.63	609.78	751.25
2519481650	Tsac_1673			240	hypothetical protein	230.64	191.2	199.38	177.57	96.57	154.28	387.59	373.79	363.61	265.58	290.27	290.82	237.19	259.1	365.24	348.36	353.1	273.05	245.83	184.25	225.43
2519481651	Tsac_1674		CoA-binding domain protein	390	hypothetical protein	271.54	286.82	249.75	159.96	208	158.3	564.52	586.06	569.69	393.32	367.57	441.14	265.62	275.36	514.75	497.53	483.23	288.68	259.76	238.21	283.5			21.828	23.1405	24.5063	19.9469	24.1636	20.9806
2519481652	Tsac_1675			396	hypothetical protein	1.73	1.31	3.7	3.42	0	1.62	0.84	0.44	0.41	0.97	0.82	0.47	0.4	0.84	1.31	0.81	0.86	0.76	1.56	0	0.6
2519481653	Tsac_1676			360	hypothetical protein	4.96	6.36	13.94	9.75	4.6	5.33	2.55	4.32	2.96	2.13	0	1.54	1.96	3.51	1.68	1.6	2.13	2.29	3.68	6.76	5.89
2519481654	Tsac_1677		UPF0082 protein yeeN	735	DNA-binding regulatory protein, YebC/PmpR family	325.07	380.4	472.22	687.82	706.52	647.17	203.63	199.87	190.68	223.59	208.94	246.9	455.43	459.7	241.94	252.41	249.93	359.79	342.47	248.38	370.93		22.998	24.2264	22.6131		22.4838		18.9641
2519481655	Tsac_1678		CheW domain protein	447	purine-binding chemotaxis protein CheW	1064.56	1107.58	1120.41	647.95	274.07	541.01	1195.04	1690.9	1023.95	1084.05	682.98	577.64	686.85	1073.87	1051.35	1528.13	975.51	528.68	557.4	1197.09	758.39		23.916	24.5562	25.8284	25.9513	25.2953	25.0442	21.4577
2519481656	Tsac_1679			552	hypothetical protein	16.05	15.65	26.71	25.88	10	26.8	9.52	11.47	7.27	8.17	4.92	11.39	17.45	19.42	11.6	16.12	12.95	26.56	23.04	22.05	27.12
2519481657	Tsac_1680			498	Holliday junction endonuclease RuvC	275.53	315.71	393.5	367.65	593.96	391.99	195.33	177.48	197.26	238.83	186.81	254.32	458.49	477.67	353.95	305.18	325.64	461.62	419.97	233.8	429.12
2519481658	Tsac_1681			561	Holliday junction DNA helicase subunit RuvA	178.24	199.58	228.93	213.3	308.88	246.76	114.95	112.73	123.75	154	164.28	177.31	258.91	266.43	217.64	179.73	205.51	280.57	252.53	152.58	253.6
2519481659	Tsac_1682			996	Holliday junction DNA helicase subunit RuvB	199.68	218.45	273.23	253.64	261.52	288.33	195.25	169.22	192.5	202.11	217.91	223.69	282.78	259.36	232.4	192.89	216.21	305.92	270.55	181.66	234.2
2519481660	Tsac_1683			213	Protein of unknown function (DUF2905)	152.51	132.39	192.41	207.31	196.9	197.86	145.31	143.72	122.99	130.24	138.79	142.79	169.47	183.79	163.72	173.42	166.17	203.35	176.23	154.28	181.51
2519481661	Tsac_1684		SpoIID/LytB domain protein	1584	stage II sporulation protein D	206.29	211	212.73	261.46	309.72	277.98	229.69	200.75	231.17	234.65	241.65	242.97	226.95	215.32	255.66	240.55	240.59	275.95	246.73	192.85	223.24		23.203		21.9716			21.5573
2519481662	Tsac_1685			1026	S-adenosylmethionine--tRNA ribosyltransferase-isomerase	248.27	256.59	293.3	329.11	342.08	327.29	223.37	212.56	229.64	265.52	222.03	276.71	287.03	278.31	306.32	310.92	289.34	336.42	307.32	219.05	302.72
2519481663	Tsac_1686		Queuine tRNA-ribosyltransferase	1125	queuine tRNA-ribosyltransferase	253.16	246.86	324.71	360.91	317.86	356.14	242.94	216.16	241.66	269.38	287.12	286.71	306.46	316.2	332.9	316.51	326.19	358.28	311.99	210.24	316.94		22.4571		21.8136		21.2881
2519481664	Tsac_1687		preprotein translocase, YajC subunit	285	preprotein translocase subunit YajC	520.98	765.98	1238.67	819.83	675.77	813.46	831.05	1236.27	754.88	1322.68	1032.68	770.72	1157.5	1778.89	1073.6	1528.8	1372.69	992.99	1225.35	1197.13	1724.65		23.8979	22.5473	21.9702	19.8996	23.3126	21.2392	20.3895
2519481665	Tsac_1688			393	putative membrane protein, TIGR04086 family	58.02	56.4	76	83.84	33.7	68.17	39.7	36.46	41.45	45.68	41.76	47.75	61.57	66.92	46.68	33.88	40.49	45.88	46.07	33.03	50.09
2519481666	Tsac_1689			1380	uncharacterized protein	283.07	279.36	357.83	330.46	301.92	341.21	196.72	186.77	195.76	246.17	267.61	244.58	378.86	410.7	449.59	418.62	408.28	453.73	397.26	288.98	410.24
2519481667	Tsac_1690		protein-export membrane protein SecD	1236	preprotein translocase subunit SecD	951.3	1083.81	1371.07	1163.63	1105.04	1242.14	877.54	719.29	884.68	983.93	929.96	1017.6	1175.8	1108.54	1298.32	1177.5	1277.02	1513.85	1258.3	891.79	1131.6		26.6901	27.3725	26.652	26.993	26.984	26.5998	26.0889
2519481668	Tsac_1691		protein-export membrane protein SecF	939	protein translocase subunit secF	811.83	799.41	947.45	996.7	875.67	978.9	672.93	639.04	689.96	774.18	857.43	804.36	859.91	880.89	945.03	931.36	956.49	1050.83	936.93	836	847.07		25.2359	25.1336	24.6311	23.7585	25.1058	24.4639	23.6856
2519481669	Tsac_1692		hypothetical protein	312	Polyhydroxyalkanoate synthesis regulator phasin	1458.27	1811.61	1998.52	1693.98	1715.68	1635.82	2178.73	2638.69	1984.69	2872.4	2226.61	1962.14	1959.31	2224.56	2567.66	2885.12	2496.07	2024.63	2003.66	2425.02	2108.09		26.7435	26.1093	27.4638	27.8228	25.3281	27.2611	26.7976
2519481670	Tsac_1693		2-polyprenylphenol 6-hydroxylase	1671	2-octaprenylphenol hydroxylase	172.08	164.46	212.05	168.61	164.79	188.32	141.39	120.25	142.37	153.9	162.8	155.52	184.67	179.49	254.88	242.66	254.95	364.69	290.02	264.63	250.77
2519481671	Tsac_1694			2454	single-stranded-DNA-specific exonuclease	116.98	110.37	142.25	128.06	113.56	131.26	91.45	85.42	95.54	96.7	91.06	95.35	109.44	115.3	157.9	170.87	165.73	230.31	185.57	170.77	170.42
2519481672	Tsac_1695		Adenine phosphoribosyltransferase	522	adenine phosphoribosyltransferase	223.92	225.25	253.42	313.71	278.04	324.63	190.35	164.69	184.74	215.16	216.95	197.65	220.21	208.28	239.54	226.52	247.43	295.51	252.95	239.37	223.55		21.0666	23.9991	22.0266	23.19	21.9741	23.1563	21.9323
2519481673	Tsac_1696			2157	GTP pyrophosphokinase	175.46	161.6	175.15	234.86	187.53	239.21	147.44	151.45	148.62	168.89	174.29	160.55	138.85	147.07	177.03	194.7	182.08	198.76	173.53	137.67	175.69
2519481674	Tsac_1697			450	D-tyrosyl-tRNA(Tyr) deacylase	128.35	135.73	135.67	192.01	104.24	196.02	141.83	121.48	140.44	148.47	145.15	151.61	102.66	94.54	158.45	125.76	156.74	154.94	140.53	75.73	108.97
2519481675	Tsac_1698			642	Glyoxylase, beta-lactamase superfamily II	126.44	118.64	140.17	159.91	137.53	182.12	153.08	156.59	154.8	151.02	167.76	157.82	98.67	97.17	159.58	166.33	172.69	142.16	128.49	105.53	120.81
2519481676	Tsac_1699		AIR synthase related protein domain protein	978	Hydrogenase maturation factor	103.93	105.97	117.59	80.1	84.64	91.66	75.32	65.31	68.72	75.58	60.9	80.06	150.68	128.8	106.88	113.83	106.66	129.88	129.05	207.82	111.36		21.9296	21.0674	20.0359		20.9119	21.4615	20.6127
2519481677	Tsac_1700			243	hypothetical protein	121.24	101.91	125.14	159.41	186.22	186.27	129.43	145.87	123.64	142.61	148.04	116.42	115.04	127.4	136.74	189.68	141.11	141.61	118.49	166.95	157.65
2519481678	Tsac_1701		Bifunctional protein pyrR	534	pyrimidine operon attenuation protein / uracil phosphoribosyltransferase	1410.43	1517.75	1747.11	2406.31	4196.73	1950.91	918.17	1295.69	797.79	1789.17	1593.61	1266.57	1274.68	1502.72	1515.11	2122.55	1619.3	1687.82	1768.75	2420.44	2136.03		24.6102	23.6158	24.8951	24.9884	24.0779	25.0002	24.5048
2519481679	Tsac_1702		Aspartate carbamoyltransferase	933	aspartate carbamoyltransferase	41.96	39.26	43.26	101.32	13.6	74.06	6.35	6.97	5.62	6.38	8.15	5.75	20.31	25.05	3.99	1.3	3.65	14.75	13.06	3.48	17.18		21.5686	27.7991		28.9863	20.9156	27.5283
2519481680	Tsac_1703		dihydroorotase, multifunctional complex type	1296	dihydroorotase	45.15	47.37	56.1	117.37	20.44	101.14	7.85	7.73	8.21	5.93	4.36	7.13	11.9	11.92	2	2.87	2.56	11.08	12.47	3.13	17.28		24.0448	22.0198		29.011	19.6814	27.4371
2519481681	Tsac_1704		Orotidine 5'-phosphate decarboxylase	921	orotidine-5'-phosphate decarboxylase	233.99	260.53	485.46	700.37	55.72	643.68	148.28	143.64	145.06	339.47	276.01	345.8	377.91	390.64	758.77	804.78	814.9	692.04	683.66	627.25	657.32		22.667	23.115	22.9474	24.991	21.0621	23.522
2519481682	Tsac_1705	fnor		732	dihydroorotate dehydrogenase electron transfer subunit	195.99	185.93	330.76	609.29	43.73	519.81	116.48	119.65	110.27	246.8	247.51	256.76	227.31	243.11	515.88	579.84	562.23	523.56	502.06	399.04	508.84
2519481683	Tsac_1706		dihydroorotate dehydrogenase family protein	906	dihydroorotate dehydrogenase (NAD+) catalytic subunit	157.21	163.66	307.27	511.3	8.53	480.45	94.57	85.43	92.62	186.16	168.06	195.41	187.8	198.48	330.27	356.55	391.14	546.62	505.07	389.12	450.02		19.3501	22.0695		25.6227	21.6537	24.6453
2519481684	Tsac_1707		orotate phosphoribosyltransferase	576	orotate phosphoribosyltransferase	181.94	192.21	322.12	598.31	54.61	584.51	96.32	93.01	98.64	198.32	239.06	195.17	196.57	192.22	344.17	372.55	372.83	591.07	560.6	437.38	503.61		22.3297	24.7225	22.177	25.9459	23.5992	24.5899	22.3669
2519481685	Tsac_1708		Conserved hypothetical protein CHP00095	1176	23S rRNA (cytosine1962-C5)-methyltransferase	145.64	145.46	166.04	172.45	182.54	163.21	115.42	125.36	103.17	140.32	119.96	124.99	121.25	117.64	104.19	113.39	114.46	105.47	115.66	184.56	109.25		22.0645	20.6422
2519481689	Tsac_1709		GCN5-related N-acetyltransferase	552	Protein N-acetyltransferase, RimJ/RimL family	362.66	347.6	411.63	416.81	481.87	386.24	181.36	209.95	171.59	223.81	208.31	220.07	189.09	203.95	171.81	192.17	163.69	325.39	311.37	585.75	333.76		21.8549	21.0502	19.5091		20.0026	21.629	22.5307
2519481690	Tsac_1710			615	2'-5' RNA ligase	284.98	282.55	319.39	300.61	246.76	290.5	149.63	158.69	136.04	180.9	170.89	171.67	151.51	170.39	153.65	162.91	153.84	288.65	271.14	434.05	289.6
2519481691	Tsac_1711		Fibronectin-binding A domain protein	1716	Predicted component of the ribosome quality control (RQC) complex, YloA/Tae2 family, contains fibronectin-binding (FbpA) and DUF814 domains	87.97	92.29	107.94	89.36	58.85	78.67	58.58	66.83	59.68	66.57	58.96	70.63	77.66	77.48	86.38	87.19	84.09	72.24	68.51	108.28	66.01					21.0153	20.8194		20.3422
2519481692	Tsac_1712		Diaminopimelate epimerase	834	diaminopimelate epimerase	195.82	235.06	260.88	296.04	305.7	289.39	107.74	114.47	105.72	176.56	140.22	150.2	289.27	300	199.21	201.8	207.91	296.36	283.82	296.24	282.95		24.0099	24.1505	23.5411	23.8346	23.1636	23.878	23.646
2519481693	Tsac_1713		Conserved hypothetical protein CHP00255	906	TIGR00255 family protein	309.8	346.85	428.41	418.93	409.32	478.59	189.69	177.84	173.67	266.79	238.84	277.95	421.5	431.79	304.01	284.69	293.76	431.43	405.73	262.85	397.46		19.2105	20.4268				21.6139	20.1809
2519481694	Tsac_1714		UPF0296 protein	285	hypothetical protein	257.11	263.97	318.2	362.16	199.44	380.21	193.2	168.79	181.54	264.74	221.18	253.99	353.05	308.12	296.64	281.9	281.22	379.29	354.53	229.18	299.43		21.2721	21.9825		20.2638	20.4361	20.3288	20.2335
2519481695	Tsac_1715			618	guanylate kinase	341.6	322.26	386.03	474.44	358.97	472.45	210.05	235.67	217.11	311.9	257.81	312.95	391.38	406.57	338.43	313.98	308.67	407.33	377.87	296.06	383.18
2519481696	Tsac_1716		DNA-directed RNA polymerase subunit omega	210	DNA-directed RNA polymerase subunit omega	271.43	290.36	330.77	401.47	386.29	418.52	229.23	199.21	203.1	273.81	270.15	281.3	355.72	354.76	257.53	257.9	264.98	331.3	315.01	309.09	300.85		19.5965	23.2711	20.4511	21.4424	23.0392	21.1958	21.7426
2519481697	Tsac_1717		phosphopantothenoylcysteine decarboxylase/phosphopantothenate/cysteine	1200	phosphopantothenoylcysteine decarboxylase / phosphopantothenate--cysteine ligase	344.35	341.3	387.77	491.75	493.44	488.62	301.03	345.26	285.84	366.93	364.45	365.32	418.59	427.87	349.59	347.3	360.19	396.42	403.41	534.15	377.48		21.708	21.519	23.0479	21.8711	22.1595	20.3126	18.806
2519481698	Tsac_1718		primosomal protein N'	2196	replication restart DNA helicase PriA	62.23	66.81	87.72	152.06	106.05	160.89	29.21	29.95	28.22	44.02	45.09	41.72	60.55	62.91	46.38	46.53	47.5	73.31	67.57	53.02	71.07				18.8195		19.5551
2519481699	Tsac_1719			477	peptide deformylase	223.88	239.52	331.7	380.35	451.2	432.38	129.08	126.18	122.71	206.27	197.32	175.98	209.63	207.41	189.21	190.58	190.86	290.14	267.37	97.81	301.97
2519481700	Tsac_1720			942	methionyl-tRNA formyltransferase	124.59	175.63	229.25	246.47	231.99	343.57	82.01	59.38	77.61	133.09	134.41	133.96	145.96	129.9	129.43	104.18	126.27	205.6	186.49	60.72	170.18
2519481701	Tsac_1721			753	hypothetical protein	119.39	140.95	202.64	217.55	294.61	334.22	57.5	50.59	57.84	92.93	88.48	107.43	110.02	95.93	102.96	82.21	104.18	167.6	150.02	70.04	138.06
2519481702	Tsac_1722			684	hypothetical protein	546.6	619.76	697.33	728.66	1249.73	815.26	527.03	559.95	521.83	739.45	637.48	716.6	784.05	807.49	837.23	830.74	863.4	872.11	904.65	1023.11	870.42
2519481703	Tsac_1723		sun protein	1344	16S rRNA (cytosine967-C5)-methyltransferase	189.42	182.02	192.72	206.89	285.37	201.3	104.72	113.12	105.5	133.63	145.8	134.06	178.28	194.33	170.29	175.48	163.65	224.87	207.79	274.99	198.82		19.9894	22.2622	16.8475	21.9534	22.4292	19.2138	20.9181
2519481704	Tsac_1724		Ribosomal RNA large subunit methyltransferase N	1032	23S rRNA (adenine2503-C2)-methyltransferase	262.33	288.06	324.13	387.41	442.76	405.82	192.97	184.51	194.35	259.89	254.75	271.7	294.24	270.5	270.08	236.78	248.99	331.64	305.53	215.42	275.83		21.3619	23.8743			21.8243
2519481705	Tsac_1725		Protein phosphatase 2C-like	735	protein phosphatase	168.93	196.64	239	281.2	284.56	315.21	125.31	103.03	122.07	151.76	153.78	184.64	194.85	179.62	186.84	146.24	167.62	245.9	211.61	127.5	177.37			21.1501	20.0861	21.0792	21.642	20.9807
2519481706	Tsac_1726		Cyclin-dependent kinase	1911	serine/threonine protein kinase	298.5	299.69	340.1	422.49	450.78	441.96	237.05	235.98	235.31	305.11	284.48	294.81	290.1	289.93	293.24	290.78	280.67	372.16	345.43	342.85	335.05			23.3857	21.6889	21.0121	21.9925	20.4981
2519481707	Tsac_1727			876	ribosome biogenesis GTPase	237.39	222.36	268.81	411.83	393.73	405.15	149.33	155.35	154.94	187.05	198.01	182.47	201.57	207.25	201.81	188.69	198.82	287.79	251.35	259.81	230.23
2519481708	Tsac_1728		ribulose-phosphate 3-epimerase	654	ribulose-5-phosphate 3-epimerase	177.89	180.11	221.86	293.52	272.55	319.76	113.53	108.58	109.78	148.54	159.2	160.44	166.06	159.93	163.4	182.36	161.71	232.78	202.3	224.55	202.94		22.7999	21.0658	21.3915	22.1646	21.5678	22.2413	22.837
2519481709	Tsac_1729			636	thiamine pyrophosphokinase	232.48	219.23	272.32	460.63	464.21	404.13	160.95	196.43	168.49	203.61	193.78	198.12	201.17	220.77	211.98	268.35	223.41	300.06	270.1	313.83	284.3
2519481710	Tsac_1730			186	hypothetical protein	41.72	25.73	48.55	103.3	228.45	61.91	15.25	17.02	14.08	28.9	28.63	24.35	35.78	47.61	32.57	39.58	29.73	52.69	59.36	95.97	73.51
2519481711	Tsac_1731			93	hypothetical protein	16.98	33.57	123.65	48.34	47.47	32.68	8.97	17.94	12.32	13.42	35.06	14.91	21.05	21.48	25.12	4.82	14.64	30.57	25.64	65.43	21.55
2519481712	Tsac_1732		50S ribosomal protein L28	192	large subunit ribosomal protein L28	316.2	873.62	1257.39	1023.21	1595.19	1341.18	298.95	360.84	190.16	814.94	275.1	289.38	901.29	1367.95	694.06	807.23	673.14	916.02	906.22	2436.23	1093.99		23.6727	24.5144	24.6049	22.5656		22.8165	22.8853
2519481713	Tsac_1733		protein of unknown function DUF322	351	Uncharacterized conserved protein YloU, alkaline shock protein (Asp23) family	142.64	177.57	180.09	149.66	221.68	149.46	119.32	128.04	107.05	124.98	108.99	130.37	206.35	200.49	152.85	157.22	143.75	158.36	165.32	195.33	180.67			23.4149	19.0819	22.1436	19.9137	22.0504
2519481714	Tsac_1734		DAK2 domain fusion protein YloV	1584	hypothetical protein	168.14	164.88	168.69	168.23	165.48	159.69	109.6	101.5	112.25	123.93	130.23	136.92	203.96	193.76	164.32	156.45	158.83	181.59	178.93	177.49	169.07		22.2529	23.1644	23.5945	23.3045	23.1855	21.7951	23.3327
2519481715	Tsac_1735			2049	ATP-dependent DNA helicase RecG	193.39	180.03	183.7	175.2	153.25	181.6	129.15	126.24	126.53	155.02	138.07	164.23	187.18	186.6	196.84	184.4	188.48	176.16	170.61	133.64	171.49
2519481716	Tsac_1736		degV family protein	843	EDD domain protein, DegV family	204.24	204.65	245.37	192.13	139.43	195.33	147.46	149.22	148.58	182.08	157.16	187.2	217.07	221.92	237.94	248.86	241.42	172.16	172.24	146.3	170.03		22.7687	23.9654	22.7918	23.4689	23.2402	22.9981
2519481717	Tsac_1737			228	Small, acid-soluble spore protein, alpha/beta type	463.56	715.6	663.82	259.3	128.28	312.87	237.84	233.2	239.49	316.61	253.59	354.38	463.29	453.19	370.42	342.55	382.5	266.42	263.03	256.22	251.77
2519481718	Tsac_1738			228	Small, acid-soluble spore protein, alpha/beta type	59.64	49.75	54.16	31.06	50.83	34.02	16.47	17.67	10.05	34.52	28.6	40.95	21.29	19.86	24.67	29.48	23.51	20.67	22.47	16.01	18.09
2519481719	Tsac_1739			585	16S rRNA (guanine(966)-N(2))-methyltransferase RsmD	159.66	184.27	226	185.91	181.12	194.94	128.78	132.5	118.11	153.26	141.38	158.5	161.82	163.65	154.13	169.29	153.01	170.85	164.41	160.89	175.7
2519481720	Tsac_1740			480	Phosphopantetheine adenylyltransferase	187.14	189.03	218.52	218.63	260.98	190.93	147.04	146.02	140.19	164.59	188.38	188.55	162.48	175.46	172.52	166.45	175.31	181.1	179.59	130.16	182.7
2519481721	Tsac_1741		vacuolar-type H+-ATPase subunit H	465	glycyl-tRNA synthetase beta chain	314.88	383.77	414.62	355.87	434.36	345.51	302.31	329.42	278.69	361.88	306.88	332.81	296.71	329.31	343.89	365.38	347.84	313.39	318.72	307.97	327				21.0314	19.7877	19.3303	20.7734	19.9672
2519481722	Tsac_1742			1164	sporulation integral membrane protein YlbJ	63.43	61.59	81.42	74.34	79.17	70.35	59.35	62.19	60.06	59.21	68.35	64.25	76.55	73.27	54.19	58.63	58.62	82.2	74.74	158.93	63.7
2519481723	Tsac_1743			1203	Predicted nucleotidyltransferase	83.52	83.3	108.42	91.74	65.14	92.87	68.31	62.09	71.38	61.68	52.49	69.24	102.12	91.65	57.18	52.42	60.75	95.02	93.09	170.64	79.66
2519481724	Tsac_1744	pta	phosphate acetyltransferase	987	phosphotransacetylase	740.62	726.38	753.58	774.65	532.84	714.8	642.4	623.06	637.25	705.41	709.69	771.89	0.56	0.13	530.41	562.48	537.14	537.38	528.23	708.62	519.61		28.7136	28.0516	28.2577	28.0398		27.5263	27.2705
2519481725	Tsac_1745	ack	acetate kinase	1203	acetate kinase	743.51	676.14	778.54	717.77	494.05	698.14	574.07	530.23	598.57	646.65	687.78	752.34	15.62	12.89	531.06	517.79	544.66	572.04	561.35	563.51	527.73		27.7096	28.0434	27.9341	27.9063		27.0845	27.1891
2519481726	Tsac_1746			492	uncharacterized protein	1579.83	1748.83	2187.56	2754.54	4356.46	2779	1284.64	1288.41	1338.78	2089.21	1888.7	1899.68	2898.29	2775.93	1705.31	1730.7	1967.48	2063.78	2208.41	1533.69	2171.04
2519481727	Tsac_1747		50S ribosomal protein L32	183	LSU ribosomal protein L32P	1525.14	1681.36	1901.67	2646.47	4104.18	2500.96	1150.66	1349.59	1206.49	1666.5	1581.54	1701.44	2447.05	2209.04	1548.11	1698.05	1743.99	1759.43	1827.73	1480.87	1737.8			24.3543	20.7039		24.2809	19.5787
2519481728	Tsac_1748		Transcription factor fapR	591	Thioesterase superfamily protein	1010.74	968	1230.84	1358.41	294.13	1218.11	735.6	961.39	693.56	1120.73	1019.71	996.9	1479.53	1785.3	968.98	1244.51	947.15	1400.99	1413.9	1892.52	1707.84		21.7483	21.7565	21.9454	21.9724	21.0195	21.4965	23.2109
2519481729	Tsac_1749		Phosphate acyltransferase	1002	phosphate:acyl-[acyl carrier protein] acyltransferase	557.09	573.75	747.23	841.23	207.63	842.33	473.17	503.65	493.88	760.76	752.43	767.91	857.73	884.5	777.49	769.3	751.32	920.4	886.04	945.79	922.03		22.5155	24.0328	21.4388	25.4327	20.1855	22.3142	24.5579
2519481730	Tsac_1750		3-oxoacyl-[acyl-carrier-protein] synthase 3	1002	3-oxoacyl-[acyl-carrier-protein] synthase-3	497.25	538.86	710.64	807.67	164.12	896.76	462.43	427.44	457.85	707.68	698.3	747.15	802.01	719.26	746.75	663.12	724.83	890.91	856.25	627.96	786.75		25.9342	26.7819	25.7412	26.4737	24.2617	25.7537	24.9509
2519481731	Tsac_1751		enoyl-(acyl-carrier-protein) reductase II	948	enoyl-[acyl-carrier protein] reductase II	544.56	615.21	832.94	953.53	215.38	1025.62	481.73	458.1	496.97	731.19	781.88	796.92	849.43	844.01	823.33	807.25	797.26	1012.52	969.12	646.62	963.36		26.6505	26.9652	24.9177	25.1766	25.4878	25.5455	27.5044
2519481732	Tsac_1752		malonyl CoA-acyl carrier protein transacylase	933	[acyl-carrier-protein] S-malonyltransferase	581.58	711.32	1023.36	1145.43	332.41	1322.31	517.55	453.19	513.03	849.12	819.84	949.15	1105.29	1062.95	1034.02	894.19	974.5	1293.8	1221.93	567.87	1182.88		25.0536	26.1018	24.0814	24.6319	24.693	24.2914	26
2519481733	Tsac_1753		3-oxoacyl-(acyl-carrier-protein) reductase	744	3-oxoacyl-[acyl-carrier-protein] reductase	768.91	926	1349.62	1432.26	548.88	1614.37	699.6	681.31	686.05	1300.29	1248.39	1271.65	1402.18	1495.03	1472.9	1480.33	1460.26	1731.26	1687.38	907.34	1710.09		20.0341	24.4075	23.8025	23.9681	24.4241	24.0761	25.343
2519481734	Tsac_1754			231	acyl carrier protein	1516.52	3174.33	4919.15	3078.71	1445.32	4162.31	2781.63	2126.11	2375.48	5504.42	2774.94	3652.68	4996.08	4994.42	5058.54	4561.91	5169.49	5597.7	5799.81	4408.11	4988.36
2519481735	Tsac_1755		3-oxoacyl-[acyl-carrier-protein] synthase 2	1230	3-oxoacyl-[acyl-carrier-protein] synthase II	502.29	584.9	838.25	887.87	407.83	1027.99	388.72	316.07	407.72	680.85	702.9	739.66	835.22	770.34	754.16	702.43	763.54	1155.28	1059.58	618.75	909.34		25.8593	26.2903	25.8423	25.8269	26.3558	26.0742	26.5344
2519481736	Tsac_1756		Ribonuclease 3	699	ribonuclease-3	445.76	454.77	683.03	804.92	348.95	839.76	316.52	282.37	310.71	534.9	551.03	553.23	663.05	698.63	614.26	585.23	607.64	970.16	862.62	648.87	793.57			22.739	20.4531	19.7342		18.9425	21.8985
2519481737	Tsac_1757			1065	Radical SAM superfamily protein	524.26	483.93	760.79	884.91	278.77	942.38	333.94	320.3	333.15	586.05	625.56	623.7	722.14	774.29	668.61	679.91	693.29	1064.46	967.56	858.61	886.97
2519481738	Tsac_1758		Stage V sporulation protein S	261	stage V sporulation protein S	472.05	450.9	627.79	713.53	207.21	658.77	412.34	672.44	361.02	539.91	646.68	506.51	568.22	720.87	522.17	765.52	537.89	724.87	681.87	837.8	774.52		26.9803	26.3939	26.0317	26.9939	25.2838	26.302	27.324
2519481739	Tsac_1759		chromosome segregation protein SMC	3549	condensin subunit Smc	118.76	114.96	178.67	196.4	76.81	207.96	61.02	60.87	60.16	74.87	64.86	70.18	118.92	137.84	65.15	74.8	69.81	143.72	119.38	105.39	120.43		24.4427	22.5971	22.9663	19.5268	21.1105	24.1075	24.7759
2519481740	Tsac_1760		signal recognition particle-docking protein FtsY	966	fused signal recognition particle receptor	140.62	143.26	199.74	216.76	157.67	227.08	96.38	95.85	95.34	114.18	79.88	107.38	134.15	155.21	97.64	98.81	102.08	167.43	153.6	114.65	143.62		22.4424	24.2912	23.4576	23.6759	24.2259	23.3808	22.3614
2519481741	Tsac_1761			354	hypothetical protein	222.13	201.94	240.7	376.64	595.5	338.64	102.75	99.64	109.15	133.96	113.29	123.26	207.92	222.11	110.24	110.68	117.53	227.81	200.1	176.49	193.12
2519481742	Tsac_1762		signal recognition particle protein	1341	signal recognition particle subunit FFH/SRP54 (srp54)	193.64	193.83	211.86	316.37	492.59	303.19	103.9	112.47	102.38	149.54	146.77	142.84	188.84	202.96	116.02	128.42	119.28	201.05	192.45	177.58	190.48		23.9739	24.3839	23.1212	22.9973	24.4942	22.8309	24.0534
2519481743	Tsac_1763		30S ribosomal protein S16	258	small subunit ribosomal protein S16	932.19	807.43	1046.42	1999.36	2224.5	1464.9	497.01	548	468.66	546.56	486.12	659.32	1125.06	1464.95	409.52	498.75	427.4	781.43	747.66	608.53	877.64		25.5219	26.441	25.3867	25.7453	26.7696	25.2138	24.5327
2519481744	Tsac_1764			228	hypothetical protein	665.07	799.12	978.97	1405.92	1503.06	1446.5	498.73	436.87	497.65	559.12	601.57	662.54	1022.39	1066.11	441.39	383.55	455.65	748.41	716.65	464.4	605.38
2519481745	Tsac_1765			501	16S rRNA processing protein RimM	811.64	775.94	972.07	1472.87	1805.35	1459.12	489.74	442.77	489.39	563.89	644.07	664.29	1050.12	1072.54	455.11	433.94	463.46	792.88	719.97	491.52	671.23
2519481746	Tsac_1766			729	tRNA (guanine37-N1)-methyltransferase	845.12	849.28	1101.17	1527.71	1912.16	1577.92	540.96	524.84	550.03	628.76	683.55	669.96	1094.62	1127.15	470.52	497.04	480.98	816.02	752.74	523.11	748.94
2519481747	Tsac_1767		50S ribosomal protein L19	339	large subunit ribosomal protein L19	1709.61	1962.6	2605	3322.13	4484.78	3351.48	1421.21	1619.7	1319.73	1695.59	1191.34	1476.43	2456.93	2820.58	1129.25	1316.62	1171.85	1735.61	1622.88	1219.45	1705.83		25.3806	26.492	25.273	24.7605	26.3157	24.4468	25.3641
2519481748	Tsac_1768			837	ribosome biogenesis GTPase A	354.21	341	346.62	542.2	660.64	506.68	200.15	200.82	200.8	208.73	219.05	207.98	248.94	265.67	126.64	152.82	125.03	259.55	236.26	316.5	220.25
2519481749	Tsac_1769		Mg chelatase, subunit ChlI	1533	magnesium chelatase family protein	386.3	368.84	372.96	529.84	757.4	527.3	347.86	352.58	333.81	327.8	347.81	315.4	272.86	256.15	201.68	209.76	210.96	282.98	257.76	281.31	232.97		20.0702			21.2728	20.436	20.1809	21.3328
2519481750	Tsac_1770		tryptophanyl-tRNA synthetase	984	tryptophanyl-tRNA synthetase	427.41	427.74	472.49	640.26	730.19	640.91	343.54	331.69	359.9	334.12	296.12	348.46	345.75	332.21	238.23	229.79	251.01	338.16	321.87	435.78	297.67		24.344	24.789	23.0493	24.1263	25.3266	23.4904	24.2109
2519481751	Tsac_1771			369	putative endonuclease	95.66	93.9	102.7	74.94	49.35	65.02	67.37	54.58	54.58	85.33	64.21	76.41	95.7	95.81	95.91	92.3	87.62	90.22	78.03	131.93	85.93
2519481752	Tsac_1772			759	RNase HII	119.07	131.47	142.67	99.64	41.44	105.36	80.79	94.92	73.56	120.53	103.53	101.46	134.73	151.31	119.59	148.62	123.42	111.18	110.78	143.78	109.49
2519481753	Tsac_1773		DNA protecting protein DprA	1089	DNA processing protein	72.14	71.66	106.1	141.27	126.18	146.94	35.16	38.2	38.04	62.85	65.27	68.42	142.08	135.6	50.22	41.91	42.74	91.3	80.29	99.09	83.88		23.3483	21.0306	22.9692	22.7877	21.8739	22.4747	20.2564
2519481754	Tsac_1774		DNA topoisomerase I	2058	DNA topoisomerase-1	103.82	118.77	159.72	237.72	119.59	264.28	59.63	53.46	63.01	103.92	113.59	109.92	195.79	174.56	83.55	69.77	80.41	144.49	125.87	90.09	114.03		23.3208	21.2967	20.5197		23.4666	19.0446	23.6581
2519481755	Tsac_1775		ATP-dependent protease hslV	531	ATP dependent peptidase CodWX, CodW component. Threonine peptidase. MEROPS family T01B	474.91	733.28	983.58	508.68	1292.84	776.22	691.46	472.92	658.31	598.19	436.37	539.71	1138.4	1007.05	660.8	531.55	644.3	1319.93	1205.57	202.46	1177.38			20.8085	23.0959	22.3555	22.0496	21.8218	20.7749
2519481756	Tsac_1776		ATP-dependent hsl protease ATP-binding subunit hslU	1383	ATP-dependent HslUV protease ATP-binding subunit HslU	392.89	522.83	680.28	412.52	879.45	596.86	526.92	416.78	522.74	436.24	392.69	418.79	823.28	772.16	488.47	391.98	499.43	1002.75	908.96	305.66	844.53		24.2668	22.4394	23.5637	21.5	21.101	22.0196	24.0186
2519481757	Tsac_1777		GTP-sensing transcriptional pleiotropic repressor CodY	759	transcriptional pleiotropic repressor	488.24	556.87	836.78	555.64	1339.99	641.46	640.38	621.75	631.08	512.21	520.36	488.55	1023.71	1102.95	560	582.24	607.02	1203.05	1060.33	693.25	1114.27		26.5689	26.6459	26.0017	25.1378	26.2283	26.0259	25.4488
[truncated: 1,103 more rows]
