# Supplementary material for: Deletion of the hfsB gene increases ethanol production in Thermoanaerobacterium saccharolyticum and several other thermophilic anaerobic bacteria
Source: Biotechnol Biofuels. 2017 Nov 30;10:282. doi: 10.1186/s13068-017-0968-9 (PMC5707799; doi:10.1186/s13068-017-0968-9)
Supplement: Supplementary file 7 — Additional file 7: Table S5. Resequencing data from other strains. [file 13068_2017_968_MOESM7_ESM.xlsx]

## Sheet: Other mutation data
Chromosome	Start	End	Annotation name	Type	Description	Locus description	Corresponding locus in T. saccharolyticum (if any)	LL1048 (C. therm)	LL1346 (T. thermosacch)	LL1347 (T. xyl)	LL1348 (T. math)
C. thermocellum DSM 1313 genome, NC_017304.1	163514	163514	Clo1313_0149	SNV	Met425Lys	hypothetical protein	none	0.9815
C. thermocellum DSM 1313 genome, NC_017304.1	1232152	1232152	Upstream of Clo1313_1035	Deletion	T --> _		Tsac_2197	1
C. thermocellum DSM 1313 genome, NC_017304.1	1445877	1445877	Clo1313_1219	SNV	Glu93Lys	DNA polymerase III, alpha subunit	Tsac_1822	1
C. thermocellum DSM 1313 genome, NC_017304.1	2091732	2095303	Clo1313_1739 (hfsABCD)	Targeted deletion	Δhfs::PgapDH-cat	hfs hydrogenase	hfsABCD	1
C. thermocellum DSM 1313 genome, NC_017304.1	2590225	2590225	Clo1313_2195	SNV	G --> A	methyl-accepting chemotaxis sensory transducer	none	1
T. thermosaccharolyticum de novo assembly, contig 11	33443	35157	hfsB	Targeted deletion	ΔhfsB::kan	hfsB hydrogenase	hfsB		1
T. thermosaccharolyticum de novo assembly, contig 13	57605	57605	Tthe_0595	SNV	G --> A	Heat shock protein	Tsac_1213		0.488
T. thermosaccharolyticum de novo assembly, contig 23	69006	69006	Tthe_0771	SNV	C --> T	Pyruvate kinase	Tsac pyk		0.486
T. thermosaccharolyticum de novo assembly, contig 28	37627	37627	Tthe_0971	SNV	A --> G	Thiamine biosynthesis protein	Tsac_1440		0.581
T. thermosaccharolyticum de novo assembly, contig 28	92663	92663	Tthe_0932	SNV	C --> T	Protein of unknown function	(no BLAST hits)		0.6029
T. thermosaccharolyticum de novo assembly, contig 34	1972	1972	Tthe_2698	SNV	C --> A	Crispr Cas1 protein	Tsac_0387		0.6142
T. xylanolyticum strain LX-11, CP002739	1119789	1121485	Thexy_1046	Targeted deletion	ΔhfsB::kan	hfsB hydrogenase	hfsB			1
T. xylanolyticum strain LX-11, CP002739	1422407	1422407	Thexy_1367	SNV	T --> C	Just downstream of acetate kinase	Tsac_1746			0.3689
T. xylanolyticum strain LX-11, CP002739	1422412	1422412	Thexy_1367	SNV	C --> T	Just downstream of acetate kinase	Tsac_1746			0.3821
T. mathranii A3, CP002032	1064624	1064625	Upstream of Tmath_1040	Insertion	_ --> A	ROK family protein	Tsac_1630				0.4486
T. mathranii A3, CP002032	1459210	1459210	Tmath_1466	SNV	A --> G, Leu270Ser	sigma-E processing peptidase SpoIIGA	Tsac_1576				0.637
T. mathranii A3, CP002032	2054528	2054528	Tmath_2043	SNV	A --> T	PKD domain-containing protein	none				1
T. mathranii A3, CP002032	2103789	2105510	Tmath_2092	Targeted deletion	ΔhfsB::kan	hfsB hydrogenase	hfsB				1
T. mathranii A3, CP002032	2233619	2233619	Tmath_2210	SNV	G --> A, Ser208Phe	DNA repair photolyase-like protein	Tsac_0414				1
